# Supplementary material for: C/EBPβ promotes poly(ADP-ribose) polymerase inhibitor resistance by enhancing homologous recombination repair in high-grade serous ovarian cancer
Source: Oncogene. 2021 May 8;40(22):3845–58. doi: 10.1038/s41388-021-01788-4 (PMC8175237; doi:10.1038/s41388-021-01788-4)
Supplement: Supplementary file 2 — Supplementary Table 1 [file 41388_2021_1788_MOESM2_ESM.xls]

## Sheet: Supplementary Table 1
ID	shCON-1	shCON-2	shCON-3	shCON-4	shCON-5	shCON-6	shCON-7	shCEBPB-1	shCEBPB-2	shCEBPB-3	shCEBPB-4	shCEBPB-5	shCEBPB-6	shCEBPB-7	shCEBPB-8	log2FoldChange	pvalue	padj
ASS1	7324.36	7115.38	6908.85	7224.89	7389.02	7833.01	7683.35	94678.7	98747.1	97140	114776	119555	116857	113341	114286	-3.8852	0	0
ITGA3	68294.7	67669.1	63801.4	58564.6	63270.7	64050.5	69330.1	6496.81	6678.28	5841.19	7162.46	6611.95	6575.65	6899.29	6577.05	3.29867	0	0
MDK	3639.57	3837.16	3501.53	2980.63	3538.36	3610.86	3475.79	40.0521	48.3899	36.5755	42.8296	57.2285	49.1283	55.9414	52.5221	6.19768	0	0
BEGAIN	17.0934	19.5001	19.7342	24.1613	29.6207	24.077	30.9701	5291.83	5968.74	4538.15	6592.36	8017.44	7142.58	7390.1	6837.73	-8.08384	0	0
CFH	943.55	829.096	997.529	860.252	951.85	858.66	877.274	0	0.0217397	1.98551	1.93511	0.00949762	0.983762	0.0149183	0.00473842	10.2027	0	0
IGFBP7	13.0419	7.75954	0.0377625	2.29525	4.27766	1.53759	4.05915	5501.15	5496.45	5422.68	6468.45	7144.12	7156.35	6728.56	6527.55	-10.3603	0	0
IGFBP4	26.1323	27.3679	41.3036	28.6106	36.5331	18.411	31.4076	6425.31	7553.28	5716.48	8646.57	8797.71	8278.28	9717.63	9555.21	-8.07102	0	0
CYP1B1	206.002	243.795	208.273	261.046	219.122	216.581	189.119	3906.17	3371.06	3836.79	3310.38	3764.95	3430.76	3426.68	3374.1	-4.01169	0	0
GJA1	3341.13	3571.71	3473.56	3602.98	3553.96	3165.11	3504.76	6.94e-17	6.94e-17	6.94e-17	6.94e-17	6.94e-17	6.94e-17	6.94e-17	6.94e-17	14.7632	0	0
GJA3	966.663	874.446	919.943	929.349	879.846	981.965	974.914	1.9413	2.37875	0	0	0.0472527	3.93328	6.45732	12.2181	8.07186	0	0
RAC2	3044.71	2868.27	3359.55	3085.78	3335.74	3606.95	3022.04	21.7203	1.34862	1.96562	1.84653	6.34258	0	2.31318	4.13623	9.28122	0	0
SRPX2	2432.76	2363.11	2823.97	2913.01	2860.4	2902.65	2548.69	6.94e-17	6.94e-17	6.94e-17	6.94e-17	6.94e-17	6.94e-17	6.94e-17	6.94e-17	14.4017	0	0
FBXL16	267.273	245.062	245.473	194.769	228.603	200.765	233.403	4073.27	4520.01	3378.61	5364.78	5575.54	4926.11	5125.34	4928.11	-4.35889	0	0
NPTX1	223.076	260.607	173.171	225.163	249.733	198.266	219.305	13762.2	14396.8	13489	16523.7	20686.7	19750.6	21035.7	20203	-6.30289	0	0
ZNF850	1395.74	1410.18	1508.3	1641.88	1555.06	1326.24	1200.76	3.89398	2.4932	15.8861	4.74364	8.4248	1.9396	4.46287	3.12479	7.95724	0	0
TSHZ2	30.148	42.6622	35.1829	30.7874	14.8703	43.5495	24.3346	1700.77	1580.05	1749.23	1419.17	1549.44	1670.21	1704.32	1469.65	-5.66824	0	0
VILL	544.619	488.303	490.031	502.023	471.738	462.24	555.434	0	2.3261	1.97563	2.86515	5.22829	0.971039	2.22086	4.09948	7.61286	0	0
MYO1D	7811.72	8152	8952.68	8861.51	8981.07	8799.19	8143.07	60.8671	15.6311	34.6397	18.8944	20.3891	36.381	30.8422	28.878	8.10011	0	0
ZNF320	6.02159	2.31516	2.08721	0.0629805	10.0455	0	0	1091.49	1124.28	1209.07	912.107	912.976	1012.93	937.19	786.481	-8.37653	0	0
SRI	994.795	963.82	905.457	865.813	982.897	830.927	1005.56	8613.19	9004.99	9023.04	8431	8776.62	8951.26	8526.92	9454.31	-3.24094	0	0
NMU	1290.25	1310.6	1399.63	1542.19	1572.24	1695.02	1542.26	0	0.00438768	0	0	1.03881	0	0.0030118	0.000957042	12.5145	0	0
EREG	2560.36	2597.74	2711.07	2873.44	2640.17	2571.29	2443.89	7.82094	0.24046	17.8595	7.61503	10.5589	3.90141	4.54333	10.2763	8.34635	0	0
GCNT1	1205.83	1247.74	1312.5	1287.35	1214.74	1318.15	1086.31	19.6359	7.17614	7.89863	3.68289	15.8355	8.82106	18.4333	12.361	6.71152	0	0
ALPP	263.277	256.831	309.659	271.391	276.062	303.765	265.336	20972.1	22655.7	21382.2	29625.8	26763.2	24599	21889.8	21069.9	-6.40747	0	0
PDK3	2942.21	2746.71	2980.45	3210.73	3132.13	2997.79	2907.53	199.627	160.18	188.019	178.362	162.567	144.389	117.231	121.747	4.22952	0	0
PDK4	0.000982381	4.28426	2.05208	0.0186704	0	0	0	18071.7	16261.7	15556.9	11848.2	8339.31	8697.64	10520.2	10546.9	-13.6775	0	0
ALPI	0.000493407	0.0125639	0.00357482	0.00937287	0.883445	1.82038	0	18106.5	18672.2	18539.7	24378.3	24845	23715.8	24787.3	23302	-15.3284	0	0
ALPL	6.94e-17	6.94e-17	6.94e-17	6.94e-17	6.94e-17	6.94e-17	6.94e-17	43774	49010.8	42460.6	57065.4	64271.1	60636.9	61405	59830.2	-18.7492	0	0
NTRK2	520.519	470.498	622.485	553.62	514.886	642.82	498.517	0	0.0131097	0	0	3.09281	0	0.00899751	0.00285845	10.0657	0	0
BMP6	42.2266	45.9439	66.2847	66.9489	64.7241	88.5256	71.2086	6195.57	6511.24	5554.27	6823.07	6762.79	6161.02	7469.38	6875.86	-6.67257	0	0
BMP4	1258.07	1130.98	1180.99	1262.02	1228.75	1087.22	1147.74	17.5768	16.3755	23.7553	35.5358	22.289	19.6403	8.09708	22.6549	5.8197	0	0
ZNF519	1997.64	1889.28	1778.8	2103.38	1901.57	1981.74	1754.43	198.637	153.442	159.284	161.083	167.859	150.291	167.303	136.132	3.56411	0	0
RASSF6	1151.56	1107.06	1015.33	1235.59	1117.26	1267.63	1041.96	1.97597	0.00875422	0	0	0.00382603	0	0.00600866	0.00190912	11.5387	0	0
PXDN	6.94e-17	6.94e-17	6.94e-17	6.94e-17	6.94e-17	6.94e-17	6.94e-17	12356.9	13004.3	13252.6	14403.9	15102.6	15480.8	15214.6	13912.6	-16.7896	0	0
AKR1B10	1104.33	956.359	1092.92	1145.58	1088.88	1094.45	1051.29	1.92393	5.7688	4.94258	2.80248	0.0771542	1.93949	21.1925	7.19502	7.53727	0	0
BTG2	6278.31	6445.24	6125.61	5822.22	5960.94	6189.87	6444.73	565.336	565.461	469.927	463.143	420.028	471.549	578.852	565.701	3.59247	0	0
KCNK6	527.563	626.621	618.453	623.892	603.926	547.276	707.437	0	0.0174419	0	0	2.07748	0	0.0119699	2.03831	9.89599	0	0
GNA15	2451.82	2193.37	2060.54	1784.37	1905.56	2003.77	2374.71	10.7513	9.346	11.8741	12.4099	13.7551	19.7145	7.84679	4.19835	7.5315	0	0
PEG10	51.2329	33.2144	27.0683	58.7994	51.3278	19.8633	44.7182	2645.46	2789.96	3053.22	2189.26	3017.82	2992.64	2674.61	2529.06	-6.06196	0	0
CYP4F11	2989.43	2926.99	2985.62	2946.2	2976.66	2953.06	2953	5.8851	0.131731	3.95583	1.86065	8.37181	0	2.28373	10.2106	9.45045	0	0
SLC37A2	1376.64	1406.58	1411.97	1229.46	1315.65	1285.92	1458.3	26.3657	23.4427	12.8062	34.3449	36.0576	50.2116	41.5422	31.9514	5.39424	0	0
SULF2	1435.93	1444.18	1429.63	1416.03	1442.58	1511.52	1443.92	16.648	13.85	12.8562	11.3878	15.8975	22.6605	8.99709	9.32953	6.67949	0	0
CDK14	607.934	591.578	639.129	511.165	636.078	649.356	566.265	5.89979	3.43713	5.95185	1.88101	2.15209	0.968054	1.17615	2.07517	7.6085	0	0
ZNF300	0.00239396	4.39176	0.0173559	0.0455607	7.31109	0	2.49837	1978.57	1767.74	1974.82	1550.73	1637.67	1668.21	1624.27	1632.46	-9.63133	0	0
P2RY1	769.72	754.054	867.011	802.982	779.9	800.405	780.018	6.94e-17	6.94e-17	6.94e-17	6.94e-17	6.94e-17	6.94e-17	6.94e-17	6.94e-17	12.6393	0	0
SYT8	20134.2	19826.3	17481.8	15660.6	16258.2	15437.2	20481.4	0	0.00438768	0	0	1.03881	0	0.0030118	0.000957042	16.1113	0	0
SYK	1516.32	1329.97	1558.07	1485.26	1604.1	1592.3	1657.88	6.94e-17	6.94e-17	6.94e-17	6.94e-17	6.94e-17	6.94e-17	6.94e-17	6.94e-17	13.5914	0	0
ITGBL1	670.232	650.56	551.263	680.956	659.222	649.066	681.358	3.93322	4.427	0	0	0.0279335	0	7.40533	0.0139292	8.30393	0	0
F11R	10064.6	9948.06	10274.6	9945.9	10573.7	10426.6	10248.6	1299.72	1289.83	1226.78	1281.01	1432.42	1487.49	1466.48	1540.6	2.88956	0	0
SCARA5	0.00224027	0.0571769	6.13474	0.0426294	3.55927	0	3.42486	3184.24	3567.15	3257.94	4419.2	4154.96	4016.33	4641.69	4235.55	-10.9109	0	0
PTHLH	2056.94	1974.72	2215.9	2284.76	2292.63	2250.82	2191.07	10.6803	22.9869	17.7938	24.8352	29.5743	25.5683	17.7568	23.6825	6.65083	0	0
FBLIM1	11163.9	10905	10734.6	10144.8	10640.8	10814.2	11332.4	741.247	758.727	784.546	950.478	823.629	881.287	960.921	916.112	3.66615	0	0
FRMD6	7419.82	7397.99	7641.18	7877.21	7448.53	7119.89	7327.63	438.268	365.219	407.657	382.319	256.493	325.162	331.585	325.717	4.39623	0	0
P2RY2	3068.81	3085.79	2973.2	2768.43	2912.69	3085.58	3097.48	282.692	208.058	185.939	287.999	266.674	280.04	268.558	263.804	3.5518	0	0
CSPG4	110.532	116.766	81.9944	119.562	112.239	125.928	92.7129	5737.83	6298.11	5382.11	7887.08	7006.05	6654.26	6530.51	5957.74	-5.88785	0	0
SDR42E1	798.849	729.007	789.354	787.511	700.349	772.104	680.726	6.94e-17	6.94e-17	6.94e-17	6.94e-17	6.94e-17	6.94e-17	6.94e-17	6.94e-17	12.56	0	0
NMNAT2	924.471	890.46	897.223	986.463	1020.8	1067.18	1118.81	3.92346	2.34159	1.97449	3.83526	4.20956	2.94798	2.2313	0.0192057	8.45096	0	0
SLC43A3	14.0434	2.39366	0.0366546	2.29049	8.93151	1.54474	2.29425	17402.5	16423.4	17430.7	17429.3	17573.4	16975.1	16573.6	17098	-11.8449	0	0
GSTM3	0.00065609	0.0167099	0.00475375	0.0124652	3.70812	0	0	14306.2	13858.9	14720.8	14098.9	12060.4	12254.3	12352.2	13635.3	-14.2824	0	0
RIPK4	5667.35	5626.55	4793.45	4868.75	4776.12	5116.86	5869.51	23.3597	41.5778	20.7169	49.645	36.2563	47.1753	46.1784	83.1074	6.91046	0	0
ZBTB7C	84239.7	82955.6	81205.4	76221.9	81669.1	88690.9	84952.7	44.0131	65.8448	32.6184	47.7165	58.1802	26.4501	34.3766	37.1525	10.9033	0	0
FAM198B	702.389	632.674	835.819	662.497	670.293	671.33	644.573	6.94e-17	6.94e-17	6.94e-17	6.94e-17	6.94e-17	6.94e-17	6.94e-17	6.94e-17	12.4346	0	0
DENND2D	923.471	1011.67	1055.62	1005.2	1116.75	1010.07	1093.73	52.8768	39.3238	32.6203	35.1717	41.4663	33.3595	51.4982	53.4938	4.59891	0	0
INPP4B	2062.96	1933.85	2326.67	2322.01	2157.89	2207.83	1949.03	14.7918	6.76546	0	1.85435	0.0623936	1.94607	8.61199	2.09223	8.85328	0	0
AKT3	2185.56	2143.83	2269.8	2596.55	2447.09	2481.36	2129.64	123.166	141.796	197.956	116.116	136.09	119.804	146.413	166.853	4.0153	0	0
SRGN	14.0722	12.6712	23.7206	17.5347	20.0476	8.18992	17.3861	5347.76	5011.63	6260.82	4445.66	3645.33	3976.95	4150.31	4681.84	-8.16564	0	0
BTBD11	3090.92	3213.96	3045.7	3085.64	2959.32	2828.18	2911.62	0	0.017433	3.97906	0	0.00761712	0	0.0119638	0.00380042	12.2085	0	0
SIK1	1828.83	1838.04	1789.09	1664.41	1772.15	1709.79	1889.51	15027.8	15522.3	13756.1	17429.3	18251.2	18237.6	18647.7	17148.5	-3.2306	0	0
NPR1	73.3455	72.4541	57.0461	71.2771	59.3361	64.4383	59.9706	4344.25	4828.25	3879.28	5190.42	4319.79	4139.11	4300.9	4026.47	-6.06581	0	0
SPINK13	1.00488	4.28425	1.03567	0.0186691	0	0	0	1682.14	1600.97	1969.87	1495.42	1652.51	1630.87	1678.1	1905.41	-10.8082	0	0
ADAM19	1241.99	1038.12	1110.6	1047.15	1226.18	1303.71	1258.71	3.95645	0.0174311	0	0	0.00761629	0	0.0119625	0.00380001	10.8481	0	0
PYCARD	2400.56	2263.39	1962.11	1563.71	1883.3	1588.01	2233.7	9.85034	13.0731	0	5.7626	1.12556	0	0.0823695	0.0260978	9.00847	0	0
UCP2	150.725	144.229	108.949	146.104	142.286	150.529	176.395	6548.64	6596.56	6878.09	7094.75	6626.84	6921.49	6581.25	6333.88	-5.51888	0	0
PCSK5	670.245	732.257	792.416	647.273	723.894	685	791.257	0	2.18159	0	1.93924	0.00762082	0	0.0119696	0.00380227	10.141	0	0
C3orf14	760.676	643.208	889.759	774.474	827.62	771.095	804.136	2.96621	0.0131023	0	0	0.0057256	0	0.00899239	0.00285683	10.5836	0	0
COL15A1	15.0691	7.10208	16.5263	13.1844	19.3509	8.33323	11.4157	4957.56	5308.15	4962.72	5319.2	3276.58	3192.91	3489.81	3309.31	-8.32897	0	0
PLTP	4656.47	4456.24	4225.71	3884.62	4308.71	4577.19	4846.84	199.46	208.807	140.41	212.513	268.572	231.876	243.145	278.082	4.31048	0	0
ELAVL2	1462.06	1380.89	1657.43	1695.76	1500.39	1450.18	1383.36	6.94e-17	6.94e-17	6.94e-17	6.94e-17	6.94e-17	6.94e-17	6.94e-17	6.94e-17	13.5619	0	0
FRAS1	3429.56	3321.17	3584.4	3630.51	3822.45	3670.17	3554.98	3.94268	2.24706	0	3.87659	0.0187862	0	0.0295167	0.0093702	11.3095	0	0
ALDH3A1	76339.5	75715.2	67317.4	61244	66840	70570.6	77066.1	514.274	785.611	496.583	778.86	718.374	718.181	913.197	834.631	6.61826	0	0
PTPRZ1	691.342	746.91	663.077	795.033	737.802	659.116	700.021	6.94e-17	6.94e-17	6.94e-17	6.94e-17	6.94e-17	6.94e-17	6.94e-17	6.94e-17	12.4855	0	0
LGALS3BP	21013.4	20867.8	20469.5	20313.6	21413	21658.6	21772.2	1621.42	1949.87	1447.38	2047.55	2125.18	1997.37	2209.49	2031.2	3.44977	0	0
WNT10B	60.3017	43.8587	84.8338	74.6125	58.3082	82.9247	85.5386	7777.88	8157.52	7035.32	10239.4	11575.3	11503.8	10663.8	10682.7	-7.10891	0	0
GNG11	6.94e-17	6.94e-17	6.94e-17	6.94e-17	6.94e-17	6.94e-17	6.94e-17	5937.47	5901.18	6207.34	5412.28	4902.25	5179.55	4400.42	5043.62	-15.3987	0	0
IFITM2	68.3047	55.4231	47.6713	36.5644	36.6512	48.09	52.0735	4233.71	4200.85	4373.99	4954.88	4630	4464.33	4250.33	4645.74	-6.50199	0	0
CCND2	8867.81	8163.39	8549.75	8423.38	8531.3	9405.5	8525.86	1.96801	4.31164	0	0	0.0113875	0	0.0178878	0.005681	13.2363	0	0
LAMB2	47.2148	29.8341	42.4295	25.6022	33.4562	39.6043	46.6391	1904.04	2197.98	1828.29	2654.81	2667.1	2541.67	2633.51	2559.85	-5.9615	0	0
QPRT	29.1383	27.2666	22.8464	40.2151	29.4181	13.1427	30.6972	3621.39	4090.42	3709.08	5357.2	5155.88	5047.96	5179.17	4663.28	-7.38464	0	0
DLL1	3312.98	3150.43	2936.95	2845.26	2656.14	2903.96	3176.77	0	0.0514292	3.97057	0	0.0224484	1.96702	0.0352746	6.10614	10.8141	0	0
ICA1	1021.94	988.138	1185.07	1212.51	1095.7	1193.54	1058.62	0	0.0303398	0	1.92742	0.0132514	0	5.25478	0.00661055	10.0801	0	0
CAV1	47251.1	47397.8	52610.9	54158.1	52284.9	51943.5	48808.5	3788.76	3575.02	4244.42	3428.56	3871.26	3886.66	3404.81	3724.45	3.75877	0	0
MUC4	9371.24	9229.4	9289.44	9802.96	10032.8	9682.9	9371.91	3.88445	2.5438	7.91933	6.66538	12.5844	1.93358	17.1083	2.11378	10.4259	0	0
ADCY1	798.829	632.518	668.176	564.969	609.751	679.286	632.33	3.90808	8.86943	3.95581	1.86058	0.0574132	7.89195	4.4001	2.08823	7.27265	0	0
PDE3A	16.0428	0.0999169	1.06959	2.25341	0	3.42666	1.49304	13925.8	13169.4	14049.1	11589	10530.2	10842.5	10504.7	9454.53	-11.6893	0	0
HS3ST1	931.496	956.98	841.278	950.134	850.439	906.918	1016.41	6.94e-17	6.94e-17	6.94e-17	6.94e-17	6.94e-17	6.94e-17	6.94e-17	6.94e-17	12.8558	0	0
SMOC1	18.0874	11.6498	22.7269	10.1472	11.7663	35.4257	14.6134	10458.7	10976.6	9570.13	9959	9666.17	9754.89	11392.7	10932.1	-9.16164	0	0
KRT14	5493.51	5359.77	4729.2	4597.46	4636.39	4912.25	5499.94	1.94029	2.38547	7.93906	1.87166	1.12066	3.93223	0.0768736	8.17173	10.4532	0	0
TRIM22	1840.9	1904.27	2179.6	2211.11	2211.6	2214.86	1911.15	3.90436	4.61507	5.94263	1.85439	8.3859	5.90509	1.22155	4.12979	8.80629	0	0
CADM1	6.94e-17	6.94e-17	6.94e-17	6.94e-17	6.94e-17	6.94e-17	6.94e-17	857.704	821.828	890.442	759.571	930.755	921.59	855.541	776.083	-12.7415	0	0
SERPINB1	4.02309	7.82368	5.18985	7.60883	7.90539	3.28851	3.98124	5668.54	5367.69	5562.26	4846.99	4332.73	4424	4636.86	4970.4	-9.75529	0	0
SERPINB2	1789.65	1853.05	1940.34	2184.58	1802.14	2076.46	1861.86	0	2.20523	0	0	2.08767	1.97457	0.0178822	0.0056792	11.074	0	0
TLR3	799.872	817.684	939.544	971.894	868.807	886.396	833.488	11.6966	13.9763	15.8266	24.9437	12.8383	10.7704	14.3975	26.6685	5.72334	0	0
SPATA18	650.147	707.268	700.3	723.811	769.994	674.761	628.777	0	0.0087589	0	0	0.00382807	0	2.10502	0.00191014	10.829	0	0
LAD1	4124.91	3881.87	3664.25	3488.07	4160.57	4532.88	4065.54	3.8949	15.382	1.96382	5.71911	4.28891	2.92767	8.66833	2.10239	9.46149	0	0
ME3	0.000981973	2.18775	4.07884	0.0186627	0	0	0	1425.88	1316.62	1384.1	1666.31	1636.4	1645.67	1523.91	1606.6	-10.6509	0	0
FBN1	103.513	100.344	180.943	137.079	111.953	122.081	94.9459	18910.6	17724.2	20120.8	18355.9	16161.2	16969.2	15637.9	13924.1	-7.14736	0	0
SLC16A6	168.817	169.211	195.69	184.399	149.766	164.946	166.461	9543.39	8857.15	10421.1	7566.43	6786.49	7288.88	7108.94	6930.64	-5.55669	0	0
RASA3	235.137	230.586	269.247	194.827	216.271	272.104	250.879	3024.95	2861.64	2562.42	2936.79	3124.17	3004.39	3256.76	3027.78	-3.63897	0	0
PTPRM	317.549	389.274	357.437	346.187	445.878	367.919	368.577	3881.69	3736.16	3989.15	3381.84	3311.47	3512.29	4081.47	3890.33	-3.32796	0	0
CPM	14.0717	13.7434	12.4797	22.8052	8.24348	24.5738	15.6338	2238.56	2110.78	2192.4	1976.67	2712.9	2667.42	3244.15	3249.13	-7.31144	0	0
BMP2	418.021	414.502	442.323	472.103	441.866	332.842	461.314	8170.1	7515.75	7772.42	8379.47	11116.3	10401.4	10871.7	10265.3	-4.44952	0	0
KRT7	579.789	650.95	476.636	492.323	453.322	439.563	645.791	35283.1	38609.9	34376.5	41933.3	44620.3	43087.1	43060	43343.3	-6.24627	0	0
SPG20	6.03504	9.08484	12.3789	6.68594	6.76789	9.48071	11.7619	2781.46	2794.34	2977.05	2517.36	2297.69	2560.3	2396.18	2467.21	-8.16763	0	0
ADGRL2	796.844	705.36	804.902	818.244	766.123	730.543	789.258	0	0.026036	5.96959	0	0.0113731	0	0.0178653	0.00567384	9.75547	0	0
NGFR	3927.96	4217.41	3689.06	3184.96	3450.88	3797.33	4142.61	0	2.30988	0	3.84894	2.13229	0	3.25959	6.12053	10.6747	0	0
DSG3	3413.49	3542.49	3944.86	3948.96	3850.78	3684.64	3714.14	2.96621	0.0131023	0	0	0.0057256	0	0.00899239	0.00285683	12.8372	0	0
KIAA1644	2.00531	0.00840419	0.00239164	0.00627003	0	0	0	1917.83	1931.57	1882.75	1998.87	1930.92	1973.77	2118.3	2045.64	-12.2735	0	0
VIM	844.072	704.404	836.002	837.016	878.569	834.824	808.891	29550.1	28424.8	30610	30063	30779.2	28930.7	29540	30904.4	-5.18409	0	0
LTBP1	869.192	729.346	768.757	872.118	878.486	890.004	862.685	6156.49	5477.89	6346.8	6302.61	6277.15	6292.72	6245.29	5487.82	-2.8554	0	0
TP63	8842.69	8824.06	9127.8	9966.44	9692.93	8446.33	8619.69	15.6577	18.2168	35.7194	19.1539	10.7156	9.79381	0.270674	4.2211	9.29294	0	0
C3orf67	558.704	520.388	594.633	581.15	686.491	571.586	612.866	6.94e-17	6.94e-17	6.94e-17	6.94e-17	6.94e-17	6.94e-17	6.94e-17	6.94e-17	12.2109	0	0
DUSP6	2046.88	2244.32	2048.1	1926.97	2039.57	2152.81	2127.65	42.0408	50.4432	47.4995	49.6388	25.7915	33.3537	34.3924	67.8041	5.56504	0	0
PARP11	457.222	539.196	591.414	532.734	548.902	530.48	457.961	6.94e-17	6.94e-17	6.94e-17	6.94e-17	6.94e-17	6.94e-17	6.94e-17	6.94e-17	12.0367	0	0
RAPGEF5	1248.03	1153.9	1300.12	1445.33	1417.91	1281.77	1214.4	0	0.0174407	0	0	0.00762049	1.97754	2.12297	0.0038021	10.9865	0	0
ZNF354C	1511.29	1503.19	1465.9	1670.51	1509.93	1467.45	1313.09	11.7713	13.4695	3.93987	8.58505	5.38542	12.8091	6.6734	2.12421	7.5043	0	0
ARHGEF9	8.03785	0.202466	8.27682	10.8395	10.5476	5.00543	8.30568	1141.37	1007.4	952.734	884.38	1075.39	1148.54	1096.58	1110.9	-7.12777	0	0
ROR2	4.01409	0.0532727	1.0498	2.18725	3.57156	1.7023	0	2017.52	2071.43	2117.22	2468.84	2765.86	2658.61	2461.94	2424.9	-10.2803	0	0
SHANK2	539.602	495.216	498.343	513.067	535.852	523.534	574.34	1.94578	2.34925	7.94374	2.85633	1.10823	0	4.33897	2.07362	7.47849	0	0
PAX7	962.652	940.275	1032.82	941.56	1105.63	890.266	1096.39	6.94e-17	6.94e-17	6.94e-17	6.94e-17	6.94e-17	6.94e-17	6.94e-17	6.94e-17	12.967	0	0
FOSL1	19408.7	19323.8	20086.1	19330.4	20439	20120.6	19585.1	1778.01	1821.75	1560.21	1897.95	1733.21	1640.7	1685.82	1619.06	3.52422	0	0
S100A4	131.588	93.9856	59.2175	75.9601	82.778	78.9353	67.8789	15153.1	17325.7	15857.6	15894.8	11436.8	12111.8	11144.6	11814.5	-7.35773	0	0
HSPB8	16.0879	36.7382	14.5953	24.1086	22.434	25.9777	16.1089	3331.96	3525.54	3896.14	3676.47	4013.6	4177.5	3762.42	3712.09	-7.39978	0	0
RHOBTB1	137.634	74.4261	88.1467	111.897	119.469	98.7596	87.7755	6975.13	6567.5	7358.96	6236.78	5805.5	6154.16	5477.15	5631.07	-5.93208	0	0
TUBA1A	279.361	284.125	299.428	328.342	352.43	285.131	355.989	3611.73	3168.52	4074.25	3324.66	3568.48	3432.71	3814.02	3923.28	-3.53186	0	0
PIK3C2B	1290.22	1209.21	1324.91	1173.32	1296.98	1253.52	1043.31	9489.48	9619.31	9413.82	10411	9774.43	9792.25	9787.51	8683.59	-2.97079	0	0
ARFGEF3	2391.55	2320.85	2266.74	2515.5	2532.43	2643.03	2451.64	33.3067	29.7817	37.6395	22.8237	25.5192	9.74234	37.0523	12.4905	6.55001	0	0
CBLC	1884.09	1899.32	1857.46	1745.64	1804.92	1793.26	1816.63	0	0.0174319	0	0	0.00761662	3.96537	0.011963	0.00380017	11.4853	0	0
PRNP	11286.5	11443.2	10929.4	11357.4	11317.3	11775.5	10940.3	2047.03	1781.67	1942.15	1698.54	1805.47	1671.15	1633.14	1703.56	2.66093	0	0
TNNI2	2027.78	1991.09	1699.03	1655.69	1609.55	1784.65	2016.72	6.94e-17	6.94e-17	6.94e-17	6.94e-17	6.94e-17	6.94e-17	6.94e-17	6.94e-17	13.8419	0	0
FAM84B	21446.5	20459	20183.5	19391.9	19081.5	18299.4	20767.9	1151.08	1216.9	925.987	1067.45	1321.79	1167.16	1457.25	1257.25	4.0606	0	0
FAM84A	896.321	892.237	812.235	793.299	864.562	846.772	864.266	6.94e-17	6.94e-17	6.94e-17	6.94e-17	6.94e-17	6.94e-17	6.94e-17	6.94e-17	12.7434	0	0
MGST1	10.0301	2.32271	1.06504	4.34065	0	2.5357	1.52194	3655.86	3307.15	4038.69	2807.07	2520.95	2584.8	2681.48	2905.2	-9.92411	0	0
RASEF	758.672	849.115	838.066	831.526	810.131	783.035	843.742	11.8059	15.368	5.93791	5.72217	2.20481	0	2.32568	0.0367693	7.20726	0	0
HPDL	4.03083	14.5418	12.4065	8.86248	15.8496	7.55478	10.7176	5188.16	5942.19	4492.64	7949.07	7362.99	6650.34	6890.38	6492.52	-9.21913	0	0
MYLK3	68.3163	58.9811	44.6514	51.7574	64.9804	53.1622	56.0238	8217.08	8472.8	9417.81	8259.41	9205.85	9538.81	8950.69	8296.07	-7.26874	0	0
IRF6	15888.7	16202.7	16678.9	17128.8	17280.3	17147.8	15789.9	0	0.00875635	0	0	0.00382696	0	0.00601012	2.03265	15.4092	0	0
EEF1A2	184.889	145.823	198.817	212.707	160.188	122.06	221.091	32174.9	33742.6	30214.2	45944.5	49715.6	46146.5	45537.3	43210.4	-7.84156	0	0
FOS	1036	957.304	1050.43	931.739	929.798	1112.81	1075.59	9547.09	10537	11470.7	12887.4	12553.2	11928.1	11737.6	12396.6	-3.52032	0	0
CD40	628.035	585.005	628.844	717.029	605.488	620.587	697.202	6.94e-17	6.94e-17	6.94e-17	6.94e-17	6.94e-17	6.94e-17	6.94e-17	6.94e-17	12.3301	0	0
NID2	85.4215	89.8424	91.1955	92.3399	88.6849	121.91	99.0537	1836.7	1811.5	1762.06	1724.32	1904.17	1737	1749.64	1521.22	-4.19547	0	0
SH3BP5	578.799	641.251	531.548	628.234	597.029	538.672	684.24	4149.6	4393.04	4392.79	4467.68	4427.07	4429.95	4539.68	4187.21	-2.8655	0	0
KRT19	88720.3	85096.9	80775.5	78757.2	83119.4	82835.9	92773.9	1.95442	0.0638366	0	4.83629	0.0278537	5.93251	2.19837	0.0138895	15.3329	0	0
PMEPA1	10.0563	24.4064	16.544	10.0421	2.95797	11.8992	23.8255	2313.85	2369.88	2158.74	2797.69	3042.22	2944.5	2971.56	2973.09	-7.55996	0	0
TGFBR2	6.94e-17	6.94e-17	6.94e-17	6.94e-17	6.94e-17	6.94e-17	6.94e-17	2415.72	2253.95	2637.72	2307.79	2115.81	1964.89	1700.62	1749.01	-14.0728	0	0
FYB	927.48	893.724	947.9	1012.65	913.571	1044.05	885.358	7.84065	11.1647	5.93485	11.5633	2.21667	4.90237	2.34466	2.1069	7.26445	0	0
MUC5AC	4.0194	4.51132	0.031373	0.082458	7.12706	5.24561	5.03947	1457.33	1358.21	1153.59	1285.95	1127.6	1073.79	1137.58	1047.15	-8.25186	0	0
HNMT	6.94e-17	6.94e-17	6.94e-17	6.94e-17	6.94e-17	6.94e-17	6.94e-17	747.331	637.042	615.394	502.155	597.224	580.625	525.518	563.76	-12.2269	0	0
GSAP	904.379	926.745	1082.51	1134.44	1009.46	960.96	1059.04	6.94e-17	6.94e-17	6.94e-17	6.94e-17	6.94e-17	6.94e-17	6.94e-17	6.94e-17	12.9889	0	0
BAG2	11.0628	22.3929	15.5522	23.8759	11.8407	19.0593	11.1981	3696.88	3504.39	3770.51	3602.23	3103.14	3292.23	2994.17	3094.85	-7.6902	0	0
KDF1	980.731	1073.59	1018.28	789.146	907.498	825.705	1051.89	0	4.41543	0	0	0.0261011	4.94107	0.0410189	5.10037	8.94753	0	0
GAL	51.2651	85.7602	68.3749	47.6601	76.1643	73.2229	74.4532	3204.89	3465	3201.59	3935.11	2850.26	2943.43	2994.02	2911.41	-5.5432	0	0
FAT2	10185.2	9850.49	10003.2	10391.8	10735.1	10916.7	10306.3	40.2687	13.0649	13.8256	16.1257	27.4766	34.4795	7.01406	12.4519	8.9533	0	0
PSG4	11.0497	2.56579	7.28165	6.69365	3.13908	12.2228	19.8864	970.209	912.71	1015.12	816.772	870.398	835.06	837.031	999.566	-6.6144	0	0
MAPK13	2605.58	2875.6	2707.98	2560.74	2475.94	2829.47	2765.96	70.3879	76.0741	79.1553	82.0301	66.0184	85.5082	56.5501	92.6448	5.13957	0	0
FZD3	1195.78	1259.04	1357.01	1311.45	1261.49	1111.23	1132.67	24.5569	7.24721	7.89296	10.4287	16.9163	15.7352	17.4559	6.26059	6.51611	0	0
CAB39	16969.9	16580.8	17355.3	18157	17286.2	16910.3	16907.5	2451.87	2448.67	2220.13	2010.14	2270.96	2240.99	2493.75	2328.03	2.89499	0	0
SCEL	864.179	789.537	916.819	945.726	1041.03	957.879	873.083	6.94e-17	6.94e-17	6.94e-17	6.94e-17	6.94e-17	6.94e-17	6.94e-17	6.94e-17	12.8414	0	0
ISYNA1	9901.79	9329.04	8678.23	8432.26	8411.19	7742.85	10255.9	107.55	120.888	61.2573	132.622	163.154	134.652	93.9346	110.298	6.27637	0	0
TVP23A	10.0548	7.11098	15.5096	14.2505	17.4937	10.1321	17.635	2354.97	2271.87	2497.16	2147.37	2653.43	2785.34	2664.51	3009.09	-7.57101	0	0
SLC38A5	0.0062747	6.76229	0.0455513	6.56331	10.6867	1.48896	13.9436	5536.41	5361.39	6139.04	6550.57	6372.67	5916.43	5211.71	5138.47	-9.94298	0	0
GFPT2	10.0495	11.3114	6.27394	20.4268	12.1789	10.3026	2.82103	3479.71	3655.3	3901.11	3236.03	3272.07	3177.26	3480.54	3653.3	-8.38046	0	0
ECHDC3	0.00285185	2.29299	0.0206788	4.31223	3.51271	1.65715	5.19401	1535.41	1689.37	1374.19	1742.52	1640.78	1615.16	1813.23	1792.08	-9.31454	0	0
ACP6	911.403	890.289	957.203	976.461	846.933	991.451	966.618	14.7299	2.61795	16.8595	9.54526	2.26166	9.83181	10.9224	2.12897	6.7254	0	0
SLC2A10	529.549	472.48	441.417	518.397	455.266	576.555	486.429	0	0.00875313	0	1.94834	0.00382555	0	0.00600791	0.00190889	10.3499	0	0
PRAME	19.0903	24.6341	32.9308	11.2134	11.7691	17.1458	9.36272	3263.54	3283.42	3577.57	3420.09	3163.7	3570.31	3435.38	3553.34	-7.57241	0	0
HSPB7	0.000493418	0.0125641	0.00357489	0.00937306	2.77416	0	0	4911.43	5308.19	4665.82	5715.45	5847.76	5865.36	5680.39	5594.9	-13.3117	0	0
TLDC1	9007.48	8805.67	8032.85	7615.09	8165.37	8815.54	9101.85	1092.36	1220.45	1124.89	1244.9	1302.74	1239.88	1339.78	1237.7	2.79549	0	0
FARP1	505.436	450.993	506.551	481.185	464.01	520.34	487.34	5867.98	5767.93	6814.81	6230.21	5529.17	5505.72	5434.04	5313.64	-3.57246	0	0
HAS3	32068.8	31910.2	31764.5	29898.1	31328.2	31884.8	32618.7	123.184	141.653	138.513	151.657	148.671	102.093	154.994	132.961	7.85467	0	0
ADGRD1	6.94e-17	6.94e-17	6.94e-17	6.94e-17	6.94e-17	6.94e-17	6.94e-17	408.736	537.617	458.072	421.203	487.701	452.904	497.533	467.875	-11.8727	0	0
BNC1	4381.16	4581.29	4815.11	5086.99	4895.61	4928.81	4672.29	1.97597	0.00875422	0	0	0.00382603	0	0.00600866	0.00190912	13.6101	0	0
TMEM30B	4193.24	3986.18	3737.78	4000.7	3833.32	3727.48	4037.54	6.94e-17	6.94e-17	6.94e-17	6.94e-17	6.94e-17	6.94e-17	6.94e-17	6.94e-17	14.9477	0	0
LPAR1	2897	3268.66	3225.97	3662.06	3254.48	3182.55	3192.92	6.94e-17	6.94e-17	6.94e-17	6.94e-17	6.94e-17	6.94e-17	6.94e-17	6.94e-17	14.6691	0	0
HOXA9	2220.72	2048.36	2284.23	2204.64	2061.06	2149.24	2115.92	88.9846	78.7311	112.83	109.777	78.7888	110.097	71.9321	81.4738	4.55083	0	0
MTX3	9.03346	2.40048	4.1552	10.6936	3.35976	0	4.05848	3148.23	3120.35	3107.63	2493.43	2541.02	2692.92	2753.89	2746.47	-9.20065	0	0
ACKR3	20.1006	5.14636	24.8289	15.5928	15.2016	29.6286	40.9049	1805.36	1741.58	1860.01	1862.55	1839.51	1807.72	1920.22	2051.77	-6.39532	0	0
CTSH	7673.04	7849.67	7167.82	7151.38	7533.1	7594.66	7675.81	6.84827	4.72695	2.95306	3.75831	2.22381	7.86985	13.9501	9.23766	10.1657	0	0
CTSO	534.582	534.797	514.914	621.388	625.201	473.263	480.274	1.96462	0.0345788	0	1.92386	4.14542	0	0.0237237	0.0075328	8.87529	0	0
EMB	4894.64	4993.37	5054.44	5829.37	5129.35	5030.92	4834.59	6.94e-17	6.94e-17	6.94e-17	6.94e-17	6.94e-17	6.94e-17	6.94e-17	6.94e-17	15.326	0	0
IL6	12.0534	15.5494	4.21631	5.64637	9.47146	12.1876	8.12099	710.021	737.426	745.995	721.586	682.305	754.56	612.558	729.62	-6.1928	0	0
STRA6	88.4221	81.7891	75.6789	79.1739	65.0882	77.2003	113.257	2188.69	2167.05	2215.16	2646.18	2779.74	2705.76	2572.03	2435.23	-4.8886	0	0
CREM	287.397	288.626	281.863	349.061	344.578	295.551	340.102	4304.18	4183.25	4487.8	4127.36	3636.66	3796.21	4189.59	4205.7	-3.71809	0	0
TNIK	670.24	733.254	705.473	672.367	670.266	785.376	620.477	6.94e-17	6.94e-17	6.94e-17	6.94e-17	6.94e-17	6.94e-17	6.94e-17	6.94e-17	12.4459	0	0
HLA-B	14679.9	15540.3	13190.9	12693.5	13933.3	14236.7	14663.1	2053.75	2200.01	2063.8	2174.23	2383.45	2458.18	2175.8	2168.32	2.67722	0	0
SLC7A2	34.1336	18.179	5.31945	13.3558	20.8366	15.3116	19.8922	7546.36	7016.49	7008.72	5709.6	5264.7	5029.17	5721.41	5356.96	-8.37385	0	0
HLA-F	2536.23	2490.72	2196.28	1995.25	2122.15	2383.17	2592.35	11.7392	11.517	11.8746	6.5871	8.56998	15.753	17.3553	6.2414	7.68815	0	0
ECI2	40.2002	56.3365	41.4719	51.4523	32.3278	36.6525	54.9353	2574.06	2588.52	2472.41	2785.29	2765.03	2764.67	2681.17	2944.24	-5.91467	0	0
PRR5L	12.0631	15.8375	0.100899	21.688	33.9987	4.6852	13.0789	1461.1	1484.41	1426.65	1569.96	1530.23	1555.26	1582.15	1501.54	-6.69239	0	0
RFTN1	37.1737	30.7622	24.9521	31.9017	30.055	51.5895	25.1213	1638.2	1510.8	1496.91	1765.55	1503.67	1337.09	1273.24	1423.24	-5.48874	0	0
ADGRF1	1612.79	1403.87	1921.56	1825.48	1794.87	1607.49	1564.85	6.94e-17	6.94e-17	6.94e-17	6.94e-17	6.94e-17	6.94e-17	6.94e-17	6.94e-17	13.7179	0	0
MTHFD1L	808.901	775.478	730.409	795.275	734.025	779.738	838.982	6983.82	6818.15	6600.03	7406.35	8014.57	8127.98	8112.6	8237.2	-3.27147	0	0
MYH10	7098.27	6760.13	7194.71	7278.66	7395.13	7759.97	7091.78	357.055	324.77	322.547	239.981	261.623	342.931	317.03	275.23	4.56519	0	0
MCF2L	0.00192555	0.0491241	0.0139578	0.0366294	1.7193	7.34759	1.63423	3136.36	3443.58	3134.28	3992.16	3699.09	3608.61	3697.34	3651.26	-10.9699	0	0
CA2	4030.45	3803.55	3768.84	4176.33	3787.55	3868.61	4007.83	1.96629	0.0303017	0.988882	1.92746	0.0132348	1.9732	0.0207908	0.00660224	11.9042	0	0
ARSI	1758.48	1695.98	1616.07	1297.79	1526.15	1437.08	1766.07	0	13.2182	1.96513	9.63358	2.19987	1.94234	4.44337	8.20207	8.23278	0	0
FUT3	438.118	448.478	473.386	451.478	432.128	455.684	442.758	5.92165	0.0513757	0	3.86817	0.0224251	1.96703	0.0352379	0.0111841	8.07643	0	0
FBLN7	10.029	2.30796	0.0228918	0.0601219	0	1.64026	5.15987	1543.23	1674.5	1406.84	1760.62	1669.47	1794.01	1804.49	1781.79	-9.19361	0	0
PLXND1	599.895	552.015	558.433	595.381	596.209	478.196	761.612	15834.7	16131.6	14427.9	17974.7	16957	16009.3	16739.7	14357.9	-4.76105	0	0
FOLR1	38.1986	52.1494	34.3234	67.6344	33.9647	52.5401	68.5376	40432.3	41621.8	39509.4	37235.8	36548.5	37887.8	36057.4	37667	-9.59067	0	0
MT1E	6.94e-17	6.94e-17	6.94e-17	6.94e-17	6.94e-17	6.94e-17	6.94e-17	1122.8	1073.82	1286.26	917.822	758.072	890.061	946.002	1075.86	-12.9858	0	0
HS6ST2	74.3622	88.2563	63.2953	73.6775	72.3264	52.6136	115.282	3941.4	3726.65	3938.71	3539.26	3214.71	3182.17	3172.46	3009.35	-5.48663	0	0
TMEM2	375.812	296.928	356.397	357.086	436.331	430.428	317.745	5399.59	5201.7	5228.83	4725	4501.58	4746.29	4312.12	4147.09	-3.70126	0	0
GBP1	558.707	580.322	584.315	647.956	663.808	617.317	595.291	0	0.00438689	0	0	0.00191754	0.988813	0.00301126	0.000956869	11.2296	0	0
CHST13	18.078	14.6966	10.4021	8.95209	17.4913	10.1302	13.1706	2825.31	2646.95	2249.73	3582.15	4395.85	4028.18	4194.61	4256.04	-8.03619	0	0
RUNX2	934.511	946.814	888.889	1022.44	927.505	867.206	892.082	3.92507	0.0841722	3.96399	5.79608	0.0367044	5.92471	0.0577012	0.0182985	8.42788	0	0
SLC9A7	3173.32	3177.95	3432.07	3365.73	3462.64	3260.85	2922.03	3.92346	2.34161	1.97449	0.917725	4.20958	3.93914	0.0605765	4.10371	10.173	0	0
SMIM10	6.94e-17	6.94e-17	6.94e-17	6.94e-17	6.94e-17	6.94e-17	6.94e-17	3300.77	3375.1	3604.31	3187.54	2853.41	2656.52	2776.12	3046.36	-14.6052	0	0
TBX3	492.378	436.375	487.952	504.181	478.725	554.049	518.05	6161.39	6338.12	6431.9	6842.26	5814.99	5479.18	5624.52	5259.05	-3.59392	0	0
WASF3	1262.09	1176.29	1104.4	1244.5	1233.05	1043.22	1289.27	18.5703	16.3283	3.91042	20.0171	32.6334	23.6028	23.0122	20.6048	5.90426	0	0
NPAS2	42.1966	23.2175	38.3196	56.5282	22.7367	36.9526	39.7135	4944.86	5100.85	5168.53	4198.86	3620.74	3426.76	3565.7	3289.72	-6.80765	0	0
FSTL4	0.00129886	0.0331085	0.00941301	2.15371	0	1.75497	3.53129	6853.96	6724.51	7075.06	6327.57	3999.25	3867.85	4055.95	4170.86	-12.109	0	0
CARD11	2323.21	2257.02	2116.5	2013.79	2162.94	2239.56	2376.94	6.94e-17	6.94e-17	6.94e-17	6.94e-17	6.94e-17	6.94e-17	6.94e-17	6.94e-17	14.119	0	0
RBM24	3.0213	8.94084	1.09871	4.47995	15.2869	10.5926	1.31483	751.047	935.274	793.46	699.465	891.464	881.3	867.543	811.071	-6.98193	0	0
EPHA1	770.713	754.879	711.721	656.046	698.73	718.67	765.499	1.94814	0.0842705	0	7.75695	4.20524	1.95876	2.22601	2.07039	8.07478	0	0
GLP2R	12.0608	15.7673	14.4878	12.1325	16.5796	17.4382	4.39785	4723.73	4298.81	4823.18	4119.61	4487.7	4820.99	4733.49	4674.61	-8.42801	0	0
HCAR2	1365.58	1237.64	1211.08	1186.56	1335.78	1280.97	1297.23	1.91487	12.319	2.95083	3.74739	16.7097	7.86438	4.5147	7.21476	7.4664	0	0
PCID2	2328.23	2011.04	2202.45	2356.12	2195.79	2122.45	2266.21	21693.9	20450	21275.4	19860.8	20232.3	20923.6	23024.6	24231.5	-3.27837	0	0
APOL6	3251.7	3157.56	3082.03	3482.1	3310.58	3676.54	3031	24.3851	35.6745	32.6429	22.7176	50.6817	33.3977	40.5525	35.0346	6.57833	0	0
NOS1	3378.31	3365.29	3309.92	3438.33	3665.38	3784.77	3289.23	0	0.0174332	0	1.93924	0.00761719	0	0.0119639	2.03831	12.4059	0	0
LCP1	614.978	577.2	711.638	627.385	741.549	744.936	623.977	0	4.31164	1.98462	0	0.0113881	0	0.0178888	0.0056813	9.53255	0	0
MAOA	1681.12	1698.56	1734.19	1822.28	1712.62	1768.49	1670.55	3.85808	7.1293	3.9317	5.62676	16.8381	11.7963	21.5316	15.3981	7.32037	0	0
RFLNB	790.813	756.164	727.28	722.937	753.19	804.031	752.019	5274.33	5232.02	5223.86	5117.71	5107.24	4947.68	5313.8	5562.92	-2.78372	0	0
XYLT1	6.94e-17	6.94e-17	6.94e-17	6.94e-17	6.94e-17	6.94e-17	6.94e-17	1696.84	1639.92	1979.78	1786.4	1417.83	1602.39	1607.65	1414.04	-13.6895	0	0
STOM	1569.58	1552.25	1614.04	1885.76	1735.26	1648.03	1572.34	17333.1	16185.5	16273.1	13518.2	13167.8	13986.4	14628	15407.9	-3.18698	0	0
MAOB	6.0164	0.0412778	2.06297	0.0307821	0	0	1.65975	2747.18	2828	2792	2760.46	2833.06	2975.92	2698.85	2622.83	-10.8599	0	0
COL5A1	7.02731	0.118039	1.07664	2.27652	5.24223	7.08102	5.01205	17273.2	18883.2	17138.7	23678.5	28271.9	27537.7	25696.8	22438.4	-12.3873	0	0
LAMP3	576.782	473.961	593.555	653.21	550.385	565.698	520.011	1.96802	0.0260552	0	0	2.08766	0	2.13906	0.00567802	9.29436	0	0
MTSS1	1985.59	2112.85	2038.78	2052.05	2139.83	2182.1	2061.54	71.347	78.4762	98.9735	90.6346	78.6812	80.5565	71.7744	83.4678	4.66706	0	0
HERC6	785.795	776.664	774.918	876.346	709.711	816.815	813.191	1.94132	1.27857	1.97178	0	2.16134	5.91622	4.36455	9.18187	7.83956	0	0
OLFM1	0.00065609	0.0167099	0.00475375	0.0124652	3.70812	0	0	13501.1	13519.9	14023.2	14653.4	19033.3	18293.6	20731.7	20628.5	-14.6083	0	0
SLC8A1	1107.35	1183.02	1111.63	1257.61	1184.64	1272.66	1108.87	19.6507	10.3926	10.8838	7.56705	14.7671	11.7977	2.45948	6.23501	6.78702	0	0
GALNT14	1267.12	1427.87	1198.66	1279.76	1256.16	1252.5	1270.72	6.94e-17	6.94e-17	6.94e-17	6.94e-17	6.94e-17	6.94e-17	6.94e-17	6.94e-17	13.3278	0	0
CDS1	2375.47	2227.81	2383.74	2644.91	2345.87	2278.9	2463.33	6.94e-17	6.94e-17	6.94e-17	6.94e-17	6.94e-17	6.94e-17	6.94e-17	6.94e-17	14.2291	0	0
GALNT18	1668.05	1782.13	1587.1	1485.38	1463.83	1561.96	1737.86	13.7539	3.69083	7.9151	10.5429	9.51856	6.8697	2.39063	6.20468	7.68873	0	0
MAP9	1517.33	1547.65	1581.93	1952.59	1571.04	1667.07	1479	6.94e-17	6.94e-17	6.94e-17	6.94e-17	6.94e-17	6.94e-17	6.94e-17	6.94e-17	13.6659	0	0
CYP4V2	503.421	442.958	470.318	522.597	405.078	445.165	471.733	0	0.0260466	0	0	0.0113778	3.96138	2.13904	0.00567614	9.02434	0	0
ZNF718	647.113	587.018	619.463	566.939	490.35	600.109	635.278	6.94e-17	6.94e-17	6.94e-17	6.94e-17	6.94e-17	6.94e-17	6.94e-17	6.94e-17	12.2176	0	0
RASIP1	4965.98	5086.43	5225.34	4653.51	5206.17	5270.93	5589.8	37.9908	63.711	66.2699	83.9804	100.589	64.8083	87.7925	86.4863	6.11899	0	0
CACNA2D1	122.596	127.185	111.969	112.278	153.243	128.966	137.97	3557.06	3409.6	3661.7	2906.24	2775.87	2972.93	2702.4	2646.6	-4.58713	0	0
CACNG4	1531.4	1477.27	1591.21	1587.28	1549.57	1551.76	1566.02	6.94e-17	6.94e-17	6.94e-17	6.94e-17	6.94e-17	6.94e-17	6.94e-17	6.94e-17	13.6059	0	0
MOB3A	2888.95	2637.82	3098.5	2965.96	3192.63	3088.2	2892.7	381.399	359.882	383.867	402.269	355.084	444.127	414.991	413.222	2.91046	0	0
CSRP1	1807.73	2023.94	1852.27	1639.23	1731.45	1925.94	1761.26	12787.3	14277.1	11933.7	14724.2	13561.8	13671	12852	13157.2	-2.87686	0	0
SORL1	6092.41	5690.58	5913.25	6187.78	6184.64	6015.35	5981.06	513.499	479.331	561.024	531.087	435.804	443.069	420.866	357.774	3.68229	0	0
CGA	6.94e-17	6.94e-17	6.94e-17	6.94e-17	6.94e-17	6.94e-17	6.94e-17	23657.9	21008.1	23697.4	18805.7	12736.6	12900.6	15751.4	17733.9	-17.1656	0	0
SORT1	2678.94	2856.61	3077.77	3039.43	2943.91	2793.03	2925.01	227.975	171.981	198.876	186.821	181.761	198.479	158.877	173.185	3.95144	0	0
PDGFC	520.519	506.631	491.137	584.252	616.455	581.358	540.055	0	0.0260297	0	1.93119	0.0113704	3.96139	0.017861	0.00567247	9.26162	0	0
PDGFD	1024.93	835.932	956.15	941.356	844.394	860.333	955.934	0	0.0174268	0	3.90631	0.00761442	0	0.0119596	0.00379907	10.4901	0	0
AGMAT	8.02702	2.33584	0.0271734	0.0713937	4.37727	3.4374	4.1879	2501.63	2707.33	2711.84	3311.6	3189.98	3095.78	2938.78	2783.58	-9.73328	0	0
ITGA5	416.996	309.286	379.125	348.327	337.984	390.55	358.652	8146.71	8326.12	7331.19	8478.8	7921.17	7632.76	8108.37	7987.88	-4.45915	0	0
BARX2	539.607	516.766	587.319	443.141	579.144	596.962	549.23	6.94e-17	6.94e-17	6.94e-17	6.94e-17	6.94e-17	6.94e-17	6.94e-17	6.94e-17	12.0968	0	0
CABYR	1009.88	951.857	1174.7	1158.75	1154.64	1144.45	1004.06	40.1585	25.633	38.609	31.4506	17.2585	31.437	38.3261	28.8833	5.09996	0	0
BIN1	205.976	162.556	141.031	159.464	143.584	200.749	207.685	5445.33	6509.41	5609.65	8226.26	9050.4	8311.73	8224.82	8026.98	-5.4098	0	0
SYTL4	641.089	655.974	632.934	622.797	526.712	614.718	561.232	6.94e-17	6.94e-17	6.94e-17	6.94e-17	6.94e-17	6.94e-17	6.94e-17	6.94e-17	12.2547	0	0
ESRP1	6262.24	5822.45	6555.51	7093.87	6855.15	6626.69	6080.58	0	0.017433	3.97906	0	0.00761712	0	0.0119638	0.00380042	13.3083	0	0
EDARADD	729.528	764.1	770.745	655.06	814.708	794.502	814.203	2.90436	9.03236	2.954	15.4722	1.16633	5.89125	6.59599	5.1683	6.92477	0	0
ZNF331	8.04845	17.9198	28.7603	13.1934	11.9974	4.73188	9.63025	2310.99	2120.89	2415.05	2038.73	2364.45	2391.33	2608.2	2694.81	-7.46749	0	0
WIPF1	0.00404203	8.73347	2.09656	0.0770501	0.710699	4.34044	8.72963	3207.85	3203.55	3144.22	3281.97	2972.34	2994.55	2995.01	2578.59	-9.68998	0	0
PTAFR	2271.97	2261.76	2164.19	2246.55	2646.67	2388.31	2454.32	3.89504	5.75976	15.8871	1.83876	8.42083	1.94027	2.32943	4.14257	8.69994	0	0
EPGN	522.538	537.358	648.431	703.693	584.903	639.87	535.564	0	2.26626	3.97055	0	2.11376	0	4.26577	0.0112109	8.48198	0	0
NNMT	2.01833	11.102	2.13433	17.0858	3.24046	5.03494	8.35308	2595.64	2802.04	2631.74	2492.66	2004.48	2159.41	2119.92	2480.54	-8.42566	0	0
C3	955.618	915.369	981.062	964.561	1020.78	1021.43	1082.33	26865.6	25955.9	26396.3	29010.9	24226.8	23222.5	23145	20811.3	-4.65264	0	0
TMEM154	858.146	871.973	977.834	929.182	852.344	756.052	879.071	0	0.0087589	0	0	0.00382807	0	2.10502	0.00191014	11.1639	0	0
EPCAM	7159.57	7329.89	7782.05	7599.38	7470.12	7297.95	7421.72	60.779	46.934	42.5513	26.5205	35.1503	19.5583	49.2667	36.1018	7.5524	0	0
COL6A1	29.1274	10.6797	22.7789	18.7778	17.929	29.6526	21.4144	3594	3769.24	3225.25	4976.73	5493.74	5299.48	6027.67	5394.87	-7.76641	0	0
KLK10	4329.9	4181.64	4418.33	4202.95	4236.25	4214.16	4737.15	0	0.112084	0	1.87172	2.16415	18.8237	0.0767993	4.1155	10.2377	0	0
C16orf45	123.614	149.884	133.718	170.013	155.388	160.081	158.513	2657.15	2686.72	2676.21	3193.31	2900.09	3108.54	3335.98	3360.56	-4.31336	0	0
USH1C	0.00224382	2.26172	2.07255	4.28213	0	0	5.2665	2591.63	2698.12	2680.17	3435.57	2908.53	2979.83	2878.27	3019.51	-10.4684	0	0
CRMP1	176.823	121.729	138.797	148.105	105.566	122.697	125.949	2798.95	2815.88	2827.58	3208.47	3553.4	3456.35	3596.93	3470.87	-4.5834	0	0
ZNF827	447.171	511.95	507.601	472.478	550.831	515.083	468.969	0	0.00875441	0	0	0.00382611	1.98089	0.00600879	0.00190916	10.3472	0	0
ITPR1	156.756	138.801	161.581	197.181	137.732	161.737	132.242	14935.9	14532.5	17359.5	14542.9	16334.3	17396.6	18470.3	15599.6	-6.70292	0	0
TEF	3159.25	3250.36	3030.2	2899.13	3051.64	3202.5	3201.36	249.312	268.822	319.586	318.455	349.347	266.21	326.77	254.643	3.40362	0	0
NECTIN1	10017.4	10531.3	9740.08	9317.68	9796.13	10440.4	10320.5	804.794	915.269	797.381	1000.89	1138.91	951.016	1072.2	1104.66	3.36466	0	0
TMEM98	404.967	434.958	451.676	416.514	458.198	508.529	472.723	6.94e-17	6.94e-17	6.94e-17	6.94e-17	6.94e-17	6.94e-17	6.94e-17	6.94e-17	11.8206	0	0
L1CAM	73.3447	60.315	54.9853	65.8905	58.466	64.4605	74.6199	19417	21066.6	19850.6	25792.9	24829.1	24668.8	23027	21193.5	-8.43854	0	0
FKBP10	222.061	218.853	219.548	143.37	187.032	211.66	194.504	11146.1	12398	10484.3	14737.6	13856.1	14425.6	14703.6	13598.2	-6.04292	0	0
IGF1R	2222.73	2157.16	2020.17	2155.26	2265.04	2225.9	1979.58	13069	12707.9	12789.5	12411.6	13391.7	13271.2	13405.6	12369.9	-2.59022	0	0
STARD8	12.0704	18.2253	20.7025	25.057	27.1698	12.5548	18.9331	1054.26	1136.14	1017.05	1257.46	1045.74	959.815	1130.73	1126.38	-5.81747	0	0
FZD10	10.0632	18.2167	6.35508	32.4415	22.6124	18.8946	24.2634	1731.05	1683.83	1433.55	1879.81	1941.31	1540.46	1854.06	1837.45	-6.50305	0	0
ADARB1	767.71	749.508	805.955	750.401	843.193	804.75	790.832	7975.59	7740.72	7104.63	7594.17	7522.65	7575.81	7401.54	6992.41	-3.24843	0	0
HS3ST3B1	666.207	623.295	585.366	638.16	582.176	660.48	576.937	0	0.059755	3.96879	1.90478	2.12138	0	0.0409794	6.1121	8.33161	0	0
ITPRIP	1192.76	1198.88	1096.11	1202.82	1153.47	1199.34	1212.33	6234.71	6451.22	5800.64	6460.82	6325.03	6373.26	6883.76	6175.15	-2.42578	0	0
F3	49451.7	49258.5	51768.7	53873.6	51980.3	52138.6	49627.4	252.338	339.731	245.364	223.915	205.313	206.258	230.257	247.327	7.71395	0	0
CCBE1	1705.24	1817.69	1892.65	1766.46	1833.49	1755.4	1891.09	1.95184	0.0720261	9.94107	2.87149	0.0314193	1.9617	0.0493848	0.015666	9.61619	0	0
GJB4	663.201	580.571	733.355	603.291	647.893	670.621	712.839	8.83857	8.96545	0	1.84243	6.35064	6.88912	7.60632	2.09988	6.93178	0	0
CPVL	489.379	557.542	584.259	554.816	595.474	607.17	600.558	0	0.0430038	0	7.80863	2.10555	0	0.0294999	0.00936487	8.66267	0	0
PPP1R14C	675.247	632.262	640.174	621.701	500.692	571.488	610.239	6.94e-17	6.94e-17	6.94e-17	6.94e-17	6.94e-17	6.94e-17	6.94e-17	6.94e-17	12.2536	0	0
COL17A1	30032	30279.7	28863.8	27704.4	29630.3	30119	30412.8	71.2891	81.1456	59.2925	84.714	110.397	103.17	142.338	141.975	8.21821	0	0
PADI3	3638.56	3688.54	3276.78	3189.17	3319.02	3607.46	3596.4	7.80542	25.379	0.962558	7.5819	15.7733	5.86758	2.44002	12.3339	8.47171	0	0
CNTN1	1420.87	1417.12	1513.52	1552.09	1704.53	1467.43	1403.23	6.94e-17	6.94e-17	6.94e-17	6.94e-17	6.94e-17	6.94e-17	6.94e-17	6.94e-17	13.5551	0	0
INPP5D	5088.57	4913.96	5206.7	4760	5173.37	5477.43	5272.85	7.84049	11.1659	7.92332	3.76493	4.30087	1.93749	8.69391	3.12894	9.7001	0	0
H2AFY2	1538.43	1488.52	1569.44	1422.72	1451.93	1644.93	1486.72	13.6909	7.25762	18.8204	7.51889	4.43821	20.6834	18.5227	17.4733	6.78644	0	0
TIAM1	1550.47	1334.19	1359.2	1266.81	1506.74	1403.92	1312.55	0	0.0430251	3.97246	0	0.0187848	3.95443	0.0295144	2.05223	9.94824	0	0
MRC2	268.292	309.382	252.8	220.043	243.963	303.133	227.921	5651.76	6249.73	4702.39	7654.45	7097.41	6702.41	6899.21	6428.64	-4.62205	0	0
KRT5	142503	140668	133906	122136	133934	142916	148925	1.96147	2.24707	0	1.91709	0.0187893	3.95442	0.0295215	0.00937172	16.5789	0	0
IL1A	22555.9	22296.3	24255.8	27384.1	24606.3	24481	21980.3	17.725	9.07788	6.92525	7.63941	4.31783	1.93365	6.62296	0.0452768	11.7545	0	0
IL1B	10760	11066.5	12323.7	11917.6	12497	12969.9	11086.1	0	4.34028	1.98299	0	0.0151215	0	2.15385	0.00754308	13.3223	0	0
GPR87	1294.25	1222.97	1306.33	1386.13	1273.43	1299.02	1259.09	1.93226	3.53142	7.9323	7.69678	2.1866	1.94612	0.0979907	10.2182	8.12876	0	0
ADAM23	649.131	624.507	644.353	701.685	610.723	609.381	601.746	0	0.0174443	0	0	4.11956	0	0.0119716	0.00380288	9.95735	0	0
ZNF256	588.843	568.939	695.999	510.035	595.354	631.262	536.436	6.94e-17	6.94e-17	6.94e-17	6.94e-17	6.94e-17	6.94e-17	6.94e-17	6.94e-17	12.2109	0	0
GSTM4	0.0157314	23.5152	14.5399	33.3966	13.615	15.3711	19.9807	1913.86	2094.16	1965.84	2364.99	2241.15	2251.82	2315.45	2422.77	-6.99528	0	0
EFHD1	17.0853	14.9373	22.7354	28.1942	18.9986	9.89124	18.1038	1415.15	1469.29	1479.11	1619.64	1341.21	1423.59	1499.59	1308.89	-6.28197	0	0
ANXA6	33.1484	35.8797	15.6564	13.5515	23.1503	42.0917	18.5189	4140.81	4183.4	4312.65	4662.22	4141.29	4216.74	4078.55	4414.9	-7.34955	0	0
KRT4	416.016	433.796	419.614	416.49	467.8	488.642	470.276	0	0.0087547	1.98844	0	0.00382624	0	0.00600899	0.00190923	10.1891	0	0
CCDC69	732.531	702.767	618.568	715.069	732.683	641.91	737.47	0	6.62935	1.97393	1.88341	2.14897	9.89294	0.0633562	0.0200877	7.88512	0	0
SUSD4	857.135	774.561	804.971	806.388	875.911	796.779	916.614	0	0.00875313	0	1.94834	0.00382555	0	0.00600791	0.00190889	11.0948	0	0
HOXD10	779.767	717.88	751.12	944.235	753.03	838.399	779.181	3.94069	0.0472253	0	3.8723	0.020616	0	2.17397	1.03804	9.01568	0	0
TMEM40	3641.58	3760.23	3519.19	3554.85	3707.45	4140.79	3523.45	17.717	13.4086	9.90541	5.68313	2.23923	3.90507	2.38078	3.14133	8.95482	0	0
MAPK4	6.01403	0.0249991	0.00710967	0.0186467	0	0	0	2250.32	2218.82	1974.72	2554.62	2704.34	2703.79	2730.4	2539.28	-11.3405	0	0
SERINC2	19670	19662	19674.9	17901.4	19343.9	18923.7	21300.8	1317.29	1395.9	1152.55	1725.47	1532.36	1581.79	1706.35	1690.03	3.68794	0	0
MUC13	1.00487	0.0249426	0.0070936	0.0186045	2.7259	0	1.71866	29831.9	30180.4	32400.9	27084.3	23763.7	24252.1	23270.7	24136.9	-14.7922	0	0
MMP14	12662.1	12308.3	12263.6	10720.6	11507	12536.3	12773.9	0	13.7812	7.89489	3.67032	14.8301	22.6721	27.9505	12.3741	9.87752	0	0
SRGAP3	1897.15	1822.25	1710.42	1837.78	1923.37	1822.57	1735.63	3.92817	2.31812	1.97622	0	8.29703	0	2.21548	0.0165913	9.54571	0	0
HNF1B	9.05113	15.7518	15.5043	13.1804	12.9313	13.795	10.5376	876.244	829.063	903.281	907.401	940.471	977.571	1081.98	1014.01	-6.17349	0	0
IL32	252.222	288.086	269.329	221.142	253.551	231.748	318.351	6326.54	6941.54	6258.68	8455.95	9088.76	9109.51	8234.89	8316.58	-4.90208	0	0
RAB25	3065.81	2936.33	3371.99	3203.24	3281.3	3445.11	3155.8	0	0.0345526	3.97448	3.88567	0.0150896	0	0.0237058	0.00752712	11.4449	0	0
DAB2	118.582	104.962	135.691	119.907	143.461	154.364	141.257	5692.95	5462.4	6590.25	5345.56	5492.9	5157.94	4435.62	4380.03	-5.33674	0	0
SCARB1	2154.4	2139.1	2236.61	2165.19	2162.11	2224.96	2280.29	12687.6	13009.5	11396.5	13381.1	12218.6	11947.8	11999.7	12005	-2.48997	0	0
WNT7A	1597.71	1482.93	1527.01	1455.67	1528.83	1438.02	1796.81	0	0.017433	3.97906	0	0.00761712	0	0.0119638	0.00380042	11.2439	0	0
ERAP1	5248.35	5395.42	5790.98	5992.22	6150.28	6187.58	5491.86	631.723	737.42	643.063	660.482	705.631	821.411	735.445	751.237	3.0164	0	0
BICC1	10.0279	0.072977	2.08121	0.0543979	3.51233	1.65686	0	3879.77	3731.29	4464.11	3398.12	3243.4	3246.04	2920.52	3072.2	-10.3948	0	0
GNB4	47.2079	25.3275	24.9609	48.972	34.518	21.8398	36.397	6260.22	5611.14	6814.83	5274.95	5005.35	5384.88	4995.91	5127.11	-7.34346	0	0
AIM1	7468.06	7117.85	8174.68	8316.58	8163.1	7868.9	7564.24	238.705	244.853	237.483	205.886	174.484	201.395	186.298	160.908	5.24198	0	0
RNF182	19.0789	10.342	24.6711	4.65592	23.0817	5.65522	1.04898	16372.6	15921.9	16972.6	14477.1	15077.2	15249.8	15470.3	15494.5	-10.2723	0	0
SCCPDH	328.6	374.647	368.808	390.949	401.461	301.137	431.974	10767.8	10948.6	10932.6	10634.1	8212.55	7848.85	7942.57	8492.94	-4.67335	0	0
LIMCH1	1164.64	1244.5	1380.87	1377.37	1468.09	1390.39	1066.27	20474.4	18500.9	20941	15752.5	15774.5	17090	17183.7	16856.9	-3.77823	0	0
SH3YL1	1077.21	1220.23	1098.14	1163.24	1177	1052.89	1112.36	18.5258	31.9878	40.6181	29.5985	13.0009	27.5148	24.2985	24.7517	5.41631	0	0
TNS1	10.0733	36.0127	22.8591	26.4417	20.3354	46.4512	37.6471	5729.09	5690.74	5689.85	6652.59	5710.82	5800.49	5738.88	5039.55	-7.64214	0	0
C4BPB	24.116	19.4961	29.9642	27.3433	16.0338	20.4667	28.3265	6934.99	7748.2	7057.18	8544.88	5613.29	5989.07	5465.16	5580.62	-8.12122	0	0
TMBIM1	5945.7	6079.75	5996.11	6053.81	5822.93	5947.41	5928.28	1081.65	1135.04	1058.61	1110.48	1147.62	1117.07	1097.8	1076.96	2.4355	0	0
HYAL1	410.999	441.869	561.32	462.524	476.286	445.989	503.304	4369.68	4479.41	4370.03	4717.48	4604.48	4418.15	4078.62	4111.99	-3.2187	0	0
FAM127C	1.0035	0.00840075	0.00239067	0.00626747	0.894848	0	0	2051.81	2053.82	2065.79	2418.43	2397.2	2153.57	2099.84	1967.41	-12.397	0	0
ERO1B	1078.2	1143.03	1029.77	1094.03	1001.5	1081.57	992.564	15.7038	9.27198	3.934	0	14.7489	4.87816	16.24	15.3862	6.7222	0	0
SOX15	3573.24	3904.99	3354.42	2572.18	3146.41	3318.43	3497.5	58.7341	30.6442	38.5558	79.5138	56.2116	54.0565	43.1083	32.077	6.07948	0	0
PDLIM3	447.169	513.023	475.529	440.738	523.087	525.533	493.161	6.94e-17	6.94e-17	6.94e-17	6.94e-17	6.94e-17	6.94e-17	6.94e-17	6.94e-17	11.9394	0	0
SMO	1580.62	1400.14	1455.55	1415.02	1507.31	1482.93	1668.75	0	0.00875755	0	0	2.0661	0	0.00601094	0.00190985	11.9437	0	0
LAMA1	0.000980636	0.0249864	4.07881	0.0186372	1.78412	0	0	5524.71	5324.24	6181.61	5793.66	5037.17	5308.26	4924.28	4724.19	-12.463	0	0
LAMA3	9898.79	9413.35	9595.04	9921.63	9911.01	9927.06	9812.37	106.475	137.444	148.399	108.405	198.332	122.741	213.864	185.367	6.00262	0	0
HOXD11	906.366	836.786	808.084	785.602	823.021	846.819	885.883	16.7042	9.21747	7.90932	15.3877	8.51862	3.89574	7.76579	2.131	6.53157	0	0
TM4SF1	1414.83	1471.34	1410.99	1482.9	1507.48	1410.7	1362.88	50965.3	49948.5	55070.2	46142.5	49143.3	49038.8	50109.4	54639.3	-5.13868	0	0
BACE2	1162.61	1159.15	1177.85	1110.66	1158.78	1045.09	1173.58	23784.8	24055.7	24833.1	22831	23630.6	23822.9	23715.2	23343.3	-4.37953	0	0
IER3	12615.9	12716.1	13342.1	13366.5	13691.9	13089	12934.4	1920.82	2170.32	1830.33	1821.58	1723.73	1601.37	1592.48	1723.13	2.86607	0	0
PKP1	1006.85	932.189	1017.24	875.701	916.167	946.522	934.24	0	4.66994	9.91654	3.7766	12.5314	0	8.66127	4.14115	7.42106	0	0
POPDC3	694.357	717.582	654.811	764.423	774.166	672.891	786.256	7.79221	13.693	5.91429	15.3292	6.49179	13.7714	19.4654	8.28277	5.98363	0	0
SPIN3	0.000329763	0.00839508	0.00238905	0.00626324	0	0	1.79173	776.45	756.616	848.86	890.27	1007.23	942.204	1056.6	941.901	-11.1452	0	0
LPL	0.000329851	0.00839732	0.00238969	0.00626491	1.84007	0	0	13386.9	11990.9	13663.2	10857.8	10499.4	11089.1	10752.3	10996.1	-14.8351	0	0
ADORA2B	8454.82	8574.27	9112.23	8638.66	9115.61	8459.35	9103.34	381.383	378.266	443.258	395.542	419.715	405.756	384.423	451.308	4.42872	0	0
SCN8A	832.021	937.49	901.238	786.743	894.86	899.411	759.794	0	2.22693	0	0	0.0151107	3.95775	2.15381	0.00753768	9.54196	0	0
GALNT6	823.983	848.152	828.797	818.502	763.191	958.998	952.958	0	6.59398	0	0	2.13921	3.94159	0.0551228	7.13815	8.38199	0	0
GALNT3	4453.5	4373.56	4610	5250.46	4679.88	4386.89	4425.64	82.4713	34.7375	41.5629	22.6764	25.7219	37.3274	32.1141	28.9374	6.90458	0	0
SH3BP1	3948.06	4093.98	4109.6	3691.16	3922.22	4119.83	3954.1	212.122	269.674	221.576	283.152	358.696	272.146	289.421	247.392	3.88475	0	0
XDH	3776.23	3741.09	3769.86	3695.47	3862.76	3953.02	4116.91	0	0.0217579	0.990179	0	4.1265	0	0.0149308	0.00474238	12.2925	0	0
ANXA10	703.399	704.017	719.995	809.299	702.21	700.54	719.048	0	0.0761794	1.97623	5.80415	8.29686	1.96069	0.0522289	0.0165664	8.2137	0	0
BST2	1353.54	1592.49	1331.27	1323.88	1351.81	1583.98	1447.29	9305.56	10323.5	9284.19	11130.6	11091	10822.9	10815.9	11243.4	-2.88012	0	0
VWA5A	12.0551	11.3107	12.4028	13.0756	4.8824	11.219	8.06694	8692.44	8483	9503.9	8824.79	7956.32	8573.01	7995.14	7528.34	-9.6602	0	0
PSTPIP2	2861.82	2696.72	3252.78	3175.52	3018.21	2650.14	2640.06	17.5251	39.8148	26.7032	20.8446	44.3149	19.5963	32.9225	33.9641	6.62327	0	0
SNX18	3213.51	3128.93	3178.27	3042.85	2961.88	2659.46	3099.89	326.674	276.975	321.552	353.784	349.444	284.88	256.956	320.486	3.28621	0	0
SGK1	891.31	912.949	1017.24	932.667	1047.82	868.865	940.052	11197.1	10822.6	10753.4	9237.25	11013.6	11100.9	12688.6	13299.2	-3.57588	0	0
NEFL	595.878	587.069	579.135	570.257	607.432	562.007	709.154	3.92194	0.0923974	0	3.83199	4.21377	3.93793	6.42685	0.0200797	7.67296	0	0
TFCP2L1	1429.89	1161.77	1193.48	1217.25	1278.68	1316.33	1296.41	19.6275	0.352659	17.8325	10.4449	4.42037	11.7837	11.072	22.5381	6.66408	0	0
PASD1	6.94e-17	6.94e-17	6.94e-17	6.94e-17	6.94e-17	6.94e-17	6.94e-17	3014.21	2952.41	3200.64	2793.8	2697.17	2734.18	2846.34	2738.24	-14.4951	0	0
SPINT2	17509.5	17952.9	14866	13763.5	14509.3	14776.3	18443.8	8.70971	18.6444	15.8055	33.555	19.2024	35.454	30.541	17.5722	9.46656	0	0
SPINT1	5680.42	5413.53	5727.79	5517.85	5693.62	5808.25	5798.95	46.9674	36.0153	39.5641	57.3878	50.8712	36.3185	26.8442	48.3913	7.03905	0	0
TSPAN1	4950.9	4820.88	5037.85	5010.29	5129.39	5097.21	5301	153.571	151.977	169.218	149.682	148.743	83.3751	178.995	120.674	5.12668	0	0
TSPAN6	1710.26	1540	1960.96	1907.9	1828.38	1758.92	1691.11	6.94e-17	6.94e-17	6.94e-17	6.94e-17	6.94e-17	6.94e-17	6.94e-17	6.94e-17	13.7976	0	0
TSPAN7	824.994	855.128	1036.86	1003.77	898.993	906.113	825.874	1.95575	0.0597243	3.9688	0	2.12135	5.93419	0.0409584	0.012997	8.88418	0	0
IFT74	982.757	1026.57	1020.48	1203.69	1155.5	1200.52	1033.03	17.5687	25.1945	32.6913	7.42023	21.2746	29.5217	26.2795	16.5474	5.62107	0	0
KRT6A	3202.46	3040.63	3079.92	3147.23	3096.49	2974.34	3633.22	0	2.15532	0	0	0.0038288	0	0.00601301	0.00191051	13.0203	0	0
TACSTD2	20101	19125.2	21444.2	19593	21152.5	19664.8	20580.6	712.004	686.826	590.617	736.919	676.937	684.78	714.488	646.203	4.8928	0	0
EHD3	527.55	481.749	549.043	545.934	566.155	545.944	558.42	6.94e-17	6.94e-17	6.94e-17	6.94e-17	6.94e-17	6.94e-17	6.94e-17	6.94e-17	12.0826	0	0
UGT1A6	641.111	710.849	767.604	832.332	720.361	728.993	738.06	0	1.21622	5.95821	0	2.1287	3.94557	1.1462	2.06364	8.39683	0	0
C6orf223	30.158	52.821	38.342	37.4068	29.8238	38.6535	47.4341	5033.64	5431.82	4642.05	6450.39	6917.76	6754.51	6917.74	6404.89	-7.27085	0	0
RAB3B	1203.82	1263.66	1272.15	1242.46	1343.59	1320.65	1217.8	1.95571	4.41549	3.96877	0	2.12145	0	2.19267	0.0130206	9.36301	0	0
PCSK9	144.672	105.73	134.54	82.8344	100.689	95.0376	118.944	18542.8	20517.6	15371.7	23828.4	19840.1	18635.4	21317.9	20171.2	-7.46552	0	0
C1orf21	1229.93	1057.3	1154.05	1129.31	1139.71	1164.07	1176.85	19.5708	22.7884	15.8203	1.7089	21.1842	19.6586	24.001	20.5844	5.98488	0	0
RAP1GAP2	350.7	389.303	396.721	354.94	397.082	358.348	369.374	5099.19	6156.05	5095.21	6774.6	6036.99	5985.2	5897.4	5717.57	-3.96659	0	0
IRX4	947.584	1262.8	1033.87	950.384	970.466	986.811	991.899	0	2.23719	1.98222	0	0.016958	1.97059	0.0266427	3.06309	9.63855	0	0
IRX2	7923.23	7570.27	7169.83	6560.44	6190.99	6228.97	7799.09	6.94e-17	6.94e-17	6.94e-17	6.94e-17	6.94e-17	6.94e-17	6.94e-17	6.94e-17	15.7932	0	0
MUC1	112.52	87.4381	90.1139	107.282	70.2943	78.8469	68.6332	5015.26	4787.84	4489.76	4861.5	3892.72	3835.5	3708.82	3594.73	-5.60667	0	0
PPP2R2C	2016.72	1844.86	1733.19	1799.35	1784.23	1664.97	1740.65	68.4884	80.0511	49.4362	70.6222	50.1242	42.1668	48.7634	91.5054	4.84079	0	0
AIG1	5851.25	6122.97	6242.65	6282.27	6321.83	6060.86	6068.44	555.566	431.492	503.591	501.393	476.143	496.145	476.873	525.544	3.62805	0	0
MYEOV	2934.16	3119.61	2568.23	2536.73	2696.04	2874.88	3196.87	64.4857	78.3748	96.0077	50.266	99.6134	85.4995	80.3452	72.1793	5.18278	0	0
BDKRB2	1389.71	1464.49	1437.89	1308.52	1424.49	1517.63	1371.21	1.92228	6.86406	3.94793	5.71106	2.2145	2.92539	7.63728	16.3269	7.87438	0	0
CXXC5	265.273	227.306	249.656	259.137	231.034	222.355	267.516	3666.42	3621.52	3975.26	3990.97	4974.08	4534.12	4736.56	4490.11	-4.10942	0	0
PDE2A	72.3679	103.098	96.3305	121.427	100.238	97.2234	67.6193	2380.5	2343.73	2241.91	2284.88	1977.78	2005.18	2117.47	2045.71	-4.53385	0	0
MAGEA1	0.00033017	0.00840544	2.03882	0.00627097	0	0	0	3046.39	3184.43	3329.21	3633.68	3619.36	3355.12	3505.79	3597.65	-13.0608	0	0
FEZ1	1391.73	1376.26	1393.41	1581.64	1564.5	1511.47	1416.57	6.94e-17	6.94e-17	6.94e-17	6.94e-17	6.94e-17	6.94e-17	6.94e-17	6.94e-17	13.5212	0	0
NIPAL4	688.33	761.666	669.301	714.076	768.948	725.575	757.192	6.94e-17	6.94e-17	6.94e-17	6.94e-17	6.94e-17	6.94e-17	6.94e-17	6.94e-17	12.5122	0	0
NFASC	676.265	606.638	666.137	702.955	624.388	675.707	789.917	0	0.0217559	0	0.956093	4.12649	0	0.0149295	0.00474196	9.78793	0	0
TMEM47	6.94e-17	6.94e-17	6.94e-17	6.94e-17	6.94e-17	6.94e-17	6.94e-17	1782.92	1544.56	1803.64	1453.47	1683.26	1640.71	1756.1	1699.38	-13.7133	0	0
TDRP	1650.97	1615.54	1509.43	1577.46	1437.09	1587.88	1698.26	0.976869	2.21626	3.97554	0	0.0132465	0	0.0208093	0.00660811	10.5947	0	0
GCA	1815.76	1703.11	1811.85	1744.42	1588.09	1761.57	1755.68	208.342	234.45	189.951	204.025	172.313	196.494	185.104	174.237	3.15261	0	0
BVES	554.675	535.913	583.171	651.99	516.669	462.894	465.33	6.94e-17	6.94e-17	6.94e-17	6.94e-17	6.94e-17	6.94e-17	6.94e-17	6.94e-17	12.0802	0	0
INTS6L	566.734	584.554	531.489	591.948	528.71	544.098	555.778	0	2.23717	1.98222	0.944885	0.016955	1.97059	0.026638	2.05014	8.7669	0	0
VASN	102.484	81.9728	95.2804	85.7816	87.9205	88.4773	93.2528	5289.9	5184.24	4203.74	6328.34	7148.31	6447.95	7278.76	7092.19	-6.07359	0	0
SLC52A3	537.586	507.449	514.842	509.655	454.395	499.489	461.472	5.8998	2.35666	0	6.76356	0.0420059	0	4.34544	4.10779	7.33843	0	0
DEF6	1419.85	1617.29	1244.28	1229.52	1310.38	1390.14	1507	5.86444	6.87209	13.8926	5.70847	4.30067	0	7.64305	4.14854	7.81605	0	0
DHX58	1332.43	1363.32	1282.51	1221.64	1214.65	1266.31	1230.19	8.77409	11.5534	3.92852	17.2652	11.6978	6.84343	11.0501	23.5434	6.73607	0	0
SLC6A11	2140.32	2207.86	1806.79	1885.17	1815.88	1855.85	2184.1	6.94e-17	6.94e-17	6.94e-17	6.94e-17	6.94e-17	6.94e-17	6.94e-17	6.94e-17	13.9622	0	0
GALC	610.972	752.734	848.327	853.191	750.63	736.695	694.005	6.94e-17	6.94e-17	6.94e-17	6.94e-17	6.94e-17	6.94e-17	6.94e-17	6.94e-17	12.557	0	0
GALM	2.0167	8.89534	2.12238	0.119868	14.4238	1.48897	10.2872	1065.1	1005.89	946.82	1008.54	876.846	916.62	943.683	915.177	-7.35478	0	0
ALDH1A3	73206.4	73294.8	70982.6	72846	71815.9	72104.3	72176.4	1639.13	1675.45	1575.07	1708.22	1449.64	1513.96	1750.48	1479.95	5.49967	0	0
CCNJL	1040.02	1000.35	1009.04	917.525	1083.86	1066.16	1080.49	0	4.74072	15.8783	1.82254	18.7481	1.93423	4.50099	6.19246	7.23791	0	0
CHDH	2.00671	0.0208644	0.0059347	1.08901	1.79681	0	0	932.952	1017.66	888.414	1165.92	1096.58	1062.06	1111.9	978.046	-10.3137	0	0
SPINK5	139.661	127.057	146.964	119.772	116.356	96.6091	105.945	27474.8	26571.9	31350.1	24231.1	29662.3	29917.1	31542.6	34076.4	-7.91575	0	0
EYA2	543.636	626.587	625.684	577.917	627.389	606.969	606.124	5.92162	0.0514371	0	0	0.0224518	0	2.18036	4.08295	8.49861	0	0
FXYD5	13252	12981.9	14448.4	14515.5	15183	14771.6	13652.5	2752.07	2785.42	2820.69	2768.09	2735.35	2777.43	2705.45	2889.66	2.34442	0	0
CRABP2	3574.26	3622.95	3422.86	3604.23	3711.81	3806.92	3848.82	191.565	272.933	232.478	303.306	279.367	214.112	302.403	264.837	3.82732	0	0
IL20RA	373.814	413.221	404.029	428.292	381.147	407.502	433.208	0	4.36688	0	0	4.15694	1.96935	0.0295668	0.00938608	8.16963	0	0
WISP2	21.0995	22.5687	22.751	16.5875	19.8491	24.3212	10.1453	21724	25899.1	20209.7	32246.9	37413.1	36655.9	35831.1	37380.3	-10.617	0	0
MN1	14.0563	13.3539	10.3367	6.67809	6.78074	4.03413	6.41439	8928.07	8700.11	7899.06	9927.61	10918.7	10488.9	11331.9	9781.06	-10.1132	0	0
UGT8	2125.27	2041.7	2457.2	2511.97	2259.68	2203.34	2127.31	6.94e-17	6.94e-17	6.94e-17	6.94e-17	6.94e-17	6.94e-17	6.94e-17	6.94e-17	14.1407	0	0
FAM179A	4.01781	2.32913	1.06646	4.34677	1.62548	0	8.78731	1384.79	1470.63	1409.83	1690.17	1709.63	1595.55	1439.26	1425.32	-8.85301	0	0
NRSN2	25.1197	34.6851	22.808	19.9122	15.1214	24.066	26.5387	1812.14	2145.82	1768.94	2306.84	2175.27	2166.34	2319.77	2413.47	-6.47365	0	0
ANO2	4.02441	8.93605	11.3128	12.8786	6.00651	3.24947	0	2013.61	1711.24	2081.6	1898.55	2637.34	2549.54	3020.57	2779.27	-8.48788	0	0
CSGALNACT1	19.0873	19.1658	4.27517	4.74006	16.3847	26.3763	22.7177	3068.96	2748.89	2696	2637.35	3071.09	3012.24	3288.69	3513.04	-7.51092	0	0
HBE1	6.94e-17	6.94e-17	6.94e-17	6.94e-17	6.94e-17	6.94e-17	6.94e-17	1734.1	1722.13	1747.28	1685.46	1046.11	1051.12	1244.61	1393.35	-13.5121	0	0
WFDC2	916.42	942.122	886.777	829.529	951.065	866.501	793.661	6.94e-17	6.94e-17	6.94e-17	6.94e-17	6.94e-17	6.94e-17	6.94e-17	6.94e-17	12.7946	0	0
MCAM	276.334	316.315	280.732	259.386	227.234	268.128	303.03	19756.4	21066.7	19238.2	24472.6	25047	25090.3	25348.9	24791.1	-6.38798	0	0
FAM109B	0.00360893	2.32946	6.16372	5.39269	1.62512	3.44676	3.29586	1150.97	1318.87	1089.22	1551.85	1896.43	1769.5	1695.34	1558.18	-8.83857	0	0
SLITRK5	0.000656063	0.0167092	0.00475355	0.0124647	0	3.70106	0	682.727	635.858	588.672	603.398	526.194	521.639	552.912	613.157	-9.77835	0	0
C1orf116	8394.53	8284.93	8807.71	8795.75	9316.65	9845.72	9119.75	60.6312	55.5242	91.1008	90.9005	55.3476	38.2275	59.5058	37.2594	7.18829	0	0
SLC1A3	4764	4706.21	5059.58	5054.15	4925.7	5217.75	4856.2	0	2.18159	0	1.93924	0.00762082	0	0.0119696	0.00380227	12.9187	0	0
ENG	125.597	127.984	103.654	88.2688	113.889	111.711	122.291	6781.44	7042.16	6367.56	7382.71	6402.64	5986.13	5974.73	6348.28	-5.84659	0	0
NEURL1	9033.6	8905.58	8811.81	7798.51	8504.56	7851.35	9280.84	540.774	532.863	436.241	590.003	717.004	689.755	686.727	627.582	3.83459	0	0
S1PR5	766.691	681.328	669.274	680.062	759.533	624.604	741.578	1.97597	0.00875422	0	0	0.00382603	0	0.00600866	0.00190912	10.85	0	0
FOXA1	3272.8	3072.36	3252.87	3051.73	3166.48	2858.16	3387.13	94.0033	47.9499	54.3785	64.7552	97.3889	54.9596	102.767	48.5753	5.4781	0	0
SF3B5	22461.4	23131.6	23542.1	22858.7	23274.9	22061.6	23733.2	2390.19	2354.67	2254.74	2733.89	2431.45	2685.11	2493.98	2725.77	3.19701	0	0
DNAJC12	14.0698	15.854	6.32026	6.85959	10.097	26.4974	22.8589	5245.09	4950.43	5480.17	4071.95	3545.42	3597.7	4313.08	4864.19	-8.23684	0	0
ADD2	1055.09	932.456	1002.83	890.128	1099.44	1151.58	1067.24	0	0.0174396	0	0	0.00761997	0	0.0119683	4.0591	10.6549	0	0
PPP4R4	862.17	859.679	882.669	970.926	989.913	960.461	876.388	1.92069	6.87982	5.93426	17.4305	6.3754	0	2.34833	8.21802	7.18628	0	0
ZNF518B	945.556	791.696	887.81	957.679	969.269	860.469	756.382	6.94e-17	6.94e-17	6.94e-17	6.94e-17	6.94e-17	6.94e-17	6.94e-17	6.94e-17	12.7907	0	0
MARVELD3	1668.04	1635.72	1444.16	1207.74	1449.38	1466.57	1598.45	9.75702	16.9957	19.822	3.67683	16.8842	19.7056	4.66444	6.25078	6.92252	0	0
GPX2	1760.5	1678.34	1922.68	1791.7	1881.88	1870.81	1836.5	4.88696	2.46357	9.91911	1.84648	8.40363	7.88284	2.3133	2.09728	8.47132	0	0
PRSS21	6.94e-17	6.94e-17	6.94e-17	6.94e-17	6.94e-17	6.94e-17	6.94e-17	7285.93	7575.71	7413.27	11490.2	11136.5	10834.7	10288.3	9979.91	-16.2209	0	0
PRSS23	476.312	559.572	592.469	494.506	535.805	513.969	557.644	24369.7	24427.8	25521.7	24936.8	21287.6	22384.5	22836.6	23507.1	-5.47203	0	0
DUOX1	1373.63	1355.6	1135.55	1299.62	1268.1	1403.18	1589.91	16.6542	9.44823	0	11.3987	10.695	19.6952	16.4003	22.5536	6.64275	0	0
EFS	1557.5	1448.59	1349.88	1201.02	1377.83	1369.42	1482.97	6.94e-17	6.94e-17	6.94e-17	6.94e-17	6.94e-17	6.94e-17	6.94e-17	6.94e-17	13.4566	0	0
DNER	236.124	176.383	207.186	207.598	262.28	181.911	163.345	4225.91	3736.69	4426.44	3780.25	4480.15	4328.75	4633.15	4658.07	-4.38447	0	0
MAST4	1978.56	2022.18	1995.29	2319.74	2155.39	2203.63	1901.2	14.5706	32.1876	17.769	26.6323	24.5557	45.2823	40.409	41.1137	6.09949	0	0
C5orf38	3399.4	3538.3	2984.61	2551.14	2563.66	2694.74	3587.19	6.94e-17	6.94e-17	6.94e-17	6.94e-17	6.94e-17	6.94e-17	6.94e-17	6.94e-17	14.5796	0	0
LIPG	633.039	533.737	563.544	468.328	544.367	573.548	547.509	6.94e-17	6.94e-17	6.94e-17	6.94e-17	6.94e-17	6.94e-17	6.94e-17	6.94e-17	12.1162	0	0
PROM2	10029.4	10209	9197.27	9334.11	9750.45	9930.48	10413	264.992	236.876	274.04	344.307	312.321	285.89	334.38	269.029	5.08189	0	0
LDOC1	18.0623	3.61068	2.14053	2.37677	8.6902	10.5026	6.50391	930.032	891.261	954.726	1060.03	1090.16	1026.69	1015.17	1042.9	-7.03243	0	0
HOOK1	2686.98	2877.01	3041.52	3200.75	2879.14	2742.26	2787.1	0	0.0087547	1.98844	0	0.00382624	0	0.00600899	0.00190923	12.8872	0	0
BCAM	18193.8	18090.5	16734.8	15324.4	16718.3	17187.2	18252	621.867	804.549	611.359	805.408	866.024	964.852	991.592	1020.08	4.36447	0	0
SDC2	0.000493407	0.0125639	0.00357482	0.00937287	0.883445	1.82038	0	1881.63	1843	2145.96	2009.37	1927.73	2133.95	1766.43	2077.57	-11.8466	0	0
ELOVL4	938.516	866.163	820.497	864.445	761.529	766.548	841.139	6.94e-17	6.94e-17	6.94e-17	6.94e-17	6.94e-17	6.94e-17	6.94e-17	6.94e-17	12.7161	0	0
DUSP5	7945.35	7350.32	7280.72	7221.63	7323.37	7156.03	7827.7	732.489	737.729	623.251	836.056	752.414	811.54	804.788	867.636	3.27147	0	0
FAM83A	22148.9	22041.7	21599.7	20603.6	21430.1	22622.4	22861.6	1563.84	1569.41	1395.98	1704.5	1397.52	1255.52	1602.99	1453.11	3.87483	0	0
CLTCL1	264.285	245.686	306.592	238.753	356.238	327.126	274.403	3712.48	3716.48	3799.18	3892.97	3555.73	3669.52	3335.41	3278.29	-3.65079	0	0
SEMA4A	701.38	727.444	597.838	597.835	704.243	673.185	648.043	0	4.39183	0	2.8883	1.08019	0	2.18045	2.05627	8.63891	0	0
SQRDL	2967.33	3025.78	2918.34	3202.03	3193.36	3082.04	3112.23	131.113	125.341	140.537	130.716	70.5418	89.3365	127.508	94.9042	4.75311	0	0
ENC1	1647.96	1522.86	1790.08	1736.66	1843.27	1620.39	1652.46	3.93872	2.26626	0	0	0.0224799	0	6.3401	0.0112114	9.98421	0	0
TSTD1	1673.08	1724.5	1561.25	1618.18	1743	1587.68	1795.57	0	0.0174268	0	3.90631	0.00761442	0	0.0119596	0.00379907	11.3564	0	0
ZNF229	502.426	513.129	481.76	520.617	486.492	555.72	466.414	6.94e-17	6.94e-17	6.94e-17	6.94e-17	6.94e-17	6.94e-17	6.94e-17	6.94e-17	11.984	0	0
VEGFC	1455.03	1311.72	1442.07	1627.7	1604.27	1486.46	1361.95	86.0388	102.278	95.9763	110.739	73.5321	72.6413	93.566	98.8952	4.00091	0	0
GLS2	1396.76	1468.24	1592.25	1637.75	1574.62	1624.11	1655.3	94.8559	100.183	67.223	83.7702	106.166	88.3943	121.763	113.272	4.01277	0	0
JAG1	3959.11	3707.1	4042.26	3950.18	3715.04	4015.79	3846.04	328.582	366.248	383.903	319.241	312.561	371.405	317.3	350.379	3.50031	0	0
ANK1	2016.74	2175.13	2041.88	1983.99	2146.8	2068.46	1950.02	65.5252	80.1587	64.3057	49.4011	63.7864	47.0885	74.6645	78.2329	4.97527	0	0
ADAMTS5	0.00065609	0.0167099	0.00475375	0.0124652	3.70812	0	0	1367.36	1194.83	1210.02	1149.58	1030.93	1057.11	1079.18	911.164	-10.708	0	0
CDH1	15073.8	14868.7	15850.1	16018.2	16472	15110.1	14395.4	133.025	157.191	135.556	120.051	129.627	101.127	67.9683	171.891	6.91979	0	0
CDH3	20400.5	21011.8	19450.1	19084.4	19827.1	20265.8	20678.7	39.0155	44.3359	39.5255	64.8672	78.3623	54.9956	88.4814	72.0532	8.3826	0	0
HACD4	0.00329838	4.45043	0.0239202	0.0628286	2.55677	9.0811	3.32325	710.084	591.494	713.364	559.38	567.646	651.382	668.257	660.568	-7.73947	0	0
MACC1	561.72	582.551	609.133	623.864	669.051	618.215	544.665	6.94e-17	6.94e-17	6.94e-17	6.94e-17	6.94e-17	6.94e-17	6.94e-17	6.94e-17	12.2394	0	0
SATB1	1053.09	1062.85	1099.16	1097.44	1165.81	1111.59	1177.02	13.7946	11.0658	0	11.5989	0.0672121	1.94388	0.10576	0.03348	7.79453	0	0
PRSS8	2562.37	2582.85	2466.63	2353.17	2381.98	2718.67	2571.3	25.4527	18.6296	16.7992	20.9471	26.4738	13.7049	32.6465	22.669	6.82441	0	0
CARD14	170.813	172.215	105.874	149.434	171.185	145.156	147.497	4889.86	5191.13	4488.69	6573.37	7410.7	6815.43	6935.37	6462.6	-5.32697	0	0
CUL4A	4419.34	4136.32	4534.35	4676.16	4311.32	4486.86	4284.67	42400.1	40160.7	43506.5	35684.9	35489.1	36158.7	37374.3	37972.1	-3.13047	0	0
STAP2	2650.79	2581.73	2458.35	2330.14	2489.1	2405.25	2833.18	23.414	22.3297	29.6727	46.9391	33.9708	20.5722	36.2082	42.1535	6.30498	0	0
RNF212	6.94e-17	6.94e-17	6.94e-17	6.94e-17	6.94e-17	6.94e-17	6.94e-17	1387.82	1309.1	1545.45	1207.63	1126.63	1311.6	1205.86	1190.36	-13.3355	0	0
TP53INP1	965.661	986.526	873.393	1041.16	903.14	982.727	950.761	0	8.69407	5.95627	1.8936	0.0332807	1.96066	0.0523135	0.0165932	8.61777	0	0
TRABD2B	10.0472	11.2491	12.3845	10.9225	8.57805	6.72004	5.49267	636.574	830.659	699.454	833.176	844.696	779.094	796.041	822.348	-6.38221	0	0
BSPRY	1499.23	1502.95	1344.71	1285.46	1336.31	1315.12	1503.65	6.94e-17	6.94e-17	6.94e-17	6.94e-17	6.94e-17	6.94e-17	6.94e-17	6.94e-17	13.4566	0	0
KCNS3	1026.96	1052.33	931.397	962.41	983.492	997.205	1106.27	18.6204	5.05681	15.836	19.1573	6.54268	21.6683	6.86423	18.4987	6.1394	0	0
C6orf132	2056.92	2081.98	2074.95	1576.83	1905.85	2023.89	1862.66	53.7802	40.8512	49.4526	49.4974	68.8606	76.7298	37.8464	63.8307	5.13241	0	0
SERPINB13	968.669	860.797	1094.82	929.289	858.272	851.724	814.258	6.94e-17	6.94e-17	6.94e-17	6.94e-17	6.94e-17	6.94e-17	6.94e-17	6.94e-17	12.8386	0	0
GSTM1	6.94e-17	6.94e-17	6.94e-17	6.94e-17	6.94e-17	6.94e-17	6.94e-17	3577.61	3510.83	3158.07	2843.31	2897.99	2708.61	2806.89	2901.07	-14.582	0	0
GRHL2	3119.06	2974.91	3077.87	3191.19	3554.23	3408.07	3291.2	0	0.0923917	9.93531	0	0.0402787	1.95689	4.33895	6.1333	10.0977	0	0
TNC	799.846	570.598	701.354	671.323	735.223	736.033	746.521	0	0.0174268	0	3.90631	0.00761442	0	0.0119596	0.00379907	10.119	0	0
RTN4RL2	48.2185	36.4112	37.3066	26.6792	41.5428	36.9023	39.6459	2351.98	2616.36	1945.01	3440.36	3298.27	2902.21	3272.04	3042.17	-6.22196	0	0
EHF	7733.34	7498.1	8061.8	8561.53	8301.99	8161.25	7661.5	1.94809	6.6061	0	1.88837	4.20545	1.95872	2.22627	2.07047	11.5354	0	0
GM2A	15052.7	15183.2	16305.9	16396.1	16748	15945.8	15471.7	1503.18	1384.37	1544.41	1272.34	1585.41	1510.05	1528.26	1628.22	3.40867	0	0
NYAP2	19.0818	2.6996	15.5172	8.96634	13.7947	16.4824	18.4832	1552.08	1514.37	1681.95	1645.31	1710.72	1712.49	1315.08	1197.69	-6.79343	0	0
EGFLAM	934.532	1125.11	1137.46	1029.5	1224.65	1203.87	1152.16	18.5645	16.3621	12.8336	15.1601	23.3207	32.5017	23.0404	22.6515	5.7539	0	0
PCYOX1L	2475.96	2545.48	2539.13	2367.47	2648.06	2720.34	2573.72	85.0396	114.744	81.0988	66.4826	99.8575	103.179	108.788	113.269	4.72646	0	0
PARVB	13.0697	22.4101	18.6219	23.8891	7.31981	21.7796	10.3038	1665.48	1796.65	1620.56	1790.1	1984.9	1818.55	1781.59	1917.82	-6.75203	0	0
GRAMD1B	41.2314	63.9399	67.4095	80.1355	90.1061	95.9942	98.102	4130.14	4297.94	4274.11	3883.39	3177.64	3197.86	3522.54	3441.11	-5.60054	0	0
MCOLN3	693.343	655.179	736.475	691.978	672.993	648.096	585.765	6.94e-17	6.94e-17	6.94e-17	6.94e-17	6.94e-17	6.94e-17	6.94e-17	6.94e-17	12.3932	0	0
ST6GALNAC2	2176.5	1939.37	2050.15	1997.14	2097.56	1953.94	2071.55	7.74501	25.009	38.6721	9.38256	13.9257	8.78385	19.7915	27.7209	6.75259	0	0
CSTA	1058.11	1186.09	925.238	1021.74	1093.21	1011.65	1232.67	6.94e-17	6.94e-17	6.94e-17	6.94e-17	6.94e-17	6.94e-17	6.94e-17	6.94e-17	13.0782	0	0
AMIGO2	2968.33	3088.14	3273.56	3211.9	3152.76	2813.5	2956.15	197.595	186.616	186.006	143.733	196.49	239.844	142.481	158.787	4.07747	0	0
FXYD3	11854.2	12943.9	11917.6	10366.9	11736.6	12932	12224.5	194.693	198.8	165.22	162.006	156.307	137.481	133.646	196.73	6.15641	0	0
GPR137B	645.117	649.47	756.111	597.811	638.363	639.516	671.339	6.94e-17	6.94e-17	6.94e-17	6.94e-17	6.94e-17	6.94e-17	6.94e-17	6.94e-17	12.3667	0	0
CRTC3	1107.35	1143.18	1089.84	1091.94	1119.09	1058.14	1109.98	14678.7	14951.7	14628.8	14818.4	15936.8	16157.7	15709.1	14772.1	-3.78546	0	0
GBP3	1131.47	1054.01	1264.85	1276.28	1251.23	1338.15	1016.94	22.5271	26.0703	19.792	13.2556	10.7909	17.6783	25.0742	12.4321	6.00621	0	0
MAL2	16016.3	16037	17409.2	17575.9	16580.4	16073.8	16718.7	7.78995	4.96246	0	3.68398	14.7987	9.81064	36.2559	16.4282	10.4698	0	0
LAMC3	69.3266	70.1423	70.3758	50.7838	47.8672	61.886	63.5511	10420.5	10623.2	8911.18	13055.3	11907.1	10982	11700	10639.5	-7.47466	0	0
PDE4D	313.489	215.07	243.494	284.283	261.471	275.322	206.215	14967.4	13398.6	14840.6	9928.37	9264.69	10110.5	9623.93	9890.41	-5.48327	0	0
GIPC3	12.0685	20.3249	33.9517	11.2149	13.5762	20.7813	13.7341	4799.04	4427.84	5140.78	4596.31	4704.44	4496.73	4609.19	4537.59	-8.01805	0	0
CPS1	154.724	104.836	160.366	128.459	83.754	125.548	108.436	64980.1	60477.9	72456.4	56207.4	51379.3	52392	49586.7	48291.2	-8.8473	0	0
UBE2L6	5336.76	5064.97	5362.09	5136.68	5217.28	5523.76	5398.99	6.94e-17	6.94e-17	6.94e-17	6.94e-17	6.94e-17	6.94e-17	6.94e-17	6.94e-17	15.3766	0	0
ZNF287	521.519	569.68	499.378	561.18	555.823	456.905	520.283	0	0.0174446	0	0	0.00762217	0	2.12298	2.03831	9.68786	0	0
ETV7	656.167	764.633	641.273	617.493	591.558	621.394	667.226	0	0.0087547	1.98844	0	0.00382624	0	0.00600899	0.00190923	10.739	0	0
BTBD3	1001.83	858.758	965.527	1092.72	974.933	954.165	1012.79	10206.5	9665.02	9919.43	8307.07	8257.07	8294.94	7928.1	8117.8	-3.17228	0	0
TCEAL8	6.94e-17	6.94e-17	6.94e-17	6.94e-17	6.94e-17	6.94e-17	6.94e-17	1509.08	1441.64	1370.26	1339.17	1373.03	1398.04	1430.31	1521.05	-13.4817	0	0
ADAMTS15	0.0084921	4.7235	12.3636	6.65589	12.3471	9.53985	10.0425	856.717	819.587	695.473	947.596	811.982	934.361	906.076	941.864	-6.722	0	0
THRB	952.598	935.566	954.106	956.764	955.155	976.745	866.32	13.6796	12.8083	3.92069	4.60776	23.1699	24.6324	14.3448	22.5778	5.96897	4.37859591552378e-311	0
NR4A3	44.2205	59.8184	58.9623	59.0792	51.8396	40.942	33.9313	1005.39	963.51	986.4	898.766	1029.65	1017.85	1006.33	938.877	-4.3051	1.47160844660968e-310	0
STYK1	355.728	388.339	356.45	464.236	397.78	390.272	397.511	6.94e-17	6.94e-17	6.94e-17	6.94e-17	6.94e-17	6.94e-17	6.94e-17	6.94e-17	11.6255	1.96697383585536e-310	0
OR51B5	0.00033017	0.00840544	2.03882	0.00627097	0	0	0	1075.95	976.645	1001.29	751.944	703.751	733.844	811.607	697.823	-11.0465	0	5.49e-308
ZNF561	3694.85	3716.2	3863.09	4317.94	4000	4112.14	3742.81	593.607	637.279	662.888	669.211	557.029	685.797	616.682	642.031	2.63028	0	5.21e-307
LIMS2	9.04414	9.09359	6.25862	15.1181	4.94126	11.3066	8.16262	1374.91	1603.65	1395.93	1757.61	2284.4	2186.06	2266.61	2325.79	-7.68805	4.47e-308	1.41e-306
ANKRD33B	12481.3	12485.5	11651.5	12264.9	12766	13466.7	13478.2	2385.3	2344.29	2451.65	2641.39	2678.87	2637.95	2507.17	2299.25	2.34369	6.77e-308	2.13e-306
PTK7	8132.25	8169.82	7589.43	7193.19	7404.35	7780.32	8229.32	957.479	1041.28	978.501	1110.73	807.827	796.72	894.163	773.045	3.08092	1.06e-307	3.34e-306
EXT1	5127.76	4940.13	5441.84	5145.43	5453.04	5313.02	5209.2	1028.9	989.746	936.929	867.315	894.854	982.485	997.438	837.934	2.47396	1.12e-307	3.51e-306
ZNF606	363.749	337.238	347.031	336.177	338.187	360.403	298.837	6.94e-17	6.94e-17	6.94e-17	6.94e-17	6.94e-17	6.94e-17	6.94e-17	6.94e-17	11.4178	2.18e-307	6.83e-306
GLRB	575.778	576.72	494.267	704.64	573.783	556.143	497.535	5.92629	0.043053	0	0	0.018797	0	4.2487	0.00937556	8.65673	9.11e-307	2.85e-305
CES4A	427.083	574.169	536.605	533.829	483.768	549.517	556.068	5.88209	4.60697	2.96088	3.79694	2.18405	5.90625	7.55927	2.09089	6.8638	1.67e-306	5.2e-305
NOTCH3	867.162	761.648	717.926	633.047	623.325	642.66	815.307	10035.2	10872.9	9091.26	13455.8	10131.5	9398.24	10351.3	9077.28	-3.83258	1.69e-306	5.25e-305
TSPAN5	469.291	619.779	587.402	562.577	661.274	600.951	670.147	7.83502	5.82148	6.92647	6.67106	4.31224	5.88831	8.71822	6.19069	6.48136	1.6e-305	4.96e-304
CMTM3	879.247	869.779	849.53	824.075	920.707	967.462	937	24.4652	24.1174	32.6898	34.5299	17.1162	13.7041	19.9102	11.442	5.31542	6.33e-305	1.96e-303
UBA7	1176.67	1008.54	1109.52	1019.64	1159.72	1222.83	1135.58	17.5528	19.8305	8.85586	25.7541	21.3234	29.5041	38.0465	34.9255	5.50977	1.7e-304	5.25e-303
ZNF502	390.904	484.591	523.027	498.496	467.72	439.18	381.951	6.94e-17	6.94e-17	6.94e-17	6.94e-17	6.94e-17	6.94e-17	6.94e-17	6.94e-17	11.8373	3.05e-304	9.42e-303
SYTL1	1821.77	1524.76	1401.72	1407.36	1300.6	1393.29	1732.41	43.9692	40.7267	39.5438	57.266	57.2865	70.8309	38.8435	58.6827	4.88705	6.31e-304	1.95e-302
ZSCAN31	1338.47	1495.14	1434.81	1486.2	1391.56	1483.08	1464.61	105.573	108.602	123.676	85.5467	128.504	142.52	146.032	119.55	3.58662	2.8e-303	8.63e-302
GALNT12	2379.49	2205.07	2338.16	2362.86	2424.58	2099	2599.76	147.625	168.238	188.998	157.22	151.023	127.639	235.838	157.712	3.81328	8.11e-303	2.49e-301
FAM117A	483.332	422.715	515.832	422.093	501.466	459.823	516.593	0.963615	0.0802342	0	3.84201	0.0349913	7.91197	4.3185	2.06875	7.534	3.49e-302	1.07e-300
SELENBP1	145.677	105.762	112.925	104.504	107.712	117.872	99.3719	1679.14	1902.72	1597.78	2320.35	2006.26	1971.82	1857.64	2074.46	-4.08522	3.93e-302	1.2e-300
ZFP36L1	12302.4	12436.7	12425.2	12444.9	12314.7	12531.1	12578.2	2688.58	2536.25	2313.13	2532.73	2340.04	2337.28	2331.07	2032.39	2.37968	1.14e-301	3.47e-300
CCDC144A	506.458	626.373	531.504	658.708	592.017	544.903	514.155	1.92143	9.02377	1.9622	6.68213	6.37231	7.87319	6.5909	8.21629	6.52428	1.93e-301	5.89e-300
PTPRJ	857.141	801.844	810.184	901.792	944.185	926.979	862.507	6874.41	6358.9	6796	5942.23	5701.34	5693.37	5627.85	5554.8	-2.79812	4.67e-301	1.42e-299
NRIP3	6.03223	2.5057	10.3142	0.150074	14.2642	6.833	10.1109	729.602	587.22	646.034	755.971	754.391	666.087	705.803	796.525	-6.55826	1.07e-300	3.25e-299
TBL1X	445.155	467.773	491.001	451.572	453.724	537.833	424.285	4224.02	4284.24	4136.57	3877.63	3603.62	3394.37	3656.84	3463.8	-3.03444	1.83e-300	5.56e-299
DDX43	591.863	601.832	602.95	708.172	680.23	571.434	565.322	10.8312	0.139127	11.9143	1.85662	2.18382	3.92501	1.2177	2.09077	7.1076	5.27e-300	1.6e-298
EPHX4	346.679	356.574	382.227	408.36	361.482	309.862	381.17	6.94e-17	6.94e-17	6.94e-17	6.94e-17	6.94e-17	6.94e-17	6.94e-17	6.94e-17	11.5142	6.26e-300	1.89e-298
DHRS9	417.014	365.983	425.762	508.082	401.064	401.344	400.593	0	0.0131089	0	0	0.00572851	0	1.07624	2.03557	9.67675	1.6e-299	4.85e-298
ARL4C	3292.89	3210.65	3157.57	2893.63	2966.14	2957.21	3189	80.17	47.1193	64.2658	87.708	137.48	111.107	79.4091	78.3684	5.17124	1.09e-298	3.29e-297
GPER1	0.0052028	4.55996	10.2603	6.51472	5.19987	1.53763	4.9573	730.566	654.952	719.267	918.259	751.255	720.144	712.453	586.533	-7.23752	3.77e-298	1.13e-296
LRRK1	138.674	160.921	175.955	103.779	130.884	149.682	150.214	1599.99	1598.46	1622.56	1723.47	1681.08	1464.82	1677.96	1532.49	-3.48082	7.99e-298	2.4e-296
TRIM9	391.902	439.3	489.88	446.988	384.471	408.198	430.479	1.95055	4.45937	0	3.84542	4.19653	3.94291	0.0522669	0.0165785	7.45473	1.77e-297	5.3e-296
ARHGAP17	794.84	667.053	800.808	819.463	855.216	865.957	871.14	5055.24	4899.2	5669.1	5017.61	5504.54	5327.93	5058.47	5000.32	-2.6777	2.1e-297	6.3e-296
THBS1	22095.7	21282.2	21369.7	21631.7	21950.5	21445.3	20751	1436.61	1542.15	1657.2	1413.44	2112.07	2093.78	1433.92	1260.55	3.73155	5.2e-297	1.55e-295
LAMC2	12871.1	13013.4	12820	12893.1	13424.4	13353.9	12748.8	49.0233	13.4278	36.6211	63.4219	36.0576	25.5078	22.3159	8.4238	8.66653	8.71e-297	2.6e-295
RBM11	383.865	376.197	520.894	419.681	465.332	432.456	396.327	6.94e-17	6.94e-17	6.94e-17	6.94e-17	6.94e-17	6.94e-17	6.94e-17	6.94e-17	11.7485	1.13e-296	3.37e-295
PMP22	550.678	659.627	697.142	724.752	620.159	649.898	682.976	5456.27	4858.89	5910.52	4539.94	4873.51	4881.85	5276.36	5619.58	-2.98256	2.08e-296	6.18e-295
KCNQ5	319.557	377.957	363.623	411.633	334.498	344.557	393.688	6.94e-17	6.94e-17	6.94e-17	6.94e-17	6.94e-17	6.94e-17	6.94e-17	6.94e-17	11.5137	3.03e-296	8.98e-295
NAP1L5	0.000981566	0.0250101	6.10258	0.0186549	0	0	0	765.801	643.485	990.46	662.372	636.732	636.585	712.451	743.017	-9.57436	2.67e-295	7.91e-294
PLS1	2439.79	2625.03	2692.45	2956.91	2796.47	2721.86	2601.56	214.264	150.354	250.398	153.313	144.783	150.255	184.952	203.974	3.8879	1.45e-291	4.29e-290
F2RL1	1690.16	1737.13	1780.79	1997.81	1811.13	1588.39	1644.86	174.221	151.704	138.52	146.889	114.93	114.903	113.688	105.236	3.72118	1.91e-291	5.64e-290
MYO15B	165.798	138.9	172.957	151.724	158.69	163.36	180.174	2352.94	2581.95	2265.59	3283.91	3535.18	3350.27	3189.64	3119.47	-4.19223	1.09e-290	3.21e-289
CASP1	1039.02	909.992	1216.11	1133.56	1133.85	1253.13	956.012	31.3338	21.0032	36.6455	19.9192	22.3973	25.5392	14.6674	36.9853	5.37826	4.7e-290	1.38e-288
EML1	377.837	372.782	441.282	443.684	514.095	404.766	403.87	4238.63	3772.37	4050.45	3741.16	4227.33	4424.06	5169.02	4594.18	-3.33823	1.71e-289	5.03e-288
BAHCC1	464.238	460.892	433.067	318.136	454.711	497.254	526.842	7608.7	8557.1	6847.34	10381.5	10437.4	10282.5	10619.6	9585.23	-4.36412	3.2e-289	9.38e-288
CRAT	23.1439	46.7838	54.8971	50.612	54.3718	64.8833	78.7021	2280.63	2409.87	2036.07	2320.96	2662.95	2360.84	3013.1	2865.87	-5.53829	7.02e-289	2.06e-287
CLCA2	475.301	434.155	528.295	594.941	515.164	528.023	443.14	0	0.0597365	5.96022	1.90479	0.0260679	0	0.0409668	6.11209	8.03251	1.22e-288	3.55e-287
DQX1	394.901	363.419	352.278	387.697	349.203	412.995	361.86	1.94812	0.0843559	1.97506	1.88844	3.17555	4.93229	6.41094	0.0183383	7.12074	1.86e-288	5.41e-287
IL17RE	922.457	989.879	1037.94	872.414	923.962	912.866	968.213	30.2458	27.104	57.4301	50.6297	40.4187	39.2827	42.9322	49.4069	4.48129	4.03e-288	1.17e-286
CD68	4566.05	4435.99	4695.98	4468.81	4830.09	4985.7	4494.12	909.561	898.764	780.583	869.318	795.015	839.011	963.169	885.239	2.41909	4.67e-288	1.36e-286
SLC20A2	3380.32	3216.67	3390.69	3636.97	3572.15	3153.1	3570.88	560.4	459.278	558.996	604.443	581.197	552.147	561.509	519.447	2.6353	5.8e-288	1.68e-286
PDPN	503.416	360.526	456.839	419.778	532.129	435.775	417.803	0	0.00875313	0	1.94834	0.00382555	0	0.00600791	0.00190889	10.1955	8.58e-287	2.49e-285
NR2F1	256.212	166.327	151.45	192.399	200.05	242.956	242.255	2800.04	2596.48	2645.57	2689.96	2486.75	2613.36	2792.19	2415.7	-3.66098	7.24e-286	2.09e-284
GLIS3	45.2298	60.0076	75.4335	38.818	40.0566	61.2639	62.1724	1266.56	1111.09	1224.85	1080.85	1057.5	1121.96	1140.76	1214.99	-4.393	1.34e-285	3.88e-284
TGM2	67.3339	65.0217	59.1722	65.0353	90.1434	84.498	98.1543	2792.24	2987.44	2658.45	3042.89	2097.98	1960.91	2179.4	2298.22	-5.04102	2.23e-285	6.43e-284
SLCO3A1	1469.09	1358.04	1365.43	1408.31	1448.7	1428.84	1452.28	7129.51	7775.63	7732.88	9106.07	9008.1	8801.96	8123.84	7801.39	-2.52812	4.57e-285	1.31e-283
PDZD2	1545.46	1439.97	1464.92	1706.88	1710.34	1603.37	1652.75	72.4492	70.9811	69.2845	52.3584	24.8741	52.0442	69.1034	53.624	4.77116	7.79e-285	2.24e-283
EPS8L3	6.94e-17	6.94e-17	6.94e-17	6.94e-17	6.94e-17	6.94e-17	6.94e-17	851.876	941.939	698.462	1058.47	595.476	675.872	793.883	713.226	-12.6351	1.93e-284	5.53e-283
ACSL1	1637.91	1470.6	1661.65	1670.74	1569.32	1549.03	1738.68	232.836	201.685	206.783	173.342	224.077	184.671	179.714	209.182	3.00094	4.96e-284	1.42e-282
SV2B	0.000330309	2.14053	0.00239301	0.00627362	0	0	0	436.179	416.237	539.264	421.263	395.47	376.223	495.187	442.11	-10.107	7.87e-283	2.25e-281
KLHL35	67.3228	74.6429	59.0991	46.5295	62.9096	60.0105	83.2246	1348.57	1444.37	1277.22	1735.89	1822.25	1724.27	1814.22	1589.13	-4.61547	1.51e-282	4.3e-281
EFNB1	4693.65	4595.72	4142.84	3665.02	4476.28	4134.97	4860.12	352.055	293.424	273.003	431.041	433.302	394.982	385.271	375.111	3.57098	4e-282	1.14e-280
CLU	2836.69	2584.32	2722.51	2747.39	2899.15	2646.84	3011.14	16258.2	15918.8	18291.4	20153.7	18791.1	18371.2	15950.6	15615.1	-2.64818	1.29e-281	3.67e-280
IFFO2	5442.28	5903.58	5459.5	4995.14	5334.56	5660.38	5821.37	1008.35	873.844	901.3	915.031	913.956	889.104	1129.2	933.701	2.54455	1.66e-281	4.71e-280
SHROOM2	355.716	323.826	317.085	396.26	324.159	377.657	359.634	0	2.20523	0	1.93117	0.011384	0	2.13907	0.00567924	8.61385	2e-281	5.67e-280
KRT80	3717.95	3461.86	3421.82	3428.57	3679.02	3896.46	3768.77	17264.5	18526.5	16509.5	18822.9	19869.7	19687.7	20062.7	19168.4	-2.36975	5.57e-281	1.58e-279
MYRF	157.753	106.259	147.095	128.736	109.804	224.316	134.16	3368.22	3216.55	2733.57	3679.49	3348.47	3199.88	3378.09	3584.23	-4.52106	1.94e-280	5.49e-279
ESAM	53.2576	52.2736	62.0796	42.0175	54.3815	72.0496	37.2325	1076.78	1136.02	984.4	1217.42	967.177	1012.9	1033.99	1060.45	-4.3107	8.62e-280	2.43e-278
HMGB2	16031.4	16189	16053.2	16001.9	16187.8	16900.3	15503	4159.42	4199.38	4146.44	4242.73	3901.16	3973.08	4101.57	4279.89	1.96653	1.48e-279	4.18e-278
MAP2K6	10.0458	18.6671	8.29485	8.78746	8.61987	3.14325	3.78198	1372.23	1107.69	1537.57	1250.68	1086.17	1092.47	961.702	923.544	-7.06362	5.29e-277	1.49e-275
SIRPA	637.07	629.994	518.106	637.01	614.353	623.379	577.859	5.86327	7.95742	16.8775	8.62963	5.34047	0	0.130935	4.1499	6.59142	6.6e-277	1.85e-275
MYPN	584.833	586.114	622.631	599.928	686.19	697.555	673.15	3499.27	3505.67	3595.37	3256.05	3645.96	3463.19	3482.75	3467.85	-2.45462	8.53e-277	2.39e-275
ITGB4	35938.5	34689.4	32286.6	30032.2	31942.4	33011.7	37351.7	2436.18	2129.1	1654.13	2514.56	2614.08	2499.4	3208.84	2744.3	3.76322	2.63e-276	7.35e-275
ACTC1	0.000978742	0.0249381	0.00709233	0.0186012	1.78427	3.66484	0	994.515	941.269	900.254	1036.9	1326.08	1439.39	1658.37	1504.43	-10.3408	2.81e-276	7.85e-275
TC2N	1257.07	1176.49	1327.02	1353.19	1365.21	1277.54	1121.8	69.4416	81.3864	87.1097	45.529	59.6309	69.7595	52.1004	81.3262	4.21336	3.27e-276	9.11e-275
WFDC1	6.94e-17	6.94e-17	6.94e-17	6.94e-17	6.94e-17	6.94e-17	6.94e-17	3760.57	3529.03	3564.75	4201.33	2029.13	1912.71	2114.8	2281.84	-14.521	6.25e-276	1.74e-274
SNED1	89.4339	80.8771	79.8467	98.7377	122.488	75.2285	92.3786	1630.32	1766.31	1540.43	1903.76	1544.14	1440.25	1770.3	1348.11	-4.14412	3.22e-275	8.96e-274
THSD1	626.011	556.415	596.672	523.094	561.618	569.97	559.003	7.77743	21.3958	9.87877	21.1239	6.52882	13.7559	10.0427	16.4528	5.40301	1.12e-274	3.11e-273
NEIL3	2778.42	2853.18	2969.02	3264.39	2957.77	2627.79	2669.83	369.659	386.067	413.574	374.574	374.108	350.702	472.91	340.171	2.89943	1.29e-274	3.57e-273
C8orf4	4.00965	0.016737	0.00476144	0.0124854	0	0	0	1313.37	1291.33	1282.18	944.188	1528.12	1727.24	2027.3	2090.7	-11.1439	8.49e-274	2.35e-272
DHRS7	4236.46	4746.62	4306.49	4125.04	4274.2	4247.67	4822.11	818.616	748.047	701.437	770.183	866.941	681.781	796.007	778.068	2.51238	4.28e-273	1.18e-271
FLRT2	270.3	250.993	262.083	243.985	257.979	251.82	260.629	6.94e-17	6.94e-17	6.94e-17	6.94e-17	6.94e-17	6.94e-17	6.94e-17	6.94e-17	11.0126	5.66e-273	1.56e-271
ADRB2	5537.74	5563.27	5761.96	5608.96	5751.5	5611.28	5494.44	51.6918	58.4286	83.0954	52.1264	125.991	113.068	87.0199	135.742	5.98813	7.59e-273	2.09e-271
RUBCNL	300.449	297.444	293.182	333.649	293.326	288.785	256.763	6.94e-17	6.94e-17	6.94e-17	6.94e-17	6.94e-17	6.94e-17	6.94e-17	6.94e-17	11.2107	1.23e-272	3.37e-271
CAV2	16082.6	16007.5	17745.9	19086.1	16715.9	14970.5	16711.3	2556.51	2306.24	3032.48	2084.47	2380.43	2290.1	2353.12	2520.73	2.77964	3.85e-272	1.06e-270
CASP9	863.154	759.64	783.178	576.237	708.04	804.798	946.02	9289.9	9713.03	8984.4	10585.3	11210	10544.8	12447.3	12883.9	-3.78325	8.88e-272	2.44e-270
SNAI1	152.742	161.211	156.448	157.129	180.684	138.891	172.622	1133.45	1270.98	1209.99	1223.91	1227.38	1151.42	1267.26	1292.28	-2.93152	4.71e-270	1.29e-268
COL7A1	431.079	447.131	349.261	365.014	359.307	493.202	496.381	18347	21983.2	16487.7	28058.5	33449.2	32586.6	32077.3	28130.1	-5.97226	6.19e-270	1.69e-268
MBP	2918.08	2696.65	2777.42	2961.45	2887.84	2765.57	2846.65	477.222	527.725	510.511	476.514	464.538	549.227	526.269	581.139	2.46371	8.49e-269	2.32e-267
TTLL7	530.569	542.842	572.874	620.42	572.933	586.438	531.619	24.4435	29.7318	31.6839	24.775	21.335	17.6412	19.9926	30.8571	4.48962	1.81e-268	4.94e-267
GABRE	130.623	109.224	125.323	110.007	137.565	110.69	115.309	1510.09	1462.12	1368.3	1387.89	1104.41	1291.92	1323.57	1378.88	-3.49522	5.3e-268	1.44e-266
OAT	7385.66	7475.27	7868.06	7823.49	7811.83	7947.23	7542.03	1779.97	1844.73	1776.91	1504	1601.56	1749.78	1660.52	1774.6	2.16841	1.26e-267	3.43e-266
KCNJ12	26.1127	26.842	8.40895	13.3722	11.728	15.2829	29.6284	1848.33	1730.58	1520.58	2077.93	2592.58	2513.23	2522.14	2488.68	-6.83781	1.87e-267	5.07e-266
DEPDC7	279.358	323.395	316.972	338.095	270.557	332.13	274.188	7075.91	6646.71	8030.8	5727.74	5036.25	5200.14	4609.74	5167.34	-4.28305	3.92e-267	1.06e-265
TRABD2A	139.645	125.568	88.162	100.063	83.1726	102.212	101.287	2494.03	2108.79	2276.57	2103.76	1778.05	1883.36	1768.69	1801.51	-4.26139	4.26e-267	1.15e-265
SLC5A5	21.111	23.9723	23.8632	17.8507	21.3151	52.0586	25.476	869.36	971.651	937.9	1086.74	1040.31	1041.43	1007.51	1114.99	-5.23381	9.57e-267	2.58e-265
IL1RN	481.33	471.398	566.56	547.95	475.196	529.74	460.587	0	12.7962	0	0	0.0225234	0	0.0353926	0.0112331	8.23725	2.68e-266	7.21e-265
EMP3	135.661	126.353	126.474	124.396	185.444	174.252	134.163	1843.43	2225.28	1764.98	2105.57	2504.47	2442.47	2234.05	2372.28	-3.9221	3.98e-266	1.07e-264
LRAT	301.474	420.698	405.993	333.037	377.168	372.335	324.468	6.94e-17	6.94e-17	6.94e-17	6.94e-17	6.94e-17	6.94e-17	6.94e-17	6.94e-17	11.5079	5.31e-266	1.43e-264
GCNT4	297.437	273.901	285.966	323.888	293.264	331.312	297.641	0	0.0260606	1.98463	0	0.0113839	0	4.21114	0.00567918	8.39153	8.79e-266	2.36e-264
ESR1	588.841	597.098	589.444	619.388	531.198	528.409	595.504	13.718	9.31992	19.8304	9.50353	5.4391	1.91616	17.3357	9.29589	5.72839	1.08e-265	2.89e-264
IFI44	468.254	319.893	477.506	470.01	467.829	480.875	402.869	0	0.0174363	1.98642	0	0.00761854	0	0.0119661	2.03831	9.43389	5.35e-265	1.43e-263
SPTSSB	339.636	253.872	335.632	342.636	348.768	333.613	339.054	6.94e-17	6.94e-17	6.94e-17	6.94e-17	6.94e-17	6.94e-17	6.94e-17	6.94e-17	11.3639	7.62e-265	2.03e-263
PKIA	278.342	268	285.885	302.938	262.166	264.691	243.668	6.94e-17	6.94e-17	6.94e-17	6.94e-17	6.94e-17	6.94e-17	6.94e-17	6.94e-17	11.0959	1.55e-264	4.14e-263
APOBEC3C	2781.45	3096.42	3483.89	3584.26	3788.99	3800.36	3144	412.723	401.09	416.53	411.799	471.578	364.453	342.806	417.357	3.06255	2.84e-264	7.55e-263
ARHGAP40	410.972	325.112	362.608	361.478	347.488	382.658	409.44	4.92392	0.0639526	0	0	6.23232	0	4.2895	0.0139146	7.50056	6.4e-264	1.7e-262
CDCP1	6897.3	6456	7484.74	7697.03	7888.91	7434.83	6715.51	265.237	242.211	209.772	220.362	118.41	131.545	192.643	121.818	5.26512	1.19e-263	3.16e-262
FAM111A	3379.32	3440.18	3734.55	3881.81	3435.59	3437.03	3167.81	509.544	591.66	539.225	439.285	499.463	501.057	511.955	410.296	2.80522	6.4e-263	1.69e-261
DUSP9	141.689	192.192	146.082	133.12	134.334	113.704	176.325	5527.47	6388.6	5037.77	9279.67	9604.01	8453.19	9022.94	8563.88	-5.70487	1.67e-262	4.43e-261
FHOD3	535.581	527.871	482.814	476.937	554.161	514.947	517.045	21.6113	13.724	5.91269	16.2914	12.7338	5.85566	12.1086	6.24723	5.43352	7.93e-262	2.1e-260
RAB11FIP4	2241.82	2075.53	2098.86	1992.86	2065.41	2227.64	2249.85	113.399	111.013	96.9105	83.5903	134.897	148.406	166.763	167.794	4.06223	1.77e-261	4.68e-260
SSBP3	323.535	299.29	220.782	251.644	222.141	251.77	258.889	2679.62	3141.57	2549.55	3140.78	3593.73	3420.99	3453.87	3411.1	-3.60358	2.61e-261	6.87e-260
S100A14	2265.94	2428.18	1982.92	1812.99	2076.52	2641.74	2310.82	57.5856	124.457	76.1598	69.4314	71.379	107.16	101.019	85.5443	4.67839	2.75e-261	7.22e-260
CCDC149	315.529	345.034	279.839	303.389	352.209	330.096	396.638	6.94e-17	6.94e-17	6.94e-17	6.94e-17	6.94e-17	6.94e-17	6.94e-17	6.94e-17	11.3823	3.6e-261	9.45e-260
TLX3	4.01644	0.0769798	11.2211	0.0573785	3.50105	0	0	538.857	466.184	460.011	580.547	643.735	570.823	599.902	590.467	-7.66632	6.17e-261	1.62e-259
KLHL13	1238.99	1254.66	1418.13	1279.77	1178.28	1326.63	1305.46	6899.77	6799.26	7654.78	6792.53	6113.7	6266.14	6664.89	6389.52	-2.38073	1.06e-260	2.77e-259
MMP16	299.444	350.223	263.219	281.319	297.698	283.58	281.013	6.94e-17	6.94e-17	6.94e-17	6.94e-17	6.94e-17	6.94e-17	6.94e-17	6.94e-17	11.206	1.27e-260	3.31e-259
LPAR3	320.555	354.127	334.634	332.914	349.494	419.44	282.136	6.94e-17	6.94e-17	6.94e-17	6.94e-17	6.94e-17	6.94e-17	6.94e-17	6.94e-17	11.4251	2.11e-259	5.51e-258
SLC52A1	444.142	523.857	344.114	415.348	433.1	408.141	476.211	5.92629	2.24713	0	0	0.0188004	0	2.1675	0.00937728	8.27066	6.49e-259	1.69e-257
SLC22A17	389.877	414.032	439.086	318.889	327.482	316.748	387.762	6.94e-17	6.94e-17	6.94e-17	6.94e-17	6.94e-17	6.94e-17	6.94e-17	6.94e-17	11.5409	8.97e-259	2.33e-257
IL17RD	401.944	334.404	476.409	406.495	457.628	431.708	387.297	1.94134	2.37849	3.9597	5.77322	4.22979	3.93332	4.36445	0.0235189	6.90179	1.21e-257	3.15e-256
ZNF488	2670.89	2539.78	2446.96	2444.26	2623.03	2495.66	2508.49	424.455	410.35	364.054	405.07	409.168	500.159	458.925	378.288	2.59605	1.83e-257	4.73e-256
FAM171B	340.666	338.94	403.021	434.921	509.788	470.679	428.904	6.94e-17	6.94e-17	6.94e-17	6.94e-17	6.94e-17	6.94e-17	6.94e-17	6.94e-17	11.7156	2.34e-257	6.06e-256
TPBG	4224.4	4216.75	4399.67	4204.01	4466.88	3913.06	4432.6	911.51	921.767	806.311	978.117	838.528	812.465	888.559	882.161	2.27709	2.97e-257	7.68e-256
GABRB3	6.94e-17	6.94e-17	6.94e-17	6.94e-17	6.94e-17	6.94e-17	6.94e-17	452.761	434.945	599.61	362.869	508.994	566.942	540.434	526.578	-11.9707	3.85e-257	9.93e-256
TUBB3	1102.32	1100.14	1044.29	1130.28	1085.37	1021.08	1162.19	6734.42	6651.1	6337.85	8222.44	8637.13	8377.55	7594.15	7117.1	-2.77158	1.08e-256	2.8e-255
WDFY3	3088.91	2893.1	3079.9	3268.98	3107.83	3161.23	2918.97	600.533	573.792	595.618	494.584	581.212	571.808	547.282	474.168	2.46978	6.65e-256	1.71e-254
P4HA3	11.0485	15.4816	3.17966	0.172447	12.3031	4.03699	13.5957	820.49	1010.18	710.311	1056.36	758.99	986.442	905.073	915.123	-6.67862	1.9e-255	4.89e-254
SPTBN2	643.104	686.628	654.7	534.263	537.857	670.751	726.304	6069.33	6724.8	5902.51	8587.59	8544.69	7865.66	8254.54	7533.39	-3.54634	3.66e-255	9.38e-254
IL18R1	344.67	348.7	427.701	370.166	383.242	277.776	398.684	6.94e-17	6.94e-17	6.94e-17	6.94e-17	6.94e-17	6.94e-17	6.94e-17	6.94e-17	11.517	5.46e-255	1.4e-253
BDKRB1	293.44	340.883	385.349	434.616	424.086	350.554	377.73	1.97597	0.00875422	0	0	0.00382603	0	0.00600866	0.00190912	9.93296	5.66e-255	1.45e-253
CTGF	464.242	411.38	495.132	506.203	465.906	464.223	448.436	4297.23	4057.31	4400.67	5007.16	6210.91	6134.63	5035.27	5047.69	-3.43295	8.18e-255	2.09e-253
SNCA	455.168	381.34	365.692	283.913	334.491	367.107	362.808	2663.02	2796.06	2906.75	2939.65	3097.63	3143.92	3099.46	3257.53	-3.03521	1.53e-254	3.91e-253
TOX	488.366	535.822	499.375	584.128	496.786	557.299	506.997	19.5284	20.8898	19.773	24.8005	21.3057	21.6012	33.7666	26.7622	4.47035	1.7e-254	4.33e-253
TNFRSF10D	26.1137	11.6997	9.43993	24.0011	24.4237	9.859	28.6906	1047.52	1026.34	965.637	825.354	948.91	834.074	880.971	785.398	-5.55976	1.95e-254	4.97e-253
PHLDA1	20154.3	20124	18912.4	19759.8	18830.5	18523	19124.1	2614.32	2567.89	2334.94	2212.43	1715.46	1680.91	1940.34	1888.08	3.19037	1.26e-253	3.2e-252
SLC4A3	846.09	916.1	799.843	837.189	823.737	913.991	1027.43	10.7062	4.0223	15.8235	12.3053	28.4127	19.6646	19.7313	26.6803	5.66778	3.44e-253	8.73e-252
CTSC	2186.56	2444.16	2321.56	2167.47	2329.63	2206.74	2277.64	372.639	409.724	377.953	323.031	320.016	308.439	337.066	399.77	2.6765	2.2e-252	5.58e-251
TESC	0.00081805	0.0208393	1.03332	0.0155448	1.79688	0	1.73515	276.699	322.7	294.809	348.955	326.233	387.173	305.141	325.655	-8.64258	3.53e-252	8.93e-251
PLCB4	565.742	579.255	608.124	690.676	680.219	619.84	589.393	5.82563	2.69031	7.90209	23.1457	14.7745	7.83811	13.1219	10.3138	5.83006	1.03e-251	2.6e-250
USP6NL	591.845	493.025	474.572	578.729	593.09	512.211	517.7	3061.14	2922.67	3095.74	3000.67	3097.64	3052.53	3027.97	2771.24	-2.48241	3.46e-251	8.72e-250
HEBP2	1611.77	1406.88	1311.63	1365.64	1522.94	1479.54	1649.8	140.805	176.91	165.247	173.636	143.512	149.334	124.748	118.636	3.30856	7.7e-251	1.94e-249
SAMD11	19.0808	15.7746	13.4685	8.9531	8.3574	19.264	8.74571	5285.85	7022.49	4371.89	9375.79	11378.5	9937.72	10987	10886.6	-9.32646	1.04e-250	2.62e-249
TM4SF19	1136.49	1078.73	1139.54	957.167	1183.08	1140.02	1217.54	98.7142	132.167	133.593	134.533	108.479	101.15	116.725	109.278	3.26278	2.07e-250	5.2e-249
C6orf141	657.157	743.833	492.216	442.166	479.986	550.007	710.997	6.94e-17	6.94e-17	6.94e-17	6.94e-17	6.94e-17	6.94e-17	6.94e-17	6.94e-17	12.1931	3.91e-250	9.79e-249
TMEM125	374.814	340.992	387.45	341.91	392.608	385.118	485.984	3.93876	0.0514129	0	0	0.0224413	3.95131	0.0352634	4.08294	7.86269	4.62e-250	1.16e-248
CORO2B	296.433	294.134	298.364	295.543	363.917	271.345	284.267	0	0.0174443	0	0	4.11956	0	0.0119716	0.00380288	8.87997	9.74e-250	2.43e-248
ZNF516	1594.69	1445.33	1361.31	1344.76	1359.54	1418.42	1632.53	112.379	136.135	111.754	144.897	155.048	157.229	150.745	174.032	3.34469	4.53e-249	1.13e-247
ANKRD65	421.021	405.138	368.833	286.177	377.857	397.305	418.48	0	2.22695	0	0	4.14546	1.97186	0.0237438	0.00753918	8.37351	6.74e-249	1.68e-247
C5AR2	0.000981831	0.0250169	4.07884	2.13878	0	0	0	622.873	728.596	517.354	843.678	905.139	799.738	1014.4	806.905	-9.68006	1.41e-248	3.51e-247
CDKN1C	69.3409	68.3196	61.2251	96.2269	69.7198	71.2288	89.6046	1968.61	1969	1601.7	2656.73	2675.58	2503.35	2861.14	2618.57	-4.96933	1.5e-248	3.72e-247
ARSE	2.00752	1.13693	0.00826276	0.0216731	1.77217	0	1.70291	292.387	349.917	334.423	332.736	259.533	293.733	328.012	306.093	-8.16939	2.3e-248	5.71e-247
KLF7	4026.44	4123.65	4373.76	4383.99	4212.21	4124.81	3995.98	665.008	747.668	763.816	572.664	633.503	646.429	800.122	764.606	2.57903	4.46e-248	1.1e-246
AFAP1L2	948.576	929.831	969.608	900.834	880.753	1050.2	768.648	21.4794	19.9084	15.7946	20.8837	25.526	46.3034	34.9419	25.7722	5.12232	5.72e-248	1.41e-246
DKK1	12788.7	11962.1	11848.2	12168.1	11708.9	11204.3	12472.8	2757.94	2529.98	2628.73	2746.14	2993.44	3090.89	2740.67	2935	2.10055	3.62e-247	8.94e-246
ARNTL2	4571.08	4758.47	5765.99	4770.94	5123.35	5532.56	4764.49	849.944	788.126	885.529	650.867	677.096	707.344	771.828	746.142	2.73027	9.93e-247	2.45e-245
HOTS	80551.9	79481.5	79344.8	80365.2	81998.8	77376.8	80794.8	13578.4	13103.7	14454.6	16248.3	17084.4	15964.1	16954.3	17276.2	2.35979	2.92e-246	7.2e-245
ATP1B3	5441.26	5434.83	5308.23	5166.31	5031.66	4903.48	5654.87	30981.8	31456	33915.5	32870.1	38319.8	38347.7	40202.6	44047	-2.78081	5.86e-246	1.44e-244
PLK2	19304.2	18631.2	18485.6	19050.2	18412	19078.6	18978.2	1684.13	1673.17	2142.08	1921.9	1476.19	1553.26	1254.7	1143.11	3.5526	7.1e-246	1.74e-244
RANBP17	0.00361368	6.5896	5.14754	4.34729	1.62488	0	5.11098	649.47	602.485	728.252	503.16	511.297	541.319	519.921	471.092	-7.4259	8.92e-246	2.19e-244
LHX1	787.792	671.232	695.16	677.927	762.913	661.678	782.132	34.2305	29.0381	28.6743	25.6188	38.1774	24.5125	46.933	44.2156	4.40532	2.47e-245	6.05e-244
ANKH	3011.53	2728.42	2696.65	2910.99	2911.14	2816.33	2930.87	11132.5	10801.8	10437.8	11024.7	11512.9	11034.1	11517.2	10825	-1.94894	2.06e-244	5.03e-243
FAT3	285.393	330.408	325.308	315.388	359.187	415.23	288.083	6.94e-17	6.94e-17	6.94e-17	6.94e-17	6.94e-17	6.94e-17	6.94e-17	6.94e-17	11.3797	2.25e-244	5.5e-243
SLC44A5	254.246	336.904	300.448	330.482	359.471	278.232	290.034	6.94e-17	6.94e-17	6.94e-17	6.94e-17	6.94e-17	6.94e-17	6.94e-17	6.94e-17	11.2702	8.28e-244	2.02e-242
IKZF2	557.697	594.839	677.361	542.816	545.951	599.331	530.697	15.6994	17.9353	13.8669	1.77933	4.38562	5.86395	10.9906	12.3426	5.794	1.02e-243	2.49e-242
CT45A9	6.94e-17	6.94e-17	6.94e-17	6.94e-17	6.94e-17	6.94e-17	6.94e-17	687.586	763.194	813.343	542.218	565.49	548.163	440.041	630.698	-12.2924	2.18e-243	5.31e-242
IRS2	2517.13	2146.95	1982.89	2146.47	2036.02	1980.47	2181.24	12954.5	12546.7	11098.7	14790	14192.9	13563.9	14786.2	12393.6	-2.63369	6.79e-243	1.65e-241
SLC7A8	1280.18	1173.04	1241.08	1265.44	1307.3	1320.71	1140.07	58.5619	90.9752	80.1217	80.9542	120.744	105.181	93.4991	76.3313	3.81942	7.17e-243	1.74e-241
APOBEC3F	1109.37	1191.21	1474.01	1263.29	1240.62	1350.83	1249.24	21.4209	34.6902	18.7458	48.7802	41.3691	49.1879	28.8686	53.4352	5.09169	1.44e-241	3.5e-240
RAB42	8.02915	2.36851	2.10178	0.0852619	7.11454	0	7.75906	529.947	611.238	560.921	801.83	721.492	810.611	789.124	713.128	-7.40489	2.66e-241	6.44e-240
GDF15	8324.17	7983.58	7486.86	6930.66	6892.58	6810.21	8330.99	305.979	398.893	281.892	549.422	398.566	363.46	510.337	512.014	4.18229	5.23e-241	1.26e-239
PRSS12	3502.89	3102.89	2960.8	2766.29	3004.18	2903.01	3254.29	454.789	333.887	409.582	472.88	501.356	444.081	421.806	452.392	2.81398	7.44e-241	1.79e-239
DDX60	1216.88	1140.34	1463.69	1367.52	1250.89	1424.85	1284.69	167.301	161.036	144.445	135.284	134.001	141.463	164.906	118.626	3.16307	8.9e-241	2.14e-239
ITGB5	2372.44	2238.85	2137.2	1986.34	2070.51	1933.9	2603.44	12191.6	12869.2	11661.6	15003.6	13029.4	13480.4	13592.8	13015	-2.5798	2.57e-240	6.18e-239
SYDE1	355.722	398.263	377.072	303.593	351.86	390.491	405.3	4844.88	5044.83	4329.39	7239.82	7303.38	6888.14	6544.63	6051.45	-4.03029	4.15e-240	9.97e-239
HOMER2	928.489	978.672	844.428	933.841	1050.29	1099.16	991.275	67.4761	92.5122	67.2738	74.4109	58.5819	50.0372	69.3525	66.9974	3.83488	6.12e-239	1.47e-237
RIPPLY3	275.322	286.893	238.329	269.034	270.209	228.327	229.65	6.94e-17	6.94e-17	6.94e-17	6.94e-17	6.94e-17	6.94e-17	6.94e-17	6.94e-17	11.0119	1.34e-238	3.21e-237
SYT12	60.3055	78.246	77.6759	69.3198	51.1116	91.6471	93.0669	2866.34	3480.92	2686.04	4574.56	5188.55	4979.25	4456.95	4402.49	-5.77259	1.38e-238	3.29e-237
CEL	609.954	682.25	609.215	540.905	778.864	735.439	671.307	9.76	16.9708	5.9126	8.51445	17.9069	17.728	14.2236	4.20277	5.7874	2.65e-238	6.32e-237
TUSC1	0.00098143	4.28418	0.00711181	0.0186523	0	1.77884	0	676.618	707.397	687.538	1069.64	1174.92	1154.5	1106.16	1018.14	-9.96446	4.25e-238	1.01e-236
MGLL	1487.18	1577.96	1583.92	1212.13	1520.29	1459.67	1648.91	9745.65	10256.9	9381.14	10216.3	12334.2	11797.5	12531.1	12134.8	-2.88201	7.99e-238	1.9e-236
ILDR1	343.665	313.769	318.138	348.309	408.539	400.995	386.22	0	2.2843	1.97871	1.90473	8.27166	0	0.0410215	0.0130169	7.54856	9.11e-238	2.17e-236
C1orf210	288.389	317.484	295.204	244.151	244.642	255.045	311.341	6.94e-17	6.94e-17	6.94e-17	6.94e-17	6.94e-17	6.94e-17	6.94e-17	6.94e-17	11.1341	1.98e-237	4.69e-236
DCTD	5203.11	5157.78	4663.93	4843.37	5031.87	4964.77	4989.05	1141.29	1270.92	1231.77	1171.45	1144.58	1322.44	1148.56	1208.85	2.0468	2.67e-237	6.34e-236
ALPPL2	4.03037	6.98903	12.4011	4.59671	16.8009	10.3101	15.2345	675.684	781.65	682.612	1065.04	969.985	952.066	786.364	856.39	-6.35779	3.86e-237	9.14e-236
GAMT	6.0346	12.2845	14.4112	6.67722	3.15921	3.13919	15.4029	1137.26	1491.43	1029.84	2165.22	1735.16	1724.28	1630.6	1577.78	-7.4715	4.29e-237	1.02e-235
PAPPA2	2.00531	0.00840419	0.00239164	0.00627003	0	0	0	278.635	301.205	368.064	356.543	407.777	335.996	381.8	301.009	-9.74114	6.76e-237	1.6e-235
ABCD1	149.732	209.278	166.782	138.725	178.835	137.946	171.666	2625.79	3065.86	2485.22	3833.93	4141.92	4028.2	3812.74	3247.34	-4.36907	9.54e-237	2.25e-235
AKAP12	1005.87	1119.52	1176.82	1162.17	1181.3	1231.39	1089.14	7130.58	6965.22	6515.96	5551.21	6817.06	6795.72	8061.68	7219.04	-2.596	2.03e-236	4.78e-235
UPP1	6485.3	6511.07	6073.83	5664.11	5898.76	5898.24	6930.8	648.322	636.806	621.271	847.51	802.26	816.454	903.552	900.581	3.00727	5.29e-236	1.24e-234
KRT15	3606.41	3663.57	3373.1	3219.89	3215.39	3405.23	3695.52	51.8181	24.0337	26.6471	37.9429	76.16	66.863	70.0696	81.1992	5.98636	8.2e-236	1.93e-234
CRISPLD1	0.00345375	2.32217	0.0250483	6.42764	0	9.06432	3.30943	587.874	507.008	593.672	505.211	398.8	454.844	456.06	475.124	-7.30836	1.45e-235	3.41e-234
MX1	726.512	690.575	835.913	756.854	832.112	749.647	662.482	36.1512	52.541	30.6384	51.608	50.8443	40.2735	35.4109	35.0954	4.17175	1.63e-235	3.82e-234
SOWAHC	1519.33	1556.24	1446.18	1400.64	1337.98	1261.63	1443.17	6226.9	6132.07	6307.22	6249.21	6170.93	6014.65	6245.32	5718.64	-2.10755	2.44e-235	5.72e-234
NSUN7	337.621	250.382	293.228	280.353	327.144	346.818	347.631	1.97176	0.0174315	0	0	0.00761645	1.97754	0.0119628	0.00380009	8.93516	2.97e-235	6.93e-234
TMEM229B	279.358	364.95	296.306	256.302	296.718	352.138	280.884	6.94e-17	6.94e-17	6.94e-17	6.94e-17	6.94e-17	6.94e-17	6.94e-17	6.94e-17	11.2547	4.3e-235	1e-233
PSG5	37.1794	33.0821	38.3176	24.506	38.0004	45.955	39.7246	679.675	697.344	703.434	606.052	699.286	739.809	847.376	778.012	-4.28106	4.67e-235	1.09e-233
SELENOM	73.3597	75.0431	80.7921	79.0923	65.19	72.0126	104.889	1260.5	1520.36	1320.75	1541.25	1929.52	1836.28	1837.4	1914.65	-4.38383	1.1e-234	2.56e-233
NKD2	0.00373374	1.24626	2.0927	0.071152	5.30902	3.43825	9.69309	2243.32	2697.59	1967.74	3544.97	4320.42	4092.05	4655.57	4502.28	-10.0243	2.73e-234	6.34e-233
PABPC1L	1956.45	2137.56	2018.02	1785.31	1942.97	1954.94	1956.01	117.42	89.0697	109.834	124.103	75.7215	150.475	69.8943	74.3399	4.27258	9.14e-234	2.12e-232
PLIN2	39.1973	43.2237	56.8618	48.2588	30.5276	62.6044	35.8306	1121.81	1165.74	1146.71	1082.9	924.691	857.619	926.279	1011	-4.50765	1.61e-233	3.73e-232
PRKX	3827.48	3753.61	3817.52	4159.85	3941.3	3779.14	3976.49	803.97	842.96	701.451	679.552	701.424	605.126	780.488	701.841	2.42127	2.14e-233	4.95e-232
PRRX2	6.02284	6.60049	6.16682	2.24873	0	0	3.28222	794.996	887.813	684.56	982.725	1044.54	978.526	1376.44	1255.02	-8.18261	2.2e-233	5.1e-232
IRF5	763.687	813.834	660.028	757.995	821.638	753.037	780.186	81.2442	61.2809	67.2767	55.1611	61.713	63.8465	71.4785	74.1536	3.50914	4.82e-233	1.11e-231
AFAP1L1	3164.27	3042.77	2894.51	2849.7	3082.8	3304.14	3089.12	205.334	187.253	185.96	148.368	259.091	247.618	271.517	301.721	3.76036	7.01e-233	1.62e-231
KIF26A	507.447	625.798	437.273	345.613	502.203	490.867	539.716	18983.7	20456.4	15849.6	30460.7	33715.9	30461.5	30757.2	26701.8	-5.71698	1.18e-232	2.72e-231
CTPS1	3538.08	3441.4	3525.37	3645.89	3635.02	3625.41	3659.83	13717.4	14572.1	13628.5	13946.3	13087.9	13010.8	12404	13421	-1.91132	4.19e-232	9.64e-231
ADGRE2	52.25	24.627	46.6533	54.8145	55.4004	46.2697	69.3715	1755.63	1594.52	1527.6	1512.79	1334.83	1319.41	1341.3	1096.7	-4.83664	6.33e-232	1.45e-230
LGR4	1818.78	1673.84	1944.44	2002.34	1819.59	1780.32	1838.93	8659.2	7965.74	9306.02	7678.89	8484.34	8531.75	8064.44	7702.47	-2.17345	7.65e-232	1.75e-230
HOXB2	465.241	492.402	462.006	352.007	488.663	436.653	419.482	5.84913	13.4404	7.91497	9.56739	9.51938	1.92928	4.53587	9.25676	5.82758	8.93e-232	2.04e-230
IFI44L	222.091	302.766	270.384	262.606	274.417	308.233	245.377	6.94e-17	6.94e-17	6.94e-17	6.94e-17	6.94e-17	6.94e-17	6.94e-17	6.94e-17	11.0814	1.28e-231	2.92e-230
HS6ST3	6.94e-17	6.94e-17	6.94e-17	6.94e-17	6.94e-17	6.94e-17	6.94e-17	407.764	335.159	455.106	432.685	464.375	569.936	578.518	428.764	-11.85	2.06e-231	4.72e-230
DZIP1	72.3356	42.5485	72.4155	55.0553	71.0988	62.8279	46.4215	983.874	1054.1	1065.58	852.023	1004.16	876.319	985.418	879.138	-3.9902	2.51e-231	5.71e-230
CCDC180	6.94e-17	6.94e-17	6.94e-17	6.94e-17	6.94e-17	6.94e-17	6.94e-17	328.656	332.662	312.651	296.433	236.208	284.895	333.365	265.963	-11.2309	4.5e-231	1.03e-229
FIBCD1	221.048	191.805	164.806	145.445	177.588	200.527	203.185	1831.79	1736.88	1500.82	2175.46	1744.97	1700.62	1900.35	1884.87	-3.27726	1.02e-230	2.32e-229
PDZK1IP1	2.01166	0.0806839	2.08525	6.41161	0	5.3406	3.33599	511.373	537.71	526.292	621.421	804.082	787.045	741.804	721.318	-7.83857	5.05e-230	1.15e-228
CLIP4	2650.8	2486.7	2832.25	2854.85	2610.71	2563.45	2827.91	413.815	272.626	413.615	321.179	289.248	317.313	294.281	360.645	3.00212	1.02e-229	2.32e-228
ARRB1	114.569	138.526	170.768	152.505	120.434	132.257	141.906	1441.58	1310.55	1305.95	1630.19	1566.17	1356.77	1334.63	1180.11	-3.32618	1.36e-229	3.08e-228
CD55	2929.15	3178.88	3094.4	3356.79	2989.48	2978.74	3053.58	68034.4	63116.4	67910.3	52514.7	38824.1	40808.6	43891.9	47130.7	-4.09753	2.22e-229	5.03e-228
AHRR	1291.23	1353.03	1226.59	1039.6	1230.31	1144.83	1408.27	7361.33	7457.58	6726.67	7777.15	8889.03	8576.98	8644.36	7585.99	-2.66477	3.25e-229	7.34e-228
SMAD6	168.778	125.934	119.148	130.584	71.4907	122.089	111.04	2741.27	2625.72	2215.12	3442.2	3570.25	3272.64	3140.17	2911.36	-4.62396	4.52e-229	1.02e-227
HMGN5	0.0037605	6.59999	5.1502	3.30394	3.44973	3.43644	1.50247	1169.91	1066.09	929.044	761.491	643.282	734.828	711.698	721.504	-7.93997	5.03e-229	1.13e-227
SRPX	241.183	306.402	268.381	332.535	255.858	313.158	326.201	0	0.00875635	0	0	0.00382696	0	0.00601012	2.03265	9.5815	4.25e-228	9.56e-227
SPIN4	0.00315299	0.0805687	0.0228647	6.41136	1.6489	9.09706	1.54312	816.763	685.543	842.029	524.027	637.656	557.975	615.675	581.326	-7.84513	4.52e-228	1.02e-226
FBXO27	718.459	764.727	600.944	631.774	610.565	669.716	669.612	5.82082	13.7028	4.92142	1.76704	15.8288	19.7127	19.4735	11.3403	5.84345	2.14e-227	4.8e-226
RPP25	230.112	270.833	315.664	178.433	174.43	205.991	240.953	2524.14	2814.31	2581.23	3200.04	3133.66	2887.47	2810.03	2975.2	-3.63395	8.86e-227	1.99e-225
OAS2	297.455	304.735	366.707	434.492	360.676	389.748	342.042	3.93876	0.0514129	0	0	0.0224413	3.95131	0.0352634	4.08294	7.74432	1.06e-226	2.37e-225
EOMES	436.088	338.675	396.732	395.362	334.383	383.463	363.488	14.7087	11.4779	11.8776	9.50859	6.47631	12.7877	8.88261	8.2742	5.15168	1.06e-226	2.38e-225
NFATC1	10.0528	15.7047	14.4709	9.97508	8.41818	16.6009	9.71135	475.232	495.916	454.075	586.293	647.95	559.03	644.801	533.855	-5.49122	3.32e-226	7.42e-225
PZP	6.01847	2.26192	2.0726	2.19358	0	0	1.60884	627.758	589.848	745.966	658.461	1071.66	1035.66	829.013	796.624	-8.59509	3.41e-226	7.61e-225
PJA1	1317.36	1232.01	1204.88	1092.29	1351.32	1441.31	1341.06	130.067	158.433	130.594	158.419	106.492	118.845	109.33	139.094	3.28621	5.53e-226	1.23e-224
CRIM1	5546.78	5465.6	5723.61	5836.16	5572.02	5134.78	5015.05	26293.5	24258.6	26701.1	23504	23357.6	24078.3	23749.4	21087.4	-2.14109	7e-226	1.56e-224
RASGEF1A	2.01571	5.65399	6.20021	4.42983	3.33653	14.4592	0	484.019	499.519	534.237	532.744	656.524	603.251	723.873	599.762	-6.7992	1.2e-225	2.67e-224
BTN2A2	892.31	980.675	844.37	873.412	919.778	957.899	888.849	90.0306	57.0855	77.1684	79.1248	66.0369	101.281	83.5706	67.0545	3.54293	1.64e-225	3.63e-224
CTNNA1	5510.61	5260.32	5638.7	6030.57	5703.16	5566.55	5535.72	23472.9	23337.6	25217	21199.1	21715.8	22456.2	21544	21081.2	-2.00492	1.82e-225	4.04e-224
TRPV4	287.382	233.194	301.381	302.949	302.306	248.154	237.798	0	0.00875755	0	0	2.0661	0	0.00601094	0.00190985	9.48592	5.7e-225	1.26e-223
GGT6	411.972	347.527	381.181	306.816	271.882	349.806	441.334	0.985936	0.00438684	0	0	0.00191752	0	0.00301123	0.000956859	10.4712	5.86e-225	1.3e-223
PRTFDC1	20.0995	13.9563	13.5615	36.7711	22.4821	27.8516	14.4105	725.627	660.959	849.887	768.246	801.234	903.935	704.97	891.334	-5.20207	7.13e-225	1.57e-223
CHRD	6.02399	4.50485	4.14	8.55226	0	2.49122	1.47365	732.411	842.72	585.615	885.488	1004.06	935.32	1189.45	1103.56	-7.87946	8.37e-225	1.85e-223
ADIRF	6387.84	7491.47	5865.64	5199.66	5950.52	6811.76	6256.5	86.8571	129.635	98.8606	145.756	199.457	198.547	210.73	205.927	5.29856	9.36e-225	2.06e-223
PYGB	15740	15952.6	14563.5	14056.6	14562.2	14858.2	15824.2	3132.47	3232.79	3054.15	3802.46	3849.85	3492.68	3330.87	3498.74	2.13867	1.37e-224	3.02e-223
CARMIL2	42.2099	47.6632	65.0823	63.268	29.5907	46.3996	34.9011	1238.02	1399.48	1192.12	1839.89	1707.57	1742.95	1794.39	1641.65	-5.06297	2.33e-224	5.11e-223
SLCO1B3	1297.26	1201.48	1395.37	1398.21	1357.32	1278.3	1188.72	34.2898	33.0817	13.8104	18.95	17.1839	38.3906	10.3649	44.1191	5.62345	3.37e-224	7.38e-223
DIRAS1	2.02042	19.7245	10.334	0.170538	10.4643	10.4273	6.42691	1087.39	1288.92	1018.97	1666.35	1643.77	1614.24	1755.72	1721.93	-7.41377	6.14e-224	1.35e-222
LMO7	2002.67	1878.27	2189.97	2358.17	2151.89	2279.37	1896.19	14054.8	13380.5	14330	10958.8	11375	12439	11785.1	11762.9	-2.56911	6.91e-224	1.51e-222
FST	1741.41	1731.48	1776.66	1772.97	1717.74	1713.29	1850.72	359.917	367.443	392.81	324.964	341.154	362.545	310.767	329.821	2.33321	1.28e-223	2.79e-222
CUX1	3642.59	3880.5	3627.94	3718.44	3841.28	3904.94	3520.92	15080.7	14880.3	15121.5	15455.2	17329.9	16787.4	16290.5	13872.5	-2.06302	1.32e-223	2.88e-222
HSPA12A	298.419	250.893	234.174	241.736	216.162	218.847	278.374	1542.28	1544.38	1578.04	1509.81	1677.87	1696.75	1581.18	1590.16	-2.67836	1.87e-223	4.08e-222
ZNF844	322.56	283.14	344.935	444.06	298.222	316.233	294.786	6.94e-17	6.94e-17	6.94e-17	6.94e-17	6.94e-17	6.94e-17	6.94e-17	6.94e-17	11.37	3.34e-223	7.27e-222
PAX8	937.524	956.971	861.975	875.633	936.189	912.105	957.577	104.735	69.5772	75.1724	66.5633	71.3577	92.3786	97.7356	96.7991	3.44543	5.03e-223	1.09e-221
SAV1	8805.5	8062.28	8762.07	8505.66	8378.63	7921.11	8215.76	1989.28	2046.33	2133.12	1825.35	1677.07	1861.77	1679.43	1742.74	2.16401	5.17e-223	1.12e-221
UFSP2	1222.91	1271.74	1355.01	1277.65	1382.36	1413.6	1330.15	227.889	207.629	240.438	199.121	243.209	190.548	225.672	223.623	2.58848	1.69e-222	3.66e-221
EPHA4	196.956	230.163	203.066	202.184	194.804	203.686	220.407	0	0.0087547	1.98844	0	0.00382624	0	0.00600899	0.00190923	9.08801	2.49e-222	5.4e-221
ST6GAL1	3.01436	2.30795	4.12261	1.16529	0.747602	4.40765	3.33608	500.792	506.617	489.758	498.643	362.662	332.949	491.968	424.637	-7.29789	1.63e-221	3.52e-220
CLDN3	289.386	303.793	273.46	216.783	232.601	243.926	275.62	6.94e-17	6.94e-17	6.94e-17	6.94e-17	6.94e-17	6.94e-17	6.94e-17	6.94e-17	11.0423	2.08e-221	4.5e-220
STAT5B	3640.58	3742.15	3826.8	3685.53	3837.8	3717.31	3860.24	13722.3	12809.4	13074.5	13393.4	12776.6	13675.9	14572.7	14015.6	-1.84512	2.32e-221	5e-220
SYNDIG1	315.503	230.879	255.914	223.348	289.303	258.672	287.282	6.94e-17	6.94e-17	6.94e-17	6.94e-17	6.94e-17	6.94e-17	6.94e-17	6.94e-17	11.0627	3.46e-221	7.45e-220
IL7	343.646	284.087	254.986	384.993	303.65	316.45	268.305	0	0.0087589	0	0	0.00382807	0	2.10502	0.00191014	9.65792	3.24e-220	6.98e-219
DDHD1	3995.3	3997.79	4550.88	4700.21	4345.13	4163.47	3977.74	975.165	841.203	894.411	816.879	769.484	733.853	776.422	785.327	2.36523	4.16e-220	8.95e-219
PODXL	4645.42	4240.76	4306.51	4573.02	4882.02	4613.26	4244.96	19717.4	19579.4	18611	18412	17223.9	18219.8	17523.9	16591.1	-2.01833	6.39e-220	1.37e-218
KIAA1549L	818.966	820.077	977.877	951.2	1021.98	829.283	961.763	12.6635	26.1134	11.8454	22.9422	34.6812	4.83872	19.8016	20.5966	5.56683	2.96e-219	6.34e-218
LRRC38	6.94e-17	6.94e-17	6.94e-17	6.94e-17	6.94e-17	6.94e-17	6.94e-17	312.883	336.805	305.673	324.915	361.333	385.147	414.795	488.236	-11.5241	5.86e-219	1.26e-217
SLC17A9	2.00993	6.48547	2.07261	0.042774	3.55867	0	0	1075.61	1304.2	964.527	1663.35	2164.12	2039.71	1952.82	1994.99	-9.64237	1.01e-218	2.16e-217
BAIAP2L2	48.2258	38.7605	31.1913	41.7788	47.6349	49.2556	42.0025	723.634	806.899	663.808	981.032	919.081	839.02	945.541	908.901	-4.30545	1.17e-218	2.51e-217
KIF21B	53.276	88.0913	65.3186	70.3465	68.0328	78.4214	80.3006	904.652	999.84	832.039	964.734	843.853	776.09	957.761	860.549	-3.6295	1.25e-218	2.66e-217
SPON2	0.00254729	0.065039	6.14165	0.048486	3.5354	3.52414	1.58626	1505.93	1683.56	1251.43	2342.05	3003.63	2978.99	2909.41	2572.18	-9.94748	1.91e-218	4.07e-217
SPESP1	310.505	245.991	286.03	341.544	348.769	409.197	349.08	6.94e-17	6.94e-17	6.94e-17	6.94e-17	6.94e-17	6.94e-17	6.94e-17	6.94e-17	11.3624	2.36e-218	5.03e-217
CES2	11171.9	11058.3	10557.4	10122.9	10864.4	10950.1	11261.4	2199.43	2452.52	2285.41	2773.93	2670.42	2756.84	2723.9	2499.13	2.09253	2.89e-218	6.16e-217
RGL3	3.00747	0.0125795	0.00357926	0.0093845	0	0	0	474.191	551.38	446.128	646.281	661.992	705.456	803.125	821.132	-10.2173	3.59e-218	7.63e-217
ID4	378.814	322.556	349.081	331.769	345.219	252.839	356.513	3.93508	0.0596967	0	6.80379	2.12132	0	0.0409395	1.04255	7.44373	4.24e-218	8.98e-217
HOXC11	280.338	248.608	253.783	260.215	180.409	259.812	232.333	1782.91	1613.65	1567.13	1795.88	1877.59	1648.56	1718.8	1733.4	-2.81	4.36e-218	9.23e-217
TNFRSF25	645.113	671.941	625.733	610.867	595.106	608.514	687.277	67.4846	55.6829	60.336	79.2501	69.0436	66.8074	69.314	63.9151	3.2516	5.13e-218	1.09e-216
ADGRG2	30.1496	32.9236	39.2925	43.5995	31.8808	29.0631	22.5428	1147.3	1007.03	1240.75	876.841	852.441	793.757	858.019	883.254	-4.86918	7.46e-218	1.58e-216
CASP3	2372.47	2843.77	2783.56	2674.81	2468.24	2471.42	2793.33	541.871	537.789	454.102	443.136	448.567	528.604	460.389	469.962	2.4369	8.25e-218	1.74e-216
STXBP6	2.00531	0.00840419	0.00239164	0.00627003	0	0	0	288.537	244.666	324.56	218.076	281.563	295.756	262.149	260.763	-9.41371	1.19e-217	2.52e-216
CABLES1	246.199	260.143	264.196	289.869	256.927	297.748	291.364	1584.3	1667.73	1628.48	1770.12	1968.91	1965	1606.69	1682.93	-2.66954	1.36e-217	2.86e-216
SH2B3	3102.98	3080.32	3290.16	3139.55	3380.68	3202.43	2984.08	690.507	679.704	585.682	591.848	658.815	584.529	743.92	583.366	2.30857	3.06e-216	6.43e-215
GLCCI1	275.327	260.095	315.82	228.811	270.07	242.123	283.064	1912.01	1976.08	1922.36	1917.9	1834.17	1790.04	1726.65	1510.94	-2.76626	3.15e-216	6.61e-215
HAP1	570.758	583.568	587.38	559.237	567.631	633.048	566.401	34.198	30.334	29.6526	33.2822	53.9173	40.2864	51.3838	39.1623	3.89404	8.2e-216	1.72e-214
CKB	5850.24	5630.19	5527.87	5220.26	5566.76	5124.38	6181.16	28117.3	28224.6	28366.1	36578.3	36634.3	34653.6	35182.8	34718.5	-2.55421	1e-215	2.1e-214
SYCP2L	230.137	324.495	328.329	302.1	305.45	293.915	333.562	3.93325	4.42679	1.97807	0.930433	2.12512	0	0.0438491	2.06188	7.20481	1.27e-215	2.65e-214
CALB2	263.26	228.342	203.165	205.718	247.732	246.834	272.69	6.94e-17	6.94e-17	6.94e-17	6.94e-17	6.94e-17	6.94e-17	6.94e-17	6.94e-17	10.9048	2.16e-215	4.51e-214
LDAH	6.94e-17	6.94e-17	6.94e-17	6.94e-17	6.94e-17	6.94e-17	6.94e-17	592.805	479.368	631.307	458.452	449.589	387.999	351.851	427.755	-11.8913	3.24e-215	6.77e-214
ENPP5	282.352	203.824	236.26	267.933	288.574	276.216	231.343	6.94e-17	6.94e-17	6.94e-17	6.94e-17	6.94e-17	6.94e-17	6.94e-17	6.94e-17	11.0037	6.29e-215	1.31e-213
HCN2	25.1131	15.0147	25.829	16.6138	22.5316	5.37825	32.148	2103.54	1970.54	1813.42	2657.51	3453.2	2927.79	3439.02	3171.92	-7.03716	7.44e-215	1.55e-213
FGF12	4.0161	6.53488	2.08141	6.39568	0	0	0	319.846	285.92	265.125	276.357	327.149	260.306	301.653	323.53	-6.82	8.48e-215	1.76e-213
FOXL1	159.776	212.684	143.069	145.27	152.454	182.51	176.659	2296.24	2453.95	2031.1	2457.22	3228.1	2915.01	3517.19	3062.73	-4.03381	1.15e-214	2.39e-213
RIMS2	275.35	280.959	413.156	383.072	401.817	298.79	313.047	6.94e-17	6.94e-17	6.94e-17	6.94e-17	6.94e-17	6.94e-17	6.94e-17	6.94e-17	11.4086	1.16e-214	2.42e-213
FBLN2	17.0759	9.30255	16.5348	11.0853	11.9807	13.7545	14.9292	477.172	530.403	470.893	647.375	570.665	564.911	738.082	581.227	-5.3867	1.26e-214	2.62e-213
GADD45A	10197.2	9729.64	8622.29	7650.34	8245.49	8085.17	9893.7	736.312	817.575	737.022	1132.66	1091.1	1074.88	1001.82	917.22	3.24791	2.47e-214	5.12e-213
ZSCAN12	0.00113846	0.0290139	0.00825019	0.0216401	0	4.59524	1.70308	413.667	514.437	554.12	417.458	371.088	473.588	331.977	386.54	-8.6457	2.84e-214	5.88e-213
AMPD3	1344.49	1275.17	1240.11	1518.87	1411.74	1286.84	1265.57	175.027	221.852	201.846	159.988	194.433	165.992	179.585	210.162	2.82343	6.59e-214	1.36e-212
DOK4	986.759	970.648	884.768	794.618	942.15	968.099	1076.77	4494.79	4950.99	4596.57	5465.73	5431.23	5411.45	5413.91	5435.14	-2.44345	1.15e-213	2.37e-212
ATP2C2	897.309	717.729	790.396	719.648	699.458	695.203	778.572	41.1027	47.9009	35.6126	49.7529	37.1918	36.3474	24.5694	21.7683	4.35738	1.55e-213	3.19e-212
MYH8	6.94e-17	6.94e-17	6.94e-17	6.94e-17	6.94e-17	6.94e-17	6.94e-17	227.899	197.351	226.576	227.87	209.39	225	179.836	229.774	-10.7598	1.56e-213	3.21e-212
ZNF215	288.405	284.238	310.827	415.681	351.407	369.252	258.938	6.94e-17	6.94e-17	6.94e-17	6.94e-17	6.94e-17	6.94e-17	6.94e-17	6.94e-17	11.3543	6.46e-213	1.33e-211
HACE1	1594.7	1498.89	1639.89	1779.28	1496.72	1533.56	1630.39	317.915	265.259	261.175	259.186	268.92	325.26	278.6	269.008	2.5066	7.69e-213	1.58e-211
UAP1L1	509.448	518.473	415.51	424.23	425.942	479.823	473.417	2947.58	3425.18	2857.24	3899.66	3949.77	4010.49	3856.89	3592.53	-2.94296	1.05e-212	2.16e-211
CBFA2T3	2.0153	8.83063	11.2792	0.102019	7.04285	1.53101	3.15664	555.466	547.695	425.357	675.985	702.133	555.065	595.68	679.028	-6.90423	6.6e-212	1.35e-210
INSR	379.833	300.368	382.258	400.81	355.278	370.466	446.917	2217.13	2072.21	2106.36	2179.03	2220.93	2181.08	2210.91	1967.41	-2.50783	7.66e-212	1.57e-210
DCAKD	1981.56	1787.27	1928.94	1991.47	1774.52	1906.82	1965.24	318.83	273.592	260.161	293.508	364.271	330.127	366.284	316.383	2.59446	8.12e-212	1.66e-210
NDRG2	328.585	389.895	261.216	342.596	312.222	359.732	263.141	0	0.0260391	0	0	0.0113745	3.96138	0.0178674	2.04335	8.49459	2.46e-211	5.02e-210
CNKSR3	242.158	251.621	196.913	199.033	195.522	257.588	194.164	1608.79	1628.38	1581	1884.68	1642.88	1694.77	1443.82	1516.01	-2.88779	2.65e-211	5.4e-210
DKK3	1035.99	1037.5	937.578	831.936	952.435	904.136	1128.82	40.0505	46.1843	69.3184	49.5815	30.0331	58.9991	55.9506	34.117	4.33957	2.73e-211	5.55e-210
PDE8B	85.4164	68.6338	135.381	96.5442	68.4863	88.5127	83.9139	2495.93	2293.11	2946.44	2001.62	1876.9	1935.41	2000.89	1798.47	-4.59682	4.14e-211	8.41e-210
ARHGAP28	0.000329851	0.00839732	0.00238969	0.00626491	1.84007	0	0	496.848	506.808	671.895	457.497	416.748	455.848	331.026	442.16	-10.2116	6.2e-211	1.26e-209
PSMB8	3842.54	3954.14	3498.46	3372.61	3434.58	3536.7	3929.75	725.642	785.867	659.871	800.739	813.911	730.934	755.389	856.306	2.2534	1.35e-210	2.73e-209
SSH1	10684.6	10481.7	11236	11184.9	11546.2	11190.8	10664.9	3106.11	3100.06	3333.2	2991.09	3270.83	3254.93	3039.07	2851.63	1.8184	1.51e-210	3.06e-209
CHST3	1090.26	1107.82	970.74	947.103	1025	1002.33	1021.7	4801.89	4925.83	4765.75	5233.99	6109.08	6002.93	5876.26	5448.57	-2.39807	2.97e-210	6.02e-209
FRMD3	14.0558	4.74176	4.20436	8.78469	19.7433	4.94545	2.91778	1476.94	1383.25	1352.51	1098.98	854.79	886.084	1166.02	982.24	-7.06079	4.27e-210	8.62e-209
ARF6	21366.1	21703	18698	18349.6	17750	18498	22302.9	2685.5	2640.82	2648.49	3464.07	3619.18	3290.31	3414.21	3120.54	2.67097	5.22e-210	1.05e-208
KLF4	1300.26	1230.56	1221.36	1185.26	1163.01	920.839	1190	7940.27	7777.16	7447.91	9300.41	10820.9	10134.2	9929.34	9316.25	-2.95313	7.06e-210	1.42e-208
MATN2	5267.43	5152.34	5431.49	5248.67	5220.73	5356.85	5463.35	1157.98	1255.58	1204.09	1192.56	894.004	1021.73	1012.11	1055.33	2.27101	7.51e-210	1.51e-208
ABO	205.995	239.09	202.028	216.304	206.205	194.984	176.76	6.94e-17	6.94e-17	6.94e-17	6.94e-17	6.94e-17	6.94e-17	6.94e-17	6.94e-17	10.693	8.26e-210	1.66e-208
KCNQ1	8.05174	28.786	14.5209	15.3945	19.1725	16.367	7.74058	1153.85	1380.26	1291.05	1766.3	2240.68	2157.61	1971.69	1955.91	-6.78573	1.1e-209	2.2e-208
GTF2IRD1	1030.98	1037.75	1075.3	990.991	1030.98	1100.6	1062.19	3990.16	4183.55	4162.25	4436.19	4676.73	4508.55	4943.57	4626.16	-2.08419	2.77e-209	5.57e-208
PRDM1	137.667	147.489	110.995	153.627	149.412	149.747	139.303	1152.12	1101.65	1246.65	1067.57	1005.4	975.546	1076.87	1001.76	-2.93187	2.79e-209	5.59e-208
ELOVL6	4794.15	4491.72	5000.52	5202.31	4941.32	4855.62	4565.75	50.7486	49.1708	70.2334	28.2026	114.227	95.3754	84.5895	109.012	6.00477	3.28e-209	6.57e-208
MYH14	7413.78	7116.33	6524.51	5881.79	6663.21	7459.04	7917.15	429.202	462.875	491.675	697.98	692.561	487.234	715.117	673.866	3.58905	3.99e-209	7.99e-208
KIAA0825	25.1251	20.7212	28.9891	28.5284	41.2349	25.7062	20.198	927.229	741.302	1041.89	721.455	677.164	761.389	717.076	810.014	-4.86869	5.54e-209	1.11e-207
DPP9	880.249	869.718	842.27	762.688	952.828	912.282	916.363	4361.8	4582.31	4243.36	5328.51	5509.74	5427.2	5083.61	4587.08	-2.47913	1.56e-208	3.11e-207
PLSCR4	362.75	314.88	379.113	408.32	356.307	284.754	402.103	5.88515	5.66492	7.93474	3.80245	0.057309	5.90868	0.0901496	3.10735	6.40606	1.8e-208	3.6e-207
DUSP16	1679.1	1486.5	1615.07	1683.93	1661.8	1633.43	1679.08	7124.74	6917.86	7350.04	6563.72	6435.6	6492.13	6412.83	5929.94	-2.02526	2.68e-208	5.33e-207
IGFBP1	0.000329763	0.00839508	0.00238905	0.00626324	0	0	1.79173	300.245	259.755	228.488	278.257	353.605	313.425	356.303	301.95	-9.55231	6.81e-208	1.35e-206
PLXNA2	8236.76	8055.36	7874.33	7862.06	8138.78	8344.39	8347.1	2028.37	1871.8	2032.16	2263.06	2094.45	2124.12	1844.53	1716	2.02399	1.2e-207	2.38e-206
MYLK	278.357	329.123	270.502	313.095	326.241	310.293	376.846	2745.18	2392.08	2664.34	2606.85	3190.03	3533.04	3573.59	3189.53	-3.24429	2.51e-207	4.99e-206
CNTNAP3B	1222.88	1115.71	861.018	822.151	996.458	1087.78	996.065	3.84785	15.9318	0	21.1464	21.026	14.7522	13.1927	10.3336	6.32983	3.95e-207	7.83e-206
INHBB	1169.63	1177.98	959.357	844.091	978.241	975.578	1073.88	0	7.17675	5.913	6.579	16.8697	20.701	22.6393	14.396	6.43426	4.16e-207	8.23e-206
BRMS1L	1699.2	1769.9	1738.32	1674.18	1713.51	1641.88	1744.18	306.15	349.526	311.674	235.259	283.74	275.077	265.519	246.397	2.59085	4.97e-207	9.82e-206
BICDL2	418	428.558	378.085	274.066	296.229	324.63	405.41	0	1.14919	0.988878	1.92744	0.0132439	0	0.0208051	3.05785	8.4623	5.88e-207	1.16e-205
ANPEP	4.02028	0.121616	6.18512	0.0905945	5.23212	3.37253	9.55877	2661.39	2299.26	2092.55	2416.75	1359.58	1364.53	1364.92	1289.47	-8.74489	7.95e-207	1.57e-205
NEBL	119.578	143.681	111.928	148.939	105.821	108.061	100.913	1141.31	1084.69	1323.81	1053.18	1119.05	1213.37	1247.33	1072.87	-3.27457	1.14e-206	2.26e-205
ST6GALNAC4	417.001	347.674	354.35	310.185	389.218	358.321	460.265	3202.87	3390.7	2683.09	4123.72	4037.96	3580.1	4021.97	3918.13	-3.26283	1.64e-206	3.23e-205
IRF2	1791.65	1715.57	1652.4	1676.41	1849.2	1738.31	1739.98	312.986	259.723	361.174	276.355	249.949	279.98	301.66	323.532	2.55403	5.97e-206	1.17e-204
TBC1D16	866.181	880.946	889.853	753.875	855.016	845.029	905.697	3951.05	3940.51	3940.62	5129.41	4377.13	4461.4	4569.36	4198.53	-2.33419	8.84e-206	1.74e-204
FANCF	18.0737	9.2133	14.4617	4.63063	17.6226	3.0245	13.3179	463.496	453.479	525.348	563.397	565.263	560.024	643.631	516.342	-5.52753	1.68e-205	3.29e-204
ARHGAP24	311.504	263.864	275.657	321.783	317.576	359.012	320.077	3.89611	6.82962	1.96428	3.77667	2.20478	7.87906	8.66106	8.2062	5.811	2.7e-205	5.29e-204
MAP3K8	180.864	143.426	166.787	176.732	197.261	128.318	166.581	1301.77	1144.49	1202.09	1118.99	1203.98	1116.06	1161.7	1198.53	-2.83208	3.32e-205	6.5e-204
BCL2L1	21372.2	22158.5	20298.5	18549.6	20529.3	22400.7	22444.5	2893.78	3350.35	2900.77	3681.3	4127.15	4038	3878.89	3628.59	2.56687	3.32e-205	6.5e-204
CACNA1H	11.0646	9.45055	20.6785	21.8161	22.7084	18.9827	17.2877	851.777	954.187	601.442	1079.19	1010.49	861.582	1192.88	1017.11	-5.74724	4.01e-205	7.83e-204
MXRA5	263.269	210.592	270.35	279.941	281.541	260.503	243.018	0	4.36687	0	0	0.0188171	0	0.0295653	6.09987	7.51829	4.2e-205	8.19e-204
PPP1R3C	0.00314864	0.0804572	4.12247	0.0599676	7.23431	7.21571	0	404.825	396.942	427.388	362.935	494.034	508.962	517.209	569.72	-7.33382	4.74e-205	9.24e-204
DLC1	926.485	994.676	935.549	1089.55	1091.67	1021.31	1102.06	58.7059	37.4623	87.16	60.1249	54.1941	35.2918	45.3564	50.5242	4.24893	2.17e-204	4.21e-203
FOXF2	1028.96	1005.91	930.353	893.352	999.977	1011.05	1122.06	4725.65	4820.7	4171.13	5451.49	5467.26	4970.3	5013.2	4793.16	-2.3016	2.71e-204	5.27e-203
SSTR1	0.000329851	0.00839732	0.00238969	0.00626491	1.84007	0	0	551.681	408.454	455.099	627.599	482.423	537.469	354.04	353.662	-10.2085	2.88e-204	5.59e-203
HRNR	168.838	219.122	215.491	245.798	221.777	222.715	233.633	6.94e-17	6.94e-17	6.94e-17	6.94e-17	6.94e-17	6.94e-17	6.94e-17	6.94e-17	10.7775	3.25e-204	6.3e-203
SIX1	2148.37	2000.71	2222.08	2016.99	2133.7	2099.34	2275.49	292.343	439.215	309.647	298.205	347.484	333.042	375.261	358.607	2.62937	3.36e-204	6.51e-203
STAT5A	780.765	857.835	656.909	740.43	722.022	713.37	780.273	4942.67	5253.37	5022.97	6298.78	6957.1	6916.62	7212.75	6793.38	-3.04093	6.05e-204	1.17e-202
TCEA3	66.3339	56.2539	61.2564	111.414	87.3267	105.626	73.9734	1422.05	1518.31	1353.46	1294.42	1118.18	1221.17	1378.46	1283.08	-4.03848	6.45e-204	1.25e-202
EVA1C	401.945	413.317	368.903	423.997	413.23	421.269	483.905	2018.59	1927	1988.63	1991.23	1887.4	1917.76	2067.74	2131.15	-2.25028	6.75e-204	1.3e-202
WARS	2246.85	2300.36	2361.99	2563.71	2443.52	2368.45	2428.62	9065.05	9078.73	9971.87	8739.88	8805.32	8480.63	8531.33	8403.24	-1.89562	1.57e-203	3.02e-202
TJP2	7274.12	6884.98	7176.08	7210.59	7508.18	7599.95	7331.05	1916.83	1984.6	1893.63	2124.73	2184.74	2215.5	1997.44	2023	1.83424	1.96e-203	3.77e-202
TRIM65	1164.62	1374.31	1220.32	1130.46	1044.45	1096.74	1185.03	5201.93	5578.83	4828.08	6056.77	5639.55	5489.04	5608.88	5467.13	-2.22461	4.01e-203	7.73e-202
SLC22A4	114.563	111.591	143.912	153.412	117.994	111.413	141.367	1121.67	1256.41	1210.96	1222.85	1541.69	1450.16	1524.65	1421.1	-3.39403	6.17e-203	1.19e-201
C22orf23	1447.99	1735.26	1371.66	1268	1292.07	1533.9	1534.89	195.597	203.86	163.208	229.896	215.592	184.681	194.911	179.374	2.89202	7.87e-203	1.51e-201
WDFY1	4895.63	4864.94	4856.55	4864.13	4574.38	4672.39	4862.94	1431.82	1344.88	1398.98	1265.78	1216.91	1345.98	1366.41	1355.18	1.83941	1.74e-202	3.33e-201
WNT10A	463.194	350.749	329.466	295.806	263.297	319.589	368.935	0	0.0174363	1.98642	0	0.00761854	0	0.0119661	2.03831	9.06522	1.78e-202	3.4e-201
C1S	539.594	456.666	481.743	434.199	523.048	488.264	530.554	2311.96	2460.3	2219.13	2618.57	2472.78	2388.38	2257.37	2305.39	-2.26798	1.95e-202	3.74e-201
MMP10	181.891	182.012	191.712	239.149	214.936	215.029	225.45	6.94e-17	6.94e-17	6.94e-17	6.94e-17	6.94e-17	6.94e-17	6.94e-17	6.94e-17	10.703	5.48e-202	1.05e-200
FMN1	297.438	272.798	324.198	320.637	293.24	294.781	316.835	3.89841	8.95483	11.9086	3.78159	4.27909	0	0.111028	8.20195	5.84703	5.64e-202	1.08e-200
S100A9	183.895	196.429	229.852	185.769	208.097	177.663	194.561	0	2.15532	0	0	0.0038288	0	0.00601301	0.00191051	9.01043	1.24e-201	2.37e-200
FABP5	3904.86	4331.18	3938.74	3848.22	4058.55	4494.89	4166.95	771.594	881.402	997.336	893.23	820.416	777.099	708.387	831.669	2.29744	1.68e-201	3.21e-200
CDX2	170.832	185.037	177.174	159.545	190.797	197.971	196.534	6.94e-17	6.94e-17	6.94e-17	6.94e-17	6.94e-17	6.94e-17	6.94e-17	6.94e-17	10.5211	2.42e-201	4.6e-200
TNFRSF1B	4.0153	0.0651144	0.0184899	4.29757	3.53517	1.67445	1.58604	350.087	317.461	276.96	380.342	381.476	428.416	403.915	455.348	-7.33474	5.85e-201	1.11e-199
METTL7B	0.000656704	0.0167255	2.04582	0.0124769	0	1.80565	0	329.611	349.921	327.492	361.434	300.795	309.472	211.023	309.178	-8.85855	8.7e-201	1.65e-199
CLMN	1545.46	1504.49	1648.16	1634.46	1680.99	1532.77	1403.88	46.9657	61.438	53.4566	38.059	11.0632	59.0282	44.0274	31.0163	5.17612	9.77e-201	1.85e-199
EPB41L5	2695.02	2823.86	3248.68	3441.23	3089.76	2978.82	2825.73	553.659	451.81	531.332	361.984	453.779	432.261	409.863	465.803	2.71948	1.02e-200	1.94e-199
GPAT3	915.412	718.115	902.278	798.803	941.628	829.465	933.021	89.9939	92.0097	85.0842	75.2085	95.5201	96.3185	83.7223	65.0425	3.33621	1.18e-200	2.23e-199
MCOLN2	355.709	291.021	357.336	399.362	269.478	328.384	306.466	1.9531	0.0679687	7.95003	0	2.12866	3.94559	0.046606	0.014786	7.24415	1.5e-200	2.84e-199
TLL1	16.0711	17.8829	14.4796	8.93204	5.68136	6.54764	19.4881	1138.46	1195.44	1298.13	1104.88	838.706	895.962	798.8	730.871	-6.28853	4.25e-200	8.04e-199
SOX7	3137.15	3058.73	3055.06	3357.93	3273.62	2938.23	3100.58	143.957	117.025	127.687	128.953	56.7406	68.6857	77.4322	59.9635	5.00224	5.02e-200	9.47e-199
TRAPPC11	4146.02	4112.48	4188.41	5146.01	4445.18	4554.85	4108.86	863.589	836.659	988.429	747.185	730.254	840.994	761.079	898.59	2.39555	6.64e-200	1.25e-198
GCH1	2442.79	2394.4	2352.66	2426.51	2187.8	2192.85	2450.19	438.163	376.079	369.993	430.872	400.701	378.207	430.473	535.684	2.48328	7.85e-200	1.48e-198
L2HGDH	4436.41	4401.59	3963.62	4133.7	4007.53	4054.23	4347.65	1020.03	982.134	1010.13	1118.18	987.324	1046.32	1194.32	1049.12	1.99579	1e-199	1.89e-198
C14orf159	1099.3	1066.07	1023.55	1062.24	1061.25	990.147	1084.51	115.362	133.557	119.7	172.86	138.053	97.1869	133.155	110.349	3.04763	1.44e-199	2.7e-198
FAM102B	1122.42	988.172	1126.08	1308.98	1195.21	1108.11	994.823	10261.3	9240.93	10315.2	7428.14	7385.78	7507.96	7700.15	7906.52	-2.91783	5.48e-199	1.03e-197
PABPC4L	6.94e-17	6.94e-17	6.94e-17	6.94e-17	6.94e-17	6.94e-17	6.94e-17	482.264	440.996	522.468	300.947	392.154	393.963	335.11	318.587	-11.6453	6e-199	1.13e-197
MMP28	2617.62	2418.13	2316.39	2028.15	2052.2	2107.67	2589.11	46.7862	75.2813	73.1827	128.104	94.508	66.7377	129.108	92.7269	4.70403	7.7e-199	1.44e-197
ADHFE1	424.054	431.568	535.418	520.307	432.13	430.565	367.024	8.76063	12.741	16.8324	12.3645	12.7779	8.80959	15.3544	21.5414	5.02831	9.18e-199	1.72e-197
SPOCD1	671.244	854.085	656.84	665.782	652.082	637.63	684.407	34.1997	51.2977	27.6691	40.0493	45.5722	47.202	24.609	39.1597	4.14935	1.28e-198	2.4e-197
IFIH1	906.388	931.236	1003.84	1166.18	1074.44	1067.13	851.18	80.3175	45.4002	71.2681	54.2843	73.0982	53.0301	42.2138	45.4372	4.09971	2.8e-198	5.22e-197
ZNF337	2729.17	2872.22	2713.17	2526.73	2636.61	2623.7	2827.06	691.518	641.704	575.797	625.329	602.555	630.758	531.044	567.892	2.15173	3.34e-198	6.22e-197
DERL3	0.00283952	0.0725285	0.0205893	0.0540639	0	5.36866	10.7541	755.874	861.266	627.17	864.433	1060.38	1120.09	1291.74	1091.26	-8.55177	4.62e-198	8.61e-197
ZNF285	199.957	178.345	164.796	174.77	174.999	181.347	211.669	6.94e-17	6.94e-17	6.94e-17	6.94e-17	6.94e-17	6.94e-17	6.94e-17	6.94e-17	10.5298	8.53e-198	1.59e-196
VCPKMT	1185.73	1257.89	1156.18	1313.63	1230.36	1213.86	1218.78	255.282	226.106	241.404	257.428	244.406	212.164	264.062	234.99	2.33922	9.92e-198	1.84e-196
ZBTB38	1043.04	981.384	1233.73	1176.38	1250.6	1121.04	1046.15	8100.82	7298.23	8876.68	6177.53	6615.26	6823.21	6771.82	6385.44	-2.66812	1.27e-197	2.36e-196
GABARAPL1	2311.16	2325.16	2362.99	2181.75	2272.57	2375.49	2209.02	8718.76	10091.7	8421.45	9589.16	10089	10621.5	10742	10862	-2.11008	2.01e-197	3.72e-196
C21orf91	1866.01	1874.42	1883.35	2148.24	1786.73	1744.13	1627.28	221.026	218.997	188.936	153.168	262.22	261.408	239.851	219.515	3.06538	3.02e-197	5.6e-196
RARRES3	310.507	291.059	388.347	265.202	420.169	343.967	318.933	3.93688	0.0555756	0	1.90774	0.0242552	1.9659	0.0381159	5.0976	7.54377	5.54e-197	1.02e-195
FURIN	1124.43	1145.62	1085.74	1065.75	1256.53	1239.08	1184.27	6769.61	7416.07	5741.23	8110.84	8488.47	8238.99	9229.89	8309.36	-2.74996	6.81e-197	1.26e-195
FAM129A	4089.76	4364.43	4475.34	4499.48	4785.29	5001.3	4438.1	71.4134	114.668	95.0488	85.9913	41.773	27.3746	57.4737	43.4352	6.07065	1.01e-196	1.86e-195
RAPGEF3	1560.52	1422.68	1489.68	1342.57	1378.56	1360.67	1606.88	102.575	153.043	116.709	189.054	113.941	159.202	132.267	165.818	3.35669	2.57e-196	4.73e-195
KLK8	222.079	276.509	222.776	185.003	228.539	280.868	233.319	6.94e-17	6.94e-17	6.94e-17	6.94e-17	6.94e-17	6.94e-17	6.94e-17	6.94e-17	10.8881	5.66e-196	1.04e-194
NAV3	246.198	270.204	233.197	320.329	281.414	283.007	244.554	3.92819	6.58135	3.96549	3.84542	0.033252	0	0.0522684	0.0165789	6.78424	5.84e-196	1.07e-194
LOC101928841	22.1074	24.8656	19.7176	24.1114	26.0665	19.6306	19.6107	527.01	639.908	533.209	786.546	812.674	837.154	726.608	695.63	-4.95558	2.33e-195	4.29e-194
ABAT	277.322	248.532	200.068	218.79	256.468	244.214	226.561	0	4.39192	0	0	2.11379	0	2.18049	4.08301	7.16196	2.89e-195	5.31e-194
AKAP6	462.237	410.363	483.795	475.702	592.646	515.172	449.935	9.79234	2.60387	9.90016	4.69547	4.34941	19.7465	10.9052	4.17245	5.84181	4.58e-195	8.41e-194
RAB31	1599.72	1503.34	1559.11	1688.18	1610.96	1531.92	1403.07	6978.02	6978.94	6923.6	5757.16	6303.88	6275.97	7128.27	7374.62	-2.10908	6.59e-195	1.21e-193
SMOX	390.87	327.121	299.494	306.717	320.76	347.371	393.995	1996.05	2044.59	1875.81	2544.33	2086.07	2123.11	2271.38	2154.9	-2.64661	1.46e-194	2.67e-193
WHRN	659.149	500.811	479.715	480.227	502.034	482.045	522.015	3991.11	4417.54	3503.28	5390.52	5324.84	5326.01	5420.26	4588.09	-3.19512	3.59e-194	6.57e-193
SFMBT2	341.651	395.78	359.446	336.213	343.361	304.8	339.664	1900.28	1898.95	1910.49	1696.63	1792.72	1732.07	1777.17	1560.37	-2.36749	8.37e-194	1.53e-192
CPA4	2682.96	2688.63	2601.34	2769.33	2922.49	2894.78	2849.24	432.212	444.022	426.385	490.903	531.202	637.758	462.589	474.081	2.50764	9.02e-194	1.65e-192
ZBTB18	1618.81	1486.31	1520.8	1662.93	1577.27	1445.79	1473.41	151.718	154.619	129.63	86.5274	88.4683	73.5738	119.964	124.658	3.72924	1.35e-193	2.45e-192
NSG1	204.984	158.33	192.695	180.306	200.255	216.999	202.184	0	0.00875441	0	0	0.00382611	1.98089	0.00600879	0.00190916	8.99099	5.7e-193	1.04e-191
TMC4	1190.74	1308.55	1082.62	865.12	1049.73	1145.12	1359.05	27.3315	41.2236	13.7918	28.4994	44.4577	34.3803	52.3119	41.1691	5.01144	7.93e-193	1.44e-191
B3GNT3	2415.66	2595.06	2330.91	2126.96	2298.4	2186.81	2548.5	438.099	511.404	401.643	506.222	509.974	447.979	484.438	501.844	2.31081	1.21e-192	2.2e-191
MRAS	105.507	113.287	113.885	104.331	107.977	100.531	71.6631	1134.51	1040.77	1220.92	1245.07	1023.43	1021.74	1014.25	891.568	-3.39164	1.99e-192	3.62e-191
CD83	1061.13	1177.09	1086.72	1144.52	1024.78	1047.82	1100.09	3978.46	4228.18	4561.01	4228.42	3936.22	4213.81	3937.62	4037.76	-1.92355	2.02e-192	3.67e-191
UGCG	6000.97	6081.9	6072.72	6273.32	5599.44	5089.86	5342.46	1196.18	1107.18	1224.89	995.102	887.549	1005.05	880.138	915.225	2.49306	1.36e-191	2.47e-190
CYP24A1	130.635	96.0962	120.252	144.882	146.887	162.162	147.907	1529.62	1626.67	1499.89	1275.25	1173.48	1198.54	1573.19	1544.75	-3.39261	2.08e-191	3.77e-190
ZNF772	210.028	235.118	262.034	274.341	256.419	208.469	250.812	0	2.29299	1.97807	1.90186	7.25561	0.974247	0.0438513	1.04403	6.88515	4.76e-191	8.6e-190
ZNF391	629.047	726.438	703.394	727.069	700.652	631.591	689.4	26.4868	8.50631	18.8035	5.54463	25.3082	9.7784	29.2469	14.4613	5.3054	5.34e-191	9.65e-190
STC2	7703.18	7463.62	6981.32	6166.23	6677.84	6981.59	7688.49	1696.82	1758.48	1507.76	1923.72	1774.59	1634.81	1666.01	1644.8	2.0604	7.73e-191	1.4e-189
PLEKHA2	2244.84	2278.62	2357.79	2560.25	2069.55	2185.24	2090.11	10053.8	9377.31	8757.86	8175.44	9373.84	9876.76	10140.8	9477.04	-2.06034	1.22e-190	2.2e-189
INA	28.1332	27.2186	26.9302	22.1102	13.2444	22.1463	44.0325	511.467	553.041	555.045	475.52	546.183	583.625	492.384	553.386	-4.33746	1.86e-190	3.34e-189
ZXDB	741.57	667.675	681.664	651.533	678.123	648.025	714.324	3604.01	3166.8	3215.45	3094.08	3153.99	2997.49	2812.43	2782.6	-2.18298	2.04e-190	3.67e-189
SLC12A7	1292.23	1188.67	1080.58	1046.05	1128.4	1102.78	1359.74	7996.03	7780.54	6600	9225.13	10299.1	9498.52	10531.4	9235.86	-2.92481	3.26e-190	5.85e-189
DLK2	1723.31	1801.46	1490.83	1611.56	1527.76	1588.6	1748.52	205.324	208.92	193.878	304.408	245.398	247.608	199.601	245.236	2.8258	3.36e-190	6.03e-189
ZNF91	7.02322	0.0807112	0.022905	4.32666	3.49073	4.40749	0	1177.68	993.007	1353.6	706.068	663.515	800.659	796.391	728.755	-8.29685	3.56e-190	6.39e-189
PODXL2	1544.45	1653.82	1376.86	1347.01	1381.07	1509.68	1622.46	8909.43	10114	8265.11	11830.3	12502.1	11806.3	12636.8	11822.5	-2.88137	3.9e-190	6.99e-189
DDX58	664.218	605.727	875.203	804.961	827.873	697.037	655.109	50.8562	39.5979	46.4886	45.6926	55.1871	47.142	54.9456	63.7883	3.85687	1.25e-189	2.23e-188
LMO1	6.94e-17	6.94e-17	6.94e-17	6.94e-17	6.94e-17	6.94e-17	6.94e-17	461.464	478.054	415.445	686.377	801.927	757.559	736.27	824.23	-12.3409	3.15e-189	5.63e-188
CSMD3	298.434	259.101	287.976	317.176	358.967	232.437	209.298	6.94e-17	6.94e-17	6.94e-17	6.94e-17	6.94e-17	6.94e-17	6.94e-17	6.94e-17	11.1394	1.69e-188	3.01e-187
NKX1-2	375.792	369.574	306.666	238.904	273.086	250.382	386.89	6.94e-17	6.94e-17	6.94e-17	6.94e-17	6.94e-17	6.94e-17	6.94e-17	6.94e-17	11.3044	3.82e-188	6.81e-187
DLX6	206.005	169.886	219.651	232.837	231.274	255.717	272.92	6.94e-17	6.94e-17	6.94e-17	6.94e-17	6.94e-17	6.94e-17	6.94e-17	6.94e-17	10.8343	4.39e-188	7.82e-187
MARCKSL1	1746.44	1887.95	1709.38	1773.04	1841.26	1865.66	1855.53	6366.67	6897.5	6799.9	8000.34	8020.88	7881.39	7367.35	7001.67	-2.00909	1.74e-187	3.1e-186
BTN3A3	727.525	762.044	812.192	765.806	859.541	898.766	861.178	80.23	89.3488	72.2219	83.031	80.6602	46.0823	67.2883	62.9286	3.48092	2.66e-187	4.74e-186
STX1B	27.1249	23.8329	20.7541	15.63	21.4666	19.5768	34.5439	495.802	470.648	451.11	514.68	572.677	581.657	538.427	660.411	-4.51177	3.67e-187	6.51e-186
OCA2	6.94e-17	6.94e-17	6.94e-17	6.94e-17	6.94e-17	6.94e-17	6.94e-17	234.676	200.094	272.09	313.844	262.451	270.199	207.427	287.444	-11.0082	6.23e-187	1.11e-185
PLCL2	242.161	293.115	215.51	195.803	207.709	201.72	211.711	2307.17	2188.18	2524.93	1965.45	1752.58	2056.3	1843.48	1714.98	-3.1909	2.48e-186	4.4e-185
SDK1	10.0434	13.2758	4.1933	2.37721	2.31362	3.1905	17.3602	760.008	700.32	587.662	728.409	655.634	618.939	606.835	457.777	-6.38389	3.08e-186	5.46e-185
CACNA2D3	0.00316867	2.30854	0.0229786	12.6351	0	5.33963	0	626.965	613.852	720.34	565.266	445.559	477.418	470.542	521.512	-7.58599	3.43e-186	6.06e-185
ZMAT3	3251.7	3289.11	3326.44	3567.7	3283.81	3043.94	3159.01	705.239	615.267	647.07	448.683	562.239	523.603	640.637	603.898	2.46435	5.23e-186	9.24e-185
SMARCA1	209.02	176.663	203.146	269.876	240.828	232.112	289.614	2725.76	2548.89	2972.13	2324.83	2090.48	2052.31	2019.8	2313.64	-3.35973	8.3e-186	1.46e-184
XKR8	328.584	332.56	374.876	237.848	305.26	290.256	380.088	3.92657	0.0803176	0	2.86517	6.25412	0	4.31864	2.06879	6.96953	1.29e-185	2.28e-184
RUNX3	686.309	685.638	669.219	587.974	630.536	680.981	687.913	2896.79	3064.33	2857.27	3689.14	3149.72	3115.41	3034.64	2818.66	-2.2185	1.44e-185	2.54e-184
EPHB2	722.486	707.355	772.746	626.444	682.322	704.914	763.102	94.8595	106.885	88.0379	90.5047	87.2405	94.3103	93.642	112.242	2.88949	3.25e-185	5.73e-184
MFGE8	1993.62	1964.2	1952.79	1732.66	2092.48	1987.64	2153.52	138.84	113.651	94.9061	118.958	204.629	178.876	169.319	184.331	3.7192	1.03e-184	1.81e-183
GRB14	448.175	473.579	464.161	522.746	543.91	527.233	467.337	24.5266	9.5604	23.7784	13.295	21.1283	3.86522	12.2532	18.5213	4.94242	2.75e-184	4.84e-183
GRK3	1087.24	944.948	1046.32	1057.83	1148.74	1016.93	1001.74	77.4364	60.6221	56.414	33.1747	60.3866	40.2404	30.1903	34.123	4.40683	1.05e-183	1.84e-182
CRYAB	1.0063	0.0453406	8.1489	0.03381	0	1.7221	0	229.774	272.942	322.595	231.517	266.69	246.58	265.308	230.919	-7.30206	1.41e-183	2.48e-182
SOD2	3071.83	3022.3	2894.5	2958.31	2971.42	2983.99	3156.11	9308.57	9336.9	8875.6	9145.01	8957.3	9233.23	9141.24	9441.98	-1.60938	3.25e-183	5.69e-182
MAP7	2125.26	1956.4	2171.31	2022.4	2238.41	1967.69	1940.92	7229.3	7236.37	7983.21	7099.33	7736.26	8076.88	8511.13	8214.56	-1.91324	6.53e-183	1.14e-181
THBS3	753.626	729.809	619.587	598.99	713.678	669.627	698.552	5553.1	5798.55	5367.33	6745.24	5046.68	4731.52	4238.58	4170.84	-2.92914	7.04e-183	1.23e-181
IL36RN	157.78	233.291	199.917	204.215	188.87	174.213	197.984	0	0.00875313	0	1.94834	0.00382555	0	0.00600791	0.00190889	8.99067	1.34e-182	2.34e-181
MYO1G	20.0817	13.5833	14.4788	2.4918	5.6834	13.8154	17.6971	633.635	714.858	557.929	857.989	927.421	789.905	905.799	895.449	-5.94925	1.36e-182	2.37e-181
ADPRH	336.624	354.043	320.146	344.857	356.552	349.187	272.21	11.7334	18.048	13.8594	11.4271	10.6606	11.788	2.48785	14.3974	4.80385	1.58e-182	2.76e-181
ERMP1	9076.82	9086.24	9419.91	9217.5	8911.76	9044.06	9032.2	1658.78	1766.82	1602.81	1542.38	1206.38	1180.85	1276.43	1112.14	2.68359	1.63e-182	2.83e-181
TTC39B	713.443	711.83	707.553	762.153	753.469	577.099	690.132	98.8385	90.8689	86.0771	84.833	76.6133	80.547	86.9485	72.2137	3.05076	2.59e-182	4.51e-181
SMAD3	6803.84	6620.25	6461.28	6730.48	6792.04	6413.27	6528.58	1714.42	1449.24	1553.28	1779.66	1916.88	1847.07	1858.44	1709.71	1.93733	2.79e-182	4.84e-181
CTH	428.067	437.044	428.884	356.302	433.163	461.932	442.144	2916.32	2802.1	3054.16	2687.82	3218.85	3177.29	4042.5	4024.14	-2.92361	2.96e-182	5.13e-181
AR	6.94e-17	6.94e-17	6.94e-17	6.94e-17	6.94e-17	6.94e-17	6.94e-17	414.745	465.681	445.274	380.379	316.863	331.055	283.485	261.954	-11.5092	3.96e-182	6.86e-181
SIRPB2	158.784	191.886	171.017	180.286	216.065	228.396	195.496	6.94e-17	6.94e-17	6.94e-17	6.94e-17	6.94e-17	6.94e-17	6.94e-17	6.94e-17	10.5913	5.95e-182	1.03e-180
OLFML2A	1328.42	1335.22	1382.98	1362.12	1471.4	1362.66	1187.76	5503.12	5938.55	5373.22	5476.97	6313.27	6926.46	6677.82	6330.7	-2.17106	7.78e-182	1.35e-180
NRG1	5085.56	5103.63	5663.53	5754.89	5546.14	5472.9	5369.98	5.74455	25.4812	9.84028	16.9988	41.1597	33.4357	31.8079	59.4191	7.59348	8.23e-182	1.42e-180
CAMK1D	250.22	262.473	304.503	258.33	310.069	258.511	318.856	1721.34	1570.69	1610.7	1511.75	1367.84	1428.47	1577.8	1540.69	-2.45633	8.59e-182	1.48e-180
SEC14L2	1646.94	1469.22	1524.91	1307.55	1353.38	1558.78	1625.74	157.358	183.523	165.184	221.243	200.85	197.468	229.818	251.289	2.89862	9.82e-182	1.69e-180
TFAP2C	3993.27	3805.73	3785.39	3637.28	3778.14	3879.02	3936.94	1007.28	1138.51	1119.97	1074.22	1146.57	1210.44	1085.74	1094.47	1.78761	9.87e-182	1.7e-180
CPE	251.202	187.852	201.071	217.613	233.879	237.389	268.694	0	0.0345677	0	0	0.0150961	5.94539	0.0237161	2.04796	7.63321	1.75e-181	3.01e-180
FGFR1	547.65	544.031	612.196	537.339	574.602	580.313	637.905	2564.23	2781.03	2489.21	3040.75	3300.45	3035.84	3205.02	3071.04	-2.34796	2.08e-181	3.57e-180
PTGDS	3.01235	2.262	3.09021	4.2824	1.69962	0	0	777.32	801.007	739.949	1162.87	1468.23	1413.86	1657.16	1512.64	-9.17379	2.74e-181	4.7e-180
DHRS12	548.648	540.454	543.878	536.107	528.796	528.615	574.186	68.4886	74.4939	52.4112	65.8025	66.8906	47.0969	71.3706	54.6768	3.11535	3.96e-181	6.8e-180
PRKAG2	2064.97	2076.61	2188.94	2270.4	2216.72	1821.22	2073.06	359.02	270.049	242.347	251.464	297.577	334.08	381.458	285.507	2.79529	5.45e-181	9.34e-180
NQO1	31912.1	31904.7	33854	33734.9	34093.6	33256	33021	10645.5	10591.8	11355	10505.3	9620.48	10118.4	9312.15	10216	1.68525	8.04e-181	1.38e-179
SCUBE1	6.02318	6.60965	0.028278	0.0743031	5.29605	0	5.99399	390.286	392.504	335.387	430.167	314.688	292.712	326.066	287.647	-6.60754	8.4e-181	1.44e-179
GPR156	27.1178	22.5829	9.44476	25.081	30.7895	13.4286	11.0003	941.965	849.926	759.84	676.667	608.129	733.897	680.685	679.206	-5.21382	1.36e-180	2.33e-179
VAX1	139.682	154.377	144.038	141.844	150.081	164.427	168.607	6.94e-17	6.94e-17	6.94e-17	6.94e-17	6.94e-17	6.94e-17	6.94e-17	6.94e-17	10.2557	1.79e-180	3.05e-179
ABCA13	66.3398	65.2788	99.3767	85.7364	69.3977	99.1578	130.145	1283.15	1094.13	1278.27	1145.65	1311.25	1435.46	1298.07	1096.61	-3.81614	3.43e-180	5.84e-179
VIT	2.0079	0.0331526	0.00942552	2.15378	3.64074	0	0	205.289	302.4	259.22	274.614	280.389	221.991	263.067	208.29	-7.68764	4.05e-180	6.9e-179
TTC28	563.717	535.932	505.607	522.978	605.218	597.85	459.492	3202.99	3145.84	3137.3	2958.74	2924.48	2941.51	2845.3	2335.41	-2.43844	7.21e-180	1.23e-178
CLPTM1L	9459.67	9086.32	9203.44	9171.43	9306.14	9308.87	9650.07	29248.9	28105.8	30312.2	31265	34212.6	33995.4	31693.6	31759.8	-1.75003	7.76e-180	1.32e-178
BCOR	1705.22	1428.67	1689.6	1655.37	1722.39	1497.34	1561.72	8153.62	8173.65	7814.04	7394	6779.96	6496.02	6803.79	6541.06	-2.1759	1.01e-179	1.72e-178
ZCCHC24	100.469	112.742	73.6246	57.5976	50.0517	100.192	90.9576	1336.89	1584.08	1326.73	1700.77	1243.52	1308.61	1407.19	1331.53	-4.06845	1.78e-179	3.02e-178
TNFRSF21	6368.75	6305.95	6624.94	7152.15	6944.82	6647.22	6586.32	1636.3	1602.38	1398.97	1435.57	1141.59	1210.34	1387.36	1218.22	2.27234	2.19e-179	3.71e-178
MYT1L	6.94e-17	6.94e-17	6.94e-17	6.94e-17	6.94e-17	6.94e-17	6.94e-17	223.829	274.65	339.379	239.021	300.77	384.249	329.063	363.656	-11.2689	2.19e-179	3.71e-178
FLYWCH2	803.88	871.622	749.05	707.71	678.515	850.492	898.616	4624.84	5416.57	4443.19	6932.93	6177.15	5804.43	5997.45	5658.81	-2.8256	2.22e-179	3.75e-178
SEMA3B	1905.19	1927.61	1877.12	1561.33	1773.83	1710.6	1921.68	10105.5	10845.9	9361.33	13762.5	14565.7	13380.3	13317.4	12385.3	-2.75371	4.97e-179	8.4e-178
SYNM	793.808	715.005	620.595	656.929	660.023	626.528	558.421	4199.52	4556.28	4534.3	4663.22	3968.09	4109.66	3812.17	3211.41	-2.64313	9.01e-179	1.52e-177
PCBD1	951.582	930.742	818.458	676.117	871.434	905.418	913.93	4203.34	4730.83	4144.42	5086.34	4963.71	4948.69	5313.6	5540.18	-2.48848	9.39e-179	1.58e-177
COL9A3	92.4401	120.534	77.753	66.2674	81.8556	63.897	96.8679	3345.5	4491.78	3213.35	6671.71	7203.34	6543.31	6968.07	6046.23	-6.01833	2.46e-178	4.15e-177
ABCA12	479.338	558.827	586.372	708.082	815.776	535.219	508.971	0	10.0019	8.92479	1.84821	10.4565	3.921	4.43306	0.0335799	6.89635	2.62e-178	4.41e-177
TM7SF3	10690.6	10983.5	11545.7	11623.2	11599.6	10893.2	11313.2	3040.67	2825.52	3131.4	2728.09	2399.68	2404.05	2476.54	2343.6	2.07375	5.69e-178	9.58e-177
MAPKBP1	5242.31	4946.89	4984.02	5003.76	5371.93	5221.02	5333.91	1158.88	1187.24	1193.16	1460.5	1389.81	1395.15	1195.92	1111.04	2.03139	7.43e-178	1.25e-176
ALDH1A1	209.997	158.167	174.071	180.169	213.641	168.29	160.382	6.94e-17	6.94e-17	6.94e-17	6.94e-17	6.94e-17	6.94e-17	6.94e-17	6.94e-17	10.5055	9.11e-178	1.53e-176
GATA2	819.944	747.011	705.523	665.926	699.557	690.985	807.761	4652.22	5192.04	4151.31	6485.76	6709.4	6198.43	6458.6	5665	-2.95438	9.71e-178	1.63e-176
SH3PXD2A	9885.72	9664.11	9421	9074.88	9586.53	10237.6	9562.45	1937.35	1839.85	1830.29	2036.92	2385.52	2454.27	2396.76	2300.16	2.16523	1.06e-177	1.78e-176
NMRK1	494.378	450.801	454.794	431.856	472.908	440.887	463.479	34.2225	41.2139	34.6256	21.7447	32.9864	26.4817	39.5102	50.3503	3.7049	3.39e-177	5.67e-176
NOTUM	12.0602	7.09652	16.5239	13.1788	23.9761	4.74719	12.3144	882.982	952.723	807.237	1323.16	1437.48	1223.17	1575.93	1473.53	-6.54198	3.75e-177	6.26e-176
FAM210B	2825.65	2725.14	3000.12	3151.44	3120.93	3009.01	2917.48	494.788	578.518	562.943	451.571	587.633	667.164	624.115	647.1	2.36192	6.55e-177	1.09e-175
SLCO2A1	44.1644	9.51845	12.5197	15.5252	18.9371	14.3408	21.5592	787.339	761.528	742.034	653.789	634.599	758.489	700.36	701.831	-5.1875	9.34e-177	1.56e-175
SOWAHB	156.773	221.977	208.138	167.185	162.702	183.933	201.513	6.94e-17	6.94e-17	6.94e-17	6.94e-17	6.94e-17	6.94e-17	6.94e-17	6.94e-17	10.5473	1.13e-176	1.88e-175
GAGE12H	6.94e-17	6.94e-17	6.94e-17	6.94e-17	6.94e-17	6.94e-17	6.94e-17	461.351	1078.25	852.801	1090.61	1458.19	834.05	753.711	1250.87	-12.9329	1.16e-176	1.93e-175
TLE3	822.977	894.462	866.038	707.837	728.584	947.832	942.252	4898.74	4576.8	4214.65	5712.65	5844.5	5229.67	5908.08	5528.92	-2.63309	1.25e-176	2.08e-175
PRKAA2	8.06004	23.8094	26.886	22.007	35.149	20.505	23.0907	2176.3	1769.49	1982.78	1461.2	1085.44	1321.36	1230.42	1201.8	-6.05858	1.31e-176	2.19e-175
ADSSL1	712.437	705.03	644.436	673.476	655.507	732.635	761.536	3238.09	3473.55	2971.02	3468.66	3749.03	3522.13	4304.69	3922.24	-2.35877	2.6e-176	4.32e-175
CELA3B	246.171	199.986	151.459	196.783	242.018	221.949	218.651	6.94e-17	6.94e-17	6.94e-17	6.94e-17	6.94e-17	6.94e-17	6.94e-17	6.94e-17	10.7293	6.82e-176	1.13e-174
PLA2G12A	3568.23	3293.96	3625.84	4043.25	3761.1	3419.71	3452.56	1032.79	1020.89	981.453	909.266	960.689	951.014	1006.33	962.559	1.87789	7.71e-176	1.28e-174
CCDC110	302.458	296.33	295.251	346.734	270.645	230.566	327.817	3.91752	0.104449	0	3.82251	8.33668	0	7.49248	2.07825	6.46912	2.02e-175	3.34e-174
BLNK	193.921	189.253	162.67	160.475	162.101	165.006	141.267	1.97597	0.00875422	0	0	0.00382603	0	0.00600866	0.00190912	8.78294	4.55e-175	7.53e-174
GGT5	222.064	232.361	218.537	142.317	207.095	196.743	213.735	6.94e-17	6.94e-17	6.94e-17	6.94e-17	6.94e-17	6.94e-17	6.94e-17	6.94e-17	10.6854	8.2e-175	1.36e-173
FGFR4	550.658	572.07	568.706	521.904	523.567	486.206	601.593	2650.37	2573.5	2252.75	3177.27	2653.5	2611.39	2681.12	2621.76	-2.27942	1.17e-174	1.93e-173
APOBEC3D	170.827	208.371	163.731	147.517	189.176	165.757	179.858	0	0.0131094	0	0	0.00572871	0.986127	2.11427	0.00285838	8.4246	2.77e-174	4.58e-173
PKP2	2918.1	3156.34	3252.89	3498.48	3289.08	3173.13	3103.78	58.5073	88.1466	89.9956	68.3221	160.993	166.204	129.629	129.759	4.84179	8.78e-174	1.45e-172
C1QL1	141.687	188.812	142.981	127.676	151.946	139.123	133.267	1643.96	1526.44	1206.94	2186.91	1936.08	1898.15	2039.98	2044.53	-3.62702	9.89e-174	1.63e-172
PHEX	386.859	332.886	419.414	342.835	360.667	312.512	347.871	17.6271	21.4972	16.8269	5.57187	17.9913	11.7681	17.5182	10.3577	4.58099	1.66e-173	2.72e-172
CCDC146	356.721	323.825	386.327	376.62	368.572	321.245	321.252	11.7046	20.4473	7.88678	13.3049	16.9678	11.765	14.3592	26.6512	4.50476	2.51e-173	4.13e-172
FRYL	5597.03	5703.11	6280.97	6856.51	6493.66	6090.13	5658.32	1366.37	1192.64	1401	931.048	1099.94	1082.65	1092.42	1058.45	2.4025	3.04e-173	4.99e-172
ROBO1	164.8	154.697	189.507	185.498	199.762	182.42	129.411	2353.1	2296.59	2776.24	2621.55	2059.56	2100.49	1720.45	1562.55	-3.66484	3.05e-173	5e-172
SEMA3E	179.863	150.204	174.03	164.853	156.787	160.58	208.629	0	2.15532	0	0	0.0038288	0	0.00601301	0.00191051	8.80716	3.06e-173	5.02e-172
PALLD	1863.01	1884.97	2179.59	2174.88	2215.1	2040.92	1973.18	9842.6	9297.64	10715.9	8545.39	8202.91	8608.35	8514.85	8119.87	-2.13298	3.26e-173	5.34e-172
TTC19	6056.23	5769.93	5786.86	6053.76	5957.67	5470.04	6012.53	1886.55	1806.04	1855.06	1934.07	1814.05	1848.99	1991.73	1982.76	1.63553	5.94e-173	9.72e-172
ZNF440	1277.18	1254.92	1507.24	1526.67	1364.87	1536.67	1277.8	247.588	182.18	211.754	150.415	160.65	166.979	194.813	182.428	2.8945	1.18e-172	1.92e-171
MT1F	211.028	180.028	247.542	278.577	274.067	234.729	195.661	0	0.02175	0	1.9351	0.00950212	0.98376	2.13119	0.00474066	8.24075	1.7e-172	2.78e-171
TMEM37	38.1874	56.1321	45.528	31.0082	19.9766	47.5891	43.0199	659.159	734.879	640.108	695.88	568.764	617.937	718.827	718.247	-4.05623	1.41e-171	2.3e-170
NUAK1	156.776	166.154	150.376	224.845	229.203	229.256	190.434	1817.11	2020.97	2255.82	2048.57	1692.97	1683.91	1711.28	1516.1	-3.2577	4.85e-171	7.9e-170
PIEZO2	0.000979696	0.0249625	0.00709924	2.13867	0	1.77897	1.71858	676.949	599.799	709.479	514.724	441.229	404.686	425.446	349.589	-9.08894	5.88e-171	9.57e-170
ADAM33	1.0031	0.00421107	0.00119857	0.00314189	0	0	0	228.776	282.195	182.96	349.194	266.751	297.728	287.241	261.785	-10.0092	7.61e-171	1.24e-169
CCND3	1829.83	1711.03	1714.52	1534.9	1646.9	1629.77	2050.09	7731.95	8421.02	8046.5	10858.2	9999.54	9291.21	8559.96	8537.21	-2.36688	9.27e-171	1.51e-169
PTGS1	2184.55	2340.88	2097.86	2102.66	2332.35	2185.33	2167.89	10538.9	10663.1	10698.1	11443.4	8251.92	8715.41	9164.53	9302.92	-2.16108	1.32e-170	2.14e-169
UNC13A	17.1048	44.9444	24.9573	27.6457	38.1471	36.2076	46.0603	540.774	516.828	617.371	670.229	585.583	632.729	653.84	608.028	-4.15738	4.32e-170	7.01e-169
MYO1B	17317.6	16977.2	18688.6	20054	19312.2	18854.3	17668.5	5089.53	4758.34	5477.18	4346.5	4723.58	4909.41	4299.98	4077.01	1.9666	6.67e-170	1.08e-168
ATP2A3	164.777	129.592	132.63	132.99	101.998	148.948	152.089	1381.8	1334.22	1354.39	1814.96	2134.5	1853.95	1989.24	1868.34	-3.63984	6.87e-170	1.11e-168
ZNF71	0.000329844	0.00839714	0.00238964	0.00626478	0	1.83622	0	143.719	143.229	140.463	180.274	174.17	178.85	158.583	160.767	-8.65032	1.04e-169	1.68e-168
PLEKHH1	1163.61	977.87	1082.57	1122.57	1082.82	1061.67	1057.91	104.794	86.0618	97.0105	82.05	47.0921	63.8212	63.0013	49.6171	3.85848	1.41e-169	2.28e-168
PITPNA	1236.97	1176.34	1156.17	1287.29	1283.18	1164.75	1180.75	4179.96	3932.24	4317.62	4057.77	3973.38	4203.01	4215.98	3782.22	-1.7519	6.82e-169	1.1e-167
SIX4	3975.19	4029.35	4300.18	4131.39	3873.84	3814.32	3907.83	871.524	810.756	834.085	689.128	585.803	571.712	670.706	636.966	2.49787	1.23e-168	1.99e-167
ZNF649	216.029	173.96	141.079	219.384	178.408	199.587	203.101	0	0.00438657	0	0.969798	0.0019174	0	0.00301104	0.000956799	9.55697	1.4e-168	2.26e-167
AKR1C3	96.434	75.849	66.3187	54.1258	54.8103	63.4598	66.7244	981.981	845.992	984.457	925.635	894.725	811.487	674.425	825.52	-3.66813	2.03e-168	3.26e-167
EFNA1	540.615	629.732	566.666	589.79	516.524	582.123	521.66	2359.91	2457.92	2267.62	2581.4	2261.42	2170.24	2161.64	2425.91	-2.05134	2.74e-168	4.4e-167
MFSD12	2215.69	2314.75	2297.69	1911.7	2047.21	1898.63	2485.32	35144.1	35644.5	29963.9	48357.8	63248.6	55394.5	63934.8	60396.9	-4.49906	2.98e-168	4.79e-167
FSTL1	5323.71	5463.44	5467.8	5828.57	5886.16	5865.9	5679.3	19669.5	19040.3	20392.9	17920.1	16862.6	17993.9	17647.2	17958.6	-1.70737	3.25e-168	5.23e-167
UNC13D	1268.11	1400.42	1149.95	1074.6	1101.51	1130.3	1243.73	8178.85	8968.74	7441.94	10990.5	12768.7	11688.5	11856.1	11208.3	-3.11913	3.49e-168	5.59e-167
RGS12	2008.69	1892.56	1747.71	1720.44	1830.81	1794.94	1947.2	195.457	245.868	239.393	299.385	314.366	309.522	336.444	283.393	2.73342	5.69e-168	9.11e-167
UPRT	2.01773	4.65112	16.3971	4.48067	6.92059	5.97624	4.80692	287.53	331.365	317.612	290.736	300.673	258.348	246.965	263.882	-5.44784	6.77e-168	1.08e-166
ZEB2	15.0838	20.5008	24.8244	19.8422	28.8389	18.758	23.1762	416.606	418.456	448.192	328.593	534.158	453.92	423.97	430.779	-4.31156	9.45e-168	1.51e-166
LRP4	883.254	765.435	762.521	789.899	871.675	737.29	875.278	3982.42	3938.92	3925.81	4500.27	3989.22	3829.65	3564.43	3121.72	-2.24693	1.23e-167	1.96e-166
PDCD4	2945.22	2750	2937.95	3004.3	2889.51	2799.07	2880.44	8432.26	8820.64	8624.31	8190.78	8561.98	8849.08	9117.98	9206.99	-1.5958	1.26e-167	2.01e-166
COMP	6.02359	4.49575	8.20407	0.0772807	0	3.41688	3.25811	288.417	278.458	285.881	385.198	400.422	353.689	424.518	393.589	-6.56787	1.72e-167	2.75e-166
ECE1	1686.13	1514.63	1647.11	1356.96	1416.42	1585.39	1584.24	7854.19	8250.66	7162.96	9231.75	10679.6	10291.4	10784.7	9717.12	-2.58436	2.07e-167	3.3e-166
NR4A1	981.737	1056.67	900.305	834.096	958.551	923.171	1070.06	7675.18	8112.64	6760.26	10574.9	11973.8	11493	11607.2	10620.9	-3.35812	2.13e-167	3.4e-166
CELA3A	189.929	215.721	199.997	217.489	185.956	192.241	304.307	6.94e-17	6.94e-17	6.94e-17	6.94e-17	6.94e-17	6.94e-17	6.94e-17	6.94e-17	10.7567	2.82e-167	4.48e-166
GULP1	4.02064	8.80022	4.15095	4.40264	1.5612	7.05432	1.42994	316.946	310.719	327.527	257.291	226.598	241.638	261.084	261.799	-5.92534	3.6e-167	5.72e-166
FKBP11	1569.58	1672.18	1640.92	1330.69	1517.51	1756.78	1578.33	271.853	263.061	246.317	293.603	345.082	261.298	319.071	303.979	2.4564	7.37e-167	1.17e-165
HDAC9	1052.07	1073.84	1011.1	1113.63	994.733	1003.23	842.852	59.6023	54.6871	55.3688	60.8992	83.7821	70.7345	67.2587	117.159	3.82853	9.42e-167	1.49e-165
HTR7	169.812	142.177	150.246	189.621	156.146	130.196	159.198	6.94e-17	6.94e-17	6.94e-17	6.94e-17	6.94e-17	6.94e-17	6.94e-17	6.94e-17	10.3004	8.74e-166	1.39e-164
ENO3	213.014	195.168	160.68	156.323	185.467	195.274	202.331	1642.85	2030.09	1925.25	2641.43	2774.4	2492.53	2838.15	3122.36	-3.70128	9.05e-166	1.43e-164
HIVEP2	3591.35	3416.66	3818.53	3994.04	4167.65	4142.37	3599.26	880.265	795.124	855.828	745.344	919.991	698.486	718.124	646.295	2.28689	9.94e-166	1.57e-164
ZNF83	4.02255	2.42878	4.16499	12.819	0.638852	0	13.9971	743.439	570.507	679.743	480.22	446.664	555.076	556.148	585.351	-6.71892	1.06e-165	1.67e-164
LGALS8	3286.88	3240.61	3536.76	4037.72	3792.25	3609.96	3294.91	825.519	738.565	844.971	650.935	616.559	725.068	629.015	652.41	2.31775	1.81e-165	2.86e-164
FCGRT	2114.2	2116.04	1699.1	1783.12	1959.38	1892.05	2236.22	122.118	143.46	132.523	212.776	151.078	193.584	241.416	203.947	3.49203	4.13e-165	6.51e-164
GLB1L2	291.422	373.202	406.955	288.142	406.182	302.267	293.861	1887.47	2026.1	1890.65	2055.08	2127.44	2312.78	2227.32	2171.36	-2.62885	4.2e-165	6.62e-164
LCN10	0.00113959	0.0290427	0.00825836	2.14634	0	0.840452	3.55158	317.693	362.608	349.188	470.912	497.201	435.211	620.104	605.72	-8.7239	1.05e-164	1.66e-163
NUBPL	1976.54	2051.37	1908.24	1957.5	1821.15	1891.26	1921.37	521.291	439.541	459.044	490.869	516.42	544.322	516.347	528.64	1.94371	1.35e-164	2.12e-163
SH3BGRL2	755.651	750.563	784.204	917.86	714.138	696.878	768.542	111.539	94.6324	87.0411	83.7531	86.2213	110.069	117.491	103.038	2.95395	2.01e-164	3.16e-163
HID1	273.319	269.124	299.312	228.84	318.038	231.645	284.67	0	4.57361	1.96975	5.75919	0.0540757	1.94998	10.6577	6.1516	6.09417	2.9e-164	4.56e-163
ARHGAP5	6654.14	6845.25	7713.66	8461.31	7643.72	7164.72	6372.22	1449.54	1216.78	1449.49	1059.85	965.174	1072.82	970.479	1086.26	2.64804	3.2e-164	5.01e-163
BCL11B	201.969	227.626	207.122	204.165	143.401	156.818	186.294	6.94e-17	6.94e-17	6.94e-17	6.94e-17	6.94e-17	6.94e-17	6.94e-17	6.94e-17	10.5747	3.9e-164	6.12e-163
ZNF521	4.01849	2.34312	4.13511	5.40692	3.44027	1.60086	3.27059	294.476	240.93	271.111	190.413	210.606	252.504	229.18	273.023	-6.10696	4.43e-164	6.93e-163
PDHA1	3177.34	3019.06	3034.35	3173.56	3099.96	3319.51	3251.68	8807.78	9562.82	9212.98	9348.02	9477.98	9805.03	9781.98	10039.7	-1.59138	4.69e-164	7.34e-163
PDP1	5759.8	5597.29	5819.96	5737.41	5539.13	5347.19	5312.07	1589.35	1586.17	1332.67	1220.94	1292.28	1140.58	1289.49	1297.51	2.05615	4.75e-164	7.43e-163
SLC4A4	200.981	211.333	202.085	326.299	199.857	220.911	197.473	6.94e-17	6.94e-17	6.94e-17	6.94e-17	6.94e-17	6.94e-17	6.94e-17	6.94e-17	10.8069	9.2e-164	1.44e-162
PDE4A	170.847	273.982	224.78	169.628	239.286	246.275	199.226	1470.82	1692.98	1537.45	1718.62	1837.25	1605.32	2001.33	1857.01	-2.9768	1.64e-163	2.56e-162
PTCHD4	175.852	150.338	184.389	169.308	209.248	184.015	192.361	3.94269	0.0430113	0	0	0.0187788	5.94142	0.029505	0.00936649	7.00779	2.67e-163	4.17e-162
ACACB	184.885	155.813	204.977	129.014	195.375	141.334	192.569	1130.51	1260.7	1128.84	1297.36	1363.25	1289.01	1335.42	1123.39	-2.84872	4.64e-163	7.23e-162
TAPBPL	487.346	503.793	388.618	414.377	411.194	531.831	484.273	1.9104	2.58477	7.91441	1.80776	12.619	18.7606	10.8818	6.20642	5.85374	5.17e-163	8.05e-162
MGAT5B	215.051	230.652	297.144	226.456	218.826	251.982	269.226	1456.19	1460.39	1267.33	1677.72	1814.77	1600.45	1682.26	1531.43	-2.67557	5.79e-163	9e-162
NXPE3	2264.94	2092.8	2427.2	2445.12	2213.78	2357.37	2391.59	558.404	524.778	588.672	551.825	670.335	617.991	601.155	609.04	1.97027	6.03e-163	9.37e-162
CXorf57	284.403	397.312	429.832	380.14	392.596	431.942	403.395	0	12.9699	0	0	0.0404314	1.95681	6.42752	2.07375	7.0294	7.37e-163	1.14e-161
WFIKKN1	21.0846	9.26663	6.29972	8.93397	15.6943	10.162	16.7904	934.797	1153	745.87	1449.91	1689.22	1385.29	1871.87	1543.66	-6.71935	7.55e-163	1.17e-161
BMP7	123.599	119.373	133.605	130.674	117.129	137.775	126.135	6.94e-17	6.94e-17	6.94e-17	6.94e-17	6.94e-17	6.94e-17	6.94e-17	6.94e-17	9.99615	9.02e-163	1.4e-161
TBXA2R	30.1556	38.5563	38.3205	54.4033	29.8977	27.9889	41.4536	1137.26	1245.43	966.512	1557.52	2134.29	1944.41	1785.6	1781.73	-5.3935	1.43e-162	2.21e-161
AXIN2	34.1543	29.4442	35.1314	29.5995	16.7862	27.4994	21.0577	692.361	869.613	831.088	1043.23	788.48	786.961	642.366	544.356	-4.80686	1.65e-162	2.55e-161
LRP1	4141.99	3691.23	3862.05	3440.82	3998.29	3942.63	4243.99	16662.1	15954.5	15920.9	19536	19149.1	18366.3	17202.3	13969.4	-2.13075	1.67e-162	2.58e-161
SCD	5270.45	5121.85	5741.23	5644.05	5858.62	5810.93	5274.15	25616.7	25516.5	24290	22535.6	20593.7	20940.3	20172.2	19986.8	-2.02129	2.05e-162	3.17e-161
NELL2	214.026	204.292	209.225	239.042	213.322	138.401	173.518	6.94e-17	6.94e-17	6.94e-17	6.94e-17	6.94e-17	6.94e-17	6.94e-17	6.94e-17	10.6432	2.79e-162	4.3e-161
CCL20	143.704	158.982	167.793	184.252	180.679	156.386	130.457	0.982558	0.0131026	0	0	0.00572572	1.97916	0.00899259	0.00285689	8.29873	3.43e-162	5.28e-161
FUT8	1927.31	1749.99	2002.49	2169.29	2100.27	2075.5	1816.29	401	391.765	472.977	335.385	329.639	342.836	405.075	393.659	2.36398	4.82e-162	7.42e-161
DNAH11	609.964	791.03	684.818	820.25	787.17	726.452	647.692	66.6461	51.5688	51.4675	49.632	40.4524	30.3919	34.4028	30.0009	4.02506	1.71e-161	2.64e-160
TMPRSS4	731.546	956.563	762.537	796.515	754.633	952.234	839.531	19.5282	6.45963	39.6385	24.8	14.0071	19.6246	29.5239	33.8952	5.13054	1.77e-161	2.72e-160
PAX9	1710.24	1567.91	1530.13	1636.64	1565.99	1276.87	1613.97	171.252	142.825	181.12	137.248	170.804	113.906	106.151	85.7479	3.48822	2.33e-161	3.59e-160
SLAIN1	155.741	139.665	145.011	138.44	145.038	128.725	127.5	0	0.0174443	0	0	4.11956	0	0.0119716	0.00380288	7.77799	2.63e-161	4.04e-160
NAA30	3604.39	3475.28	3455.94	3469.05	3219.73	2888.88	3921	736.42	645.885	776.663	659.474	864.767	724.062	814.582	763.632	2.19804	2.67e-161	4.09e-160
FBXO16	225.074	168.492	177.24	220.597	174.762	264.926	174.321	6.94e-17	6.94e-17	6.94e-17	6.94e-17	6.94e-17	6.94e-17	6.94e-17	6.94e-17	10.6574	2.84e-161	4.35e-160
TMEM25	569.757	617.529	590.508	614.002	538.908	626.022	626.097	10.6831	18.5817	7.87175	22.9043	38.8871	28.5395	15.6082	25.7144	4.81643	6.38e-161	9.76e-160
TRAP1	8161.4	8223.34	7909.55	7908.2	7981.66	8093.22	8877.63	24992.7	25362.6	23813.1	29204.4	26034.4	25306.4	25639.9	24759.3	-1.65076	1.27e-160	1.94e-159
TYW1B	769.717	769.788	759.372	840.136	755.729	841.97	664.866	115.366	107.602	141.503	129.655	118.039	142.5	116.865	139.069	2.60802	1.89e-160	2.89e-159
MPP5	1661.02	1692.83	1618.21	1951.64	1624.49	1658.28	1663.19	7858.23	7715.33	8941.96	7433.07	7119.97	7249.61	6200.65	6663.69	-2.12541	2.5e-160	3.82e-159
B4GALT1	5063.44	4852.63	5179.75	5255.11	5113	4838.27	4871.8	15508.1	14982.7	15921.9	14734.6	14390.8	13681.8	14846	15007	-1.56665	2.7e-160	4.12e-159
FGFBP1	4145.02	4312.26	4629.67	4880.45	4689.42	4677.75	4509.06	614.308	641.959	615.448	465.08	318.258	407.646	498.803	433.965	3.18698	4.65e-160	7.08e-159
COL4A2	1735.36	1624.38	1383.07	1161.67	1298.91	1542.43	1689.47	17238	21856.3	15957.4	25244.6	31652.3	30494.9	30088.8	27237.7	-4.06602	7.73e-160	1.18e-158
PDGFRB	4.03069	11.3176	2.16637	1.35063	12.1711	25.0607	15.211	798.935	826.784	743.947	892.124	1042.32	1067.02	1080.9	1118.01	-6.49916	2.17e-159	3.31e-158
CAMK2B	244.171	278.601	210.356	165.33	211.176	215.631	257.826	0	0.0303274	0	0	4.13939	2.96605	0.0208085	0.00660785	7.7887	2.34e-159	3.55e-158
MCUB	1279.18	1362.39	1333.29	1405.97	1402.19	1381.63	1253.12	294.443	245.657	251.291	213.332	225.471	245.595	305.695	293.62	2.37459	2.75e-159	4.17e-158
TSPAN18	16.0668	7.01469	16.4888	4.61281	8.48536	8.44912	14.2763	320.681	364.487	328.426	397.477	409.095	422.484	445.66	502.719	-5.18854	3.62e-159	5.49e-158
FREM2	394.922	434.979	480.632	454.778	473.821	489.44	441.056	17.624	22.6017	15.8319	26.9227	16.9633	5.83972	4.73337	10.3609	4.89187	7.52e-159	1.14e-157
CREB3L2	1768.53	1424.24	1569.53	1851.78	1816.52	1656.63	1540.08	8210.34	7896.14	8492.77	6727.58	6953.16	6971.56	7148.34	6586.41	-2.15005	1.08e-158	1.64e-157
SH3TC2	1423.87	1419.15	1270.17	1383.05	1447.03	1437.52	1406.02	204.349	239.556	258.255	268.028	272.838	205.296	215.942	164.04	2.61239	2.2e-158	3.32e-157
SLC48A1	4354.02	4293.85	4118.98	4010.76	4186.26	4210.82	4353.4	1109.97	1292.83	1108.06	1189.55	1174.33	1240.86	1363.96	1349.96	1.77982	3.69e-158	5.58e-157
CALU	7675.06	7267.68	8373.57	8072.83	8231.25	7996.15	7639.28	28035.3	26717.8	29025.1	22755.6	24866.6	26280	26379.8	26940.9	-1.74036	5.98e-158	9.03e-157
IL31RA	145.704	160.948	126.481	150.439	171.318	120.742	144.264	6.94e-17	6.94e-17	6.94e-17	6.94e-17	6.94e-17	6.94e-17	6.94e-17	6.94e-17	10.195	6.43e-158	9.7e-157
CKAP2L	7596.68	7135.01	8768.25	8939.35	8618.7	8575.73	7564.87	2000.07	2008.17	2065.84	1570.73	1520.92	1669.18	1629.84	1786.99	2.19744	8.47e-158	1.28e-156
TTC38	1089.25	973.142	943.82	954.749	1119.42	959.23	1046.6	3845.45	4091.03	3429.11	4589.85	3924.48	3933.79	4175.2	3969.73	-1.97991	9.94e-158	1.5e-156
TNXB	578.791	617.318	542.876	520.88	467.928	603.753	613.081	2795.03	3066.83	2694	4041.89	3564.03	3315.84	3241.6	3153.54	-2.52062	3.6e-157	5.42e-156
MYOM2	279.342	285.841	233.18	299.576	225.621	243.057	268.922	5.85596	6.92848	3.94397	3.74974	2.23279	13.8122	11.8861	7.21286	5.21446	4.62e-157	6.94e-156
SH2D4A	699.388	720.056	737.644	863.133	765.257	870.47	753.594	3565.81	3450.24	3870.45	2997.69	3036.21	3310.91	3386.91	3117.5	-2.11215	4.9e-157	7.36e-156
FAT4	436.1	408.8	438.167	402.142	460.211	400.479	372.277	39.1639	34.5005	43.5691	40.1439	33.9854	24.5177	22.3295	22.763	3.66833	6.47e-157	9.72e-156
SLC6A6	3346.15	3353.67	3092.36	2980.42	3220.84	3308.26	3126.07	10328.6	11015.6	9572.12	10091.6	9964.68	10072.3	9854.77	9079.32	-1.6416	1.68e-156	2.52e-155
MDFI	1278.16	1200.1	1117.87	1152.45	1091.96	1170.79	1443.19	43.8938	46.8032	53.3891	58.0271	93.1806	71.7274	103.807	85.4288	4.11672	2.04e-156	3.06e-155
YPEL1	458.195	362.485	404.017	433.715	369.885	409.287	362.437	25.3695	33.4655	35.6211	34.3134	43.3925	41.3017	35.2115	24.8184	3.54406	2.19e-156	3.28e-155
FTL	87511.5	87013.6	96418.4	95770.6	99277.3	102310	90372.7	31200	32027.9	31448.1	28628.4	27846.3	27495.3	27747.5	30095.5	1.67044	2.62e-156	3.91e-155
SEC14L4	0.0051973	8.82002	2.11031	5.46545	7.05463	7.96097	1.41378	258.08	323.925	284.903	311.628	435.223	379.291	316.128	343.154	-6.11208	2.83e-156	4.23e-155
NFKBIA	8885.9	8955.54	8446.17	8188.38	8388.01	9361.63	8350.93	2226.81	2596.46	2445.7	2745.28	2636.48	2672.32	2858.17	2739.2	1.72654	3.32e-156	4.96e-155
CDKN2C	742.574	774.98	675.454	531.107	623.503	668.773	753.355	3919.69	4286.4	3928.72	5132.09	5844.38	5457.65	5452.29	5391.82	-2.85373	5.52e-156	8.24e-155
CBX2	1016.91	1079.41	910.681	895.525	980.092	987.78	1060.8	3731.97	3977.21	3611.15	4778.59	4521.53	4400.5	4313.96	3956.37	-2.07103	1.02e-155	1.52e-154
NEXN	244.186	304.902	252.802	267.986	252.687	296.16	211.182	1640.16	1441.82	1747.27	1328.63	1498.36	1451.09	1330.4	1463.41	-2.50942	1.1e-155	1.64e-154
CLN8	2490	2310.27	2044.01	1907.35	2071.36	2240.44	2352.17	352.967	445.823	381.869	499.677	436.722	490.316	415.175	379.327	2.37232	1.25e-155	1.87e-154
PAPSS2	729.536	793.736	908.436	855.634	830.907	790.786	837.91	2910.53	2919.01	2978.01	2678.42	2910.63	2849.15	2784.72	2763.99	-1.79505	2.53e-155	3.76e-154
BIRC7	14.0779	34.4362	9.44478	22.9635	14.3915	26.1252	18.0094	603.321	683.698	525.279	892.441	845.664	766.338	841.986	773.92	-5.21313	3.79e-155	5.63e-154
FAM181B	336.609	371.556	342.763	198.42	255.841	211.479	340.395	6.94e-17	6.94e-17	6.94e-17	6.94e-17	6.94e-17	6.94e-17	6.94e-17	6.94e-17	11.2069	3.8e-155	5.64e-154
CCL28	1224.92	1194.73	1444.04	1501.3	1357.27	1278.25	1244.1	257.308	234.803	244.405	197.225	160.794	221.064	206.003	198.95	2.61733	5.13e-155	7.61e-154
ZNF703	477.277	379.284	388.483	345.186	355.195	349.568	415.085	2479.17	2517.21	2183.48	3542.48	3132.5	2547.51	2783.49	2592.93	-2.8135	6.48e-155	9.6e-154
EPSTI1	202.997	216.034	243.445	243.852	243.324	299.083	239.095	0	4.52865	10.9279	1.87619	2.15834	0	4.35839	2.07824	6.17535	7.47e-155	1.11e-153
COL4A1	1535.4	1547.23	1287.79	1235.08	1497.96	1431.38	1536.6	8348.04	9573.69	8137.48	10748.3	13245.8	12899.9	12577.3	11205.3	-2.9135	7.48e-155	1.11e-153
FAM89A	731.514	710.363	623.671	524.423	585.541	588.607	715.476	63.5428	80.2923	65.2892	64.7727	76.4111	53.9793	70.4413	76.2133	3.21558	1.24e-154	1.84e-153
TIMM22	462.214	344.463	408.153	396.59	376.839	385.873	429.102	1480.62	1689.43	1676.98	1684.31	1705.56	1744.88	1718.73	1696.3	-2.0631	1.97e-154	2.92e-153
DENND4C	4023.43	3848.04	4603.7	4594.81	4349.46	4272.76	3919.15	938.951	899.717	1039.9	683.239	718.577	830.184	790.704	723.553	2.35265	2.08e-154	3.06e-153
GLRX	182.895	208.882	196.87	218.486	186.064	254.33	197.739	1086.55	1076.4	1173.41	1155.36	969.326	1125.92	1019.76	1040.9	-2.38753	3.14e-154	4.62e-153
SP140L	1097.31	1065.31	1057.81	1304.76	1255.59	1329.56	1163.48	67.5886	30.6532	84.1998	60.1816	40.5291	30.374	33.4336	48.4482	4.5742	6.98e-154	1.03e-152
SLF2	3778.25	3956.72	4031.92	4136.85	3970.6	4101.77	3762.57	1105.24	995.449	927.034	714.627	944.702	1015.91	861.257	908.978	2.08467	1.08e-153	1.59e-152
ANKRD20A4	152.74	143.291	131.681	160.341	152.635	188.872	165.111	0	0.026056	0	1.93117	0.0113819	0	4.21112	0.00567819	7.45024	1.23e-153	1.8e-152
RAB9A	614.979	648.407	673.37	794.85	717.22	607.474	636.384	3663.63	3382.29	3967.42	2938.58	2975.65	2929.66	3249.36	3345.19	-2.30243	1.31e-153	1.92e-152
ZHX2	1414.84	1337.81	1538.37	1631.04	1560.96	1601.04	1350.32	255.28	282.946	291.911	238.276	237.016	202.323	180.036	257.602	2.61523	1.64e-153	2.41e-152
KRT13	9345.11	9402.75	8188.26	7763.42	8471.67	8972.8	9565.37	7.77734	9.44915	3.92444	3.66348	5.4833	15.735	13.2274	47.9335	9.34756	4.16e-153	6.09e-152
IL16	157.751	155.307	142.961	136.301	134.439	134.82	134.208	1.96148	0.0430033	0	5.84138	0.0187753	0	0.0294995	2.05221	6.66104	4.19e-153	6.14e-152
SLFN11	125.61	117.193	136.711	109.047	147.911	128.053	141.311	6.94e-17	6.94e-17	6.94e-17	6.94e-17	6.94e-17	6.94e-17	6.94e-17	6.94e-17	10.0252	5.6e-153	8.2e-152
DBP	1628.86	1699.37	1649.21	1463.41	1484.64	1493.08	1678.4	284.57	355.443	253.24	347.137	246.79	267.187	314.8	327.654	2.40358	6.85e-153	1e-151
PTMS	4852.42	5112.26	4905.23	4185.63	4845.5	4594.95	5107.27	18415.6	20197.5	16215.7	23922.7	21820.8	21155.5	20550.7	21364.5	-2.09117	7.32e-153	1.07e-151
P2RY6	61.2862	40.1644	69.2604	48.4565	46.3443	39.9394	66.585	505.537	551.185	595.596	608.151	608.897	616.999	633.001	693.451	-3.49667	1.19e-152	1.74e-151
NCKAP5	6.02772	4.58944	8.2386	4.43539	5.1618	5.1416	3.12618	499.916	426.028	457.135	384.131	375.169	342.834	361.316	240.376	-6.17271	1.55e-152	2.27e-151
ONECUT2	134.682	263.595	167.947	190.152	222.057	241.347	181.051	3535.64	2909.59	3296.63	2720.44	2312.62	2431.56	2399.58	2081.92	-3.75907	2.08e-152	3.03e-151
MED30	1851.93	1798.27	1645.15	1596.33	1548.34	1757.28	1913.64	387.284	408.923	363.081	358.317	359.296	356.601	460.896	407.037	2.1584	3.17e-152	4.62e-151
MED12L	363.767	435.688	341.988	445.721	429.919	407.559	370.775	21.6623	13.4794	7.91265	5.66671	4.34722	1.92696	6.67821	4.17138	5.58075	4.67e-152	6.79e-151
SLC8B1	783.778	752.714	763.479	612.302	817.403	728.077	757.075	3146.14	3467.76	2835.47	3801.45	3931.71	3844.43	3624.73	3747.08	-2.25185	1.11e-151	1.61e-150
CTF1	221.07	196.788	198.995	193.636	242.675	246.158	273.807	0	8.66553	0	0	3.15968	0.9734	0.0467521	4.09281	6.68337	2.59e-151	3.76e-150
CDKL2	205.979	135.758	176.126	189.919	169.819	203.294	168.836	3.94069	0.0472119	1.98077	2.89206	0.0206102	0	0.0323843	2.05425	6.86381	2.82e-151	4.1e-150
CARD16	224.089	249.656	187.675	225.324	300.191	205.024	280.23	3.93328	0.0638705	0.984435	0	4.18254	5.9325	0.0437989	0.0138968	6.86707	3.37e-151	4.88e-150
PRKAR2B	212.042	290.23	246.585	258.125	238.795	285.806	250.614	0.961725	2.34132	5.9536	11.6794	0.0384655	0	0.0604729	0.0191755	6.5024	3.64e-151	5.27e-150
RTN4RL1	436.077	342.967	365.662	307.871	308.48	279.597	422.231	9.74901	11.6296	15.8404	17.2326	16.9131	8.81185	15.3382	10.3417	4.72026	4.67e-151	6.77e-150
C11orf52	222.043	143.523	204.981	159.447	140.977	170.163	169.794	6.94e-17	6.94e-17	6.94e-17	6.94e-17	6.94e-17	6.94e-17	6.94e-17	6.94e-17	10.4427	4.86e-151	7.03e-150
CCT2	4810.22	4799.2	4915.6	5094.74	4821.27	4772.13	4959.43	14295.4	13265.8	14582.3	14501.1	13879.6	13893.1	12618.7	13940.4	-1.50673	9.91e-151	1.43e-149
ARAP2	1083.23	1025.52	1119.87	1241.03	1080.09	1227.14	1062.71	130	179.325	193.969	149.61	180.457	169.998	126.996	117.63	2.84301	1.36e-150	1.97e-149
PTP4A1	6213	6545.39	7008.19	7603.46	6977.61	6269.58	6184.42	35974.6	33139.1	40240.6	26496.9	27961.3	29709.8	33187.8	33902.3	-2.28465	2.61e-150	3.77e-149
PALM	148.69	122.442	131.465	94.7713	86.5467	77.4393	136.726	1811.09	2342.05	1622.47	2764.39	3025.1	2669.39	3078.05	2965.82	-4.47356	4.47e-150	6.45e-149
FNDC10	102.506	128.054	132.511	92.6373	112.939	84.4153	161.303	1363.32	1331.2	1047.68	1681.72	1411.19	1175.95	1462.09	1545.74	-3.56361	4.96e-150	7.15e-149
RHOB	1042.03	1144.05	1059.76	938.351	955.717	993.68	1078	6334.34	6349.65	6425.88	8627.47	10484.9	9560.46	9608.74	9016.31	-3.01023	5.22e-150	7.51e-149
TIMP2	5505.58	5487.28	5903.87	5914.22	5727.3	5378.98	5696.62	17613.7	16909.4	17571.2	16225.4	15719.1	15621.2	15959.2	15775.9	-1.5372	5.57e-150	8.01e-149
ABCA1	258.254	297.221	322.041	282.262	246.432	275.967	242.796	8.75343	19.3217	17.8213	9.43859	15.9148	13.7468	13.2747	19.5227	4.21607	6.56e-150	9.43e-149
METTL9	2390.55	2659.86	2548.42	2534.18	2363.04	2353.68	2459.86	7731.04	7611.92	8781.66	7236.6	7660.85	7596.42	7784.72	8616.45	-1.6718	1.05e-149	1.5e-148
FGFR2	769.718	789.041	767.66	796.369	745.293	721.014	871.336	15.5152	27.0313	57.4396	32.3063	46.6383	45.2197	55.684	39.1698	4.28613	1.36e-149	1.96e-148
FBXO17	14.052	8.98455	6.23258	2.36675	7.79497	3.2098	7.4308	369.586	379.732	309.595	534.001	554.364	478.485	521.538	468.88	-5.95863	2.75e-149	3.94e-148
TUBB4A	32.1567	35.1138	47.4845	34.0267	22.8743	32.6476	26.8737	580.906	601.597	549.074	789.621	510.324	476.406	640.688	686.251	-4.19343	3.19e-149	4.56e-148
ACAT1	2712.1	2787.35	2822.98	2874.74	2782.46	2862.86	2926.8	8074.3	8305.61	8359.16	7744.65	8128.44	8638.84	9115.68	9201.81	-1.58031	3.55e-149	5.08e-148
SLC4A8	180.887	189.865	217.518	197.842	256.963	219.379	193.511	0	4.49987	1.97393	1.88344	2.14894	9.89296	0.0633282	2.07361	6.14157	5.67e-149	8.11e-148
FRMD4B	1350.53	1292.43	1477.26	1604.65	1588.74	1494.26	1367.79	232.729	263.719	279.03	220.066	185.25	235.77	278.316	298.726	2.54417	6.84e-149	9.78e-148
WDR44	1301.29	1182.29	1369.51	1384.01	1491.36	1312.72	1255.66	6443.1	6069.64	7029.52	4976.49	5292.25	5385.85	5565	5540.33	-2.12337	8.28e-149	1.18e-147
NFIL3	340.665	397.508	431.957	455.641	422.836	400.506	444.79	2021.54	2009.68	2114.3	1659.35	1777.99	1766.43	1981.9	2137.3	-2.225	1.73e-148	2.47e-147
TXNDC16	2493.04	2616.91	2596.09	2863.48	2495.12	2490.46	2335.79	367.77	428.882	423.513	221.74	318.891	266.163	322.736	359.623	2.91589	3.14e-148	4.47e-147
SLC39A14	3747.09	3585.51	3713.88	3483.47	3437.18	3803.49	3721.68	10074.3	10421.3	9905.54	10100.1	10198.4	10408.3	10068.3	9581.17	-1.47078	3.61e-148	5.14e-147
CENPU	2421.71	2447.04	2696.6	3259.81	2892.34	2764.01	2500.75	527.221	484.963	593.7	406.889	433.654	376.21	401.1	438.023	2.56627	6e-148	8.54e-147
UBFD1	1624.86	1732.75	1874.02	1886.06	2000.29	1909.55	1802.57	6346.23	6383.15	6567.44	6586.71	5883.03	6239.65	5718.14	5551.72	-1.74845	8.22e-148	1.17e-146
ASAP2	6285.34	6085.59	6405.29	6978.47	6350.25	5677.14	5972.63	1845.52	1619.38	1740.3	1359.97	1751.25	1831.35	1731.98	1801.38	1.86977	2.56e-147	3.64e-146
EPB41L3	6.94e-17	6.94e-17	6.94e-17	6.94e-17	6.94e-17	6.94e-17	6.94e-17	160.399	172.571	164.244	151.522	165.712	154.239	108.502	179.231	-10.3034	3.01e-147	4.27e-146
CYP2J2	149.716	120.703	119.237	167.68	138.888	157.683	122.442	6.94e-17	6.94e-17	6.94e-17	6.94e-17	6.94e-17	6.94e-17	6.94e-17	6.94e-17	10.1323	4.73e-147	6.71e-146
QPCT	146.734	218.824	201.998	208.608	219.469	195.101	193.698	0	2.31786	5.9563	5.80417	0.0332201	0	0.0522181	4.09723	6.34647	2.52e-146	3.57e-145
GLIS2	477.298	489.089	462.023	358.6	439.915	439.189	509.321	3409.18	3772.33	2815.65	5133.27	5237.49	4585.21	4709.03	4092.39	-3.21687	2.92e-146	4.13e-145
ARMCX4	161.764	127.357	129.536	111.304	124.854	144.566	160.566	6.94e-17	6.94e-17	6.94e-17	6.94e-17	6.94e-17	6.94e-17	6.94e-17	6.94e-17	10.1084	1.09e-145	1.54e-144
FAM131B	331.584	296.253	274.57	267.107	266.357	326.25	256.005	7.78296	4.99889	11.8686	13.3561	12.7527	15.7414	11.0776	22.5407	4.5071	1.1e-145	1.55e-144
NBPF3	925.47	990.982	932.37	903.073	927.452	913.756	983.994	203.408	200.671	180.033	201.081	198.793	218.122	248.439	225.644	2.16482	1.26e-145	1.78e-144
GOLIM4	2326.23	2380.84	2532.85	2299.25	2296.64	2480.4	2311.32	9949.2	9484.29	10754.5	9280.39	8267.74	8936.51	8197.85	7673.68	-1.93263	1.64e-145	2.32e-144
ENTPD6	4896.63	4919.27	4494.01	4081.25	4312.86	4694.88	5106.62	970.113	1069.5	822.101	1148.68	1207	1134.77	1140.58	1135.64	2.10622	2.36e-145	3.33e-144
DDN	285.361	241.907	262.052	186.169	233.638	268.488	253.243	1947.17	2372.09	1898.58	2648.41	1950.05	1885.33	1779.65	1531.6	-3.01583	4.48e-145	6.31e-144
AP3B2	238.161	276.914	274.506	259.312	263.106	246.491	304.868	12.7078	7.24104	5.90847	20.1539	12.7679	18.7064	10.0372	17.4678	4.32265	6.81e-145	9.59e-144
WDHD1	8287.01	8163.38	8428.55	9669.78	9061.3	8675.3	8042.37	2262.16	2288.3	2517.01	1740.35	1809.94	1878.43	1996.37	2069.37	2.05757	7.26e-145	1.02e-143
SP8	302.432	207.056	279.581	188.309	244.199	234.603	231.553	1.95054	0.0762612	0	1.89363	9.32003	0.971821	2.21543	2.06712	6.62856	7.44e-145	1.05e-143
MBNL3	884.253	767.577	766.629	772.289	825.88	695.096	770.952	5232.38	4602.67	5790.86	3829.79	4087.18	4472.19	4036.84	3653.49	-2.51045	9.36e-145	1.31e-143
PDLIM4	1033.98	1110.84	918.91	806.644	764.673	861.998	1042.03	40.1712	31.0789	16.7774	15.0461	41.2151	48.2502	15.8271	31.9314	4.95296	1.04e-144	1.45e-143
EGLN3	533.576	491.855	486.973	579.786	641.786	526.102	450.428	41.1789	34.2513	38.6251	30.5438	19.2944	21.5789	17.9219	17.6153	4.25413	1.88e-144	2.64e-143
AATK	136.641	116.858	124.248	85.0098	62.8189	145.204	117.22	2729.41	3095.12	2392.19	4197.03	5186.35	4956.67	4594.38	4353	-5.12719	2.73e-144	3.82e-143
ACADSB	765.711	772.43	974.724	1001.45	900.011	861.378	813.616	155.532	144.082	114.724	165.992	143.478	152.299	147.517	135.046	2.58507	3.16e-144	4.42e-143
PLEKHG6	1065.15	1170.35	1088.81	1024	1036.85	1153.87	1204.37	118.243	185.992	143.446	191.85	169.877	106.006	151.951	144.309	2.86857	3.69e-144	5.16e-143
STMN3	3192.41	3351.19	2828.23	2760.78	2949.8	2968.47	3203.96	521.243	498.201	414.483	640.747	585.433	454.809	679.862	595.602	2.46793	4.12e-144	5.75e-143
PAFAH1B1	2197.62	2090.57	2553.54	2450.64	2340.76	2368.52	2389.88	7371.17	7102.43	7690.37	6747.64	7221.9	7108.14	6905.01	6932.61	-1.6072	4.42e-144	6.17e-143
TBC1D5	4387.18	4214.65	4969.37	4421.51	4776.69	4379.24	4239.19	1438.73	1226.23	1368.32	1123.71	1076.7	1236.92	1210.16	1211.96	1.85817	7.67e-144	1.07e-142
JPH3	35.1714	31.9599	33.1837	46.9129	45.2561	33.4054	26.7193	782.286	794.736	608.365	923.584	1152.7	1215.43	1229.22	1100.54	-4.75322	9.88e-144	1.38e-142
APBA1	129.625	118.29	125.371	131.782	111.815	118.417	164.242	6.94e-17	6.94e-17	6.94e-17	6.94e-17	6.94e-17	6.94e-17	6.94e-17	6.94e-17	10.0145	1.13e-143	1.57e-142
UNC119B	4765	4722.95	4439.1	4171.25	4547.78	4460.9	4912.71	1315.38	1432.33	1236.68	1599.67	1305.05	1410.83	1347.8	1396.4	1.72823	1.23e-143	1.72e-142
SMPDL3B	349.696	399.42	329.533	348.381	409.285	407.811	361.884	38.1257	32.6013	36.5943	37.1274	42.4751	54.1065	40.7392	41.2179	3.20012	1.32e-143	1.84e-142
AVPI1	1370.61	1301.19	1407.81	1142.8	1236.14	1377.38	1449.31	4465.45	5061.55	4568.87	5668.81	5653.26	5198.23	5163	5592.79	-1.96259	1.56e-143	2.17e-142
SCIN	336.632	353.135	316.063	370.113	412.064	355.902	350.387	1949.17	1986.5	2290.45	1948.4	1701.48	1722.23	1595.84	1633.54	-2.37813	1.61e-143	2.23e-142
CDYL2	652.136	589.277	561.537	582.256	584.922	618.269	559.674	3661.73	3444.11	3584.53	3152.27	2643.1	2675.2	2822.31	2576.53	-2.37294	1.82e-143	2.53e-142
ARAP3	3280.83	3104.02	2893.48	2657.62	3141.53	3131.11	3259.25	672.802	668.831	655.917	722.479	811.755	794.841	867.256	809.961	2.03099	1.83e-143	2.54e-142
GRAMD1A	995.803	1065.72	877.535	813.275	987.996	931.802	1049.35	3689.92	3490.1	3617.1	4275.18	4406.75	4251.16	4214.85	4373.64	-2.07249	1.94e-143	2.69e-142
PPM1A	4305.78	4444.7	4124.16	4311.55	3933.26	4092.09	4166.02	1456.28	1432.21	1439.55	1253.38	1289.09	1219.2	1349.92	1294.42	1.64508	2.11e-143	2.93e-142
RNASE7	153.751	191.481	171.951	118.104	198.983	191.266	145.482	6.94e-17	6.94e-17	6.94e-17	6.94e-17	6.94e-17	6.94e-17	6.94e-17	6.94e-17	10.3944	2.45e-143	3.39e-142
PSMB9	2564.36	2541.41	1935.26	1821.72	1846.73	1932.22	2485.33	82.9728	113.439	97.8907	120.948	193.941	179.902	136.55	170.924	3.97757	3.39e-143	4.68e-142
S100A2	18402.8	20749	11196.8	6716.37	8432.5	13114.5	19540.9	131.871	169.958	152.306	215.471	249.434	264.396	251.65	206.112	6.09389	3.55e-143	4.91e-142
TFR2	378.817	364.266	310.868	282.717	398.268	320.439	348.038	1991.07	2538.86	1864.88	2971.32	2788.32	2854.12	2925.22	2669.13	-2.90619	3.68e-143	5.08e-142
DAGLA	69.3562	104.221	78.8344	108.503	92.2535	102.506	105.067	984.73	1018.26	923.014	1543.55	1518.16	1376.49	1259.58	1196.5	-3.69902	4.63e-143	6.39e-142
CYP51A1	2194.6	2244.58	2197.28	2359.43	2203.54	2250.73	2157.09	7505.19	7433.95	7131.37	6109.89	6639.63	6620.83	6558.19	6695.58	-1.61658	5.81e-143	8e-142
SEMA3A	543.615	428.517	518.989	563.246	507.342	483.87	477.23	36.3443	18.4644	19.7908	25.8646	19.1235	9.77141	9.12448	10.3922	4.74421	5.88e-143	8.1e-142
FAM155B	185.893	156.995	161.674	158.399	255.001	171.849	146.154	6.94e-17	6.94e-17	6.94e-17	6.94e-17	6.94e-17	6.94e-17	6.94e-17	6.94e-17	10.4721	8.2e-143	1.13e-141
DNMBP	827.005	939.987	868.18	920.536	957.863	950.965	939.369	3157.01	3048.01	2973.05	2876.74	2789.6	2795.1	2889.29	2876.31	-1.67666	9.15e-143	1.26e-141
MICAL2	6026.1	6066.32	6069.7	6404.22	6791.38	6594.11	6087.31	2017.69	1993.17	1746.23	1828.28	1492.24	1670.17	1757.35	1571.69	1.83811	1.02e-142	1.4e-141
SH3GL3	151.739	128.84	144.079	172.341	221.088	153.734	159.081	0	0.00438696	0.993234	0	0.00191757	0	0.00301131	0.000956885	9.32134	1.1e-142	1.5e-141
MICALL1	6753.6	6655.5	6921.2	6282.52	6875.7	6966.29	6913.03	1728.05	1869.43	1621.53	2144.82	2115.65	2060.26	2128.17	2005.46	1.78828	1.83e-142	2.51e-141
THRA	439.118	478.763	403.045	442.64	380.968	428.965	444.599	1822.89	2074.57	1754.09	2483.26	2422.71	2353.04	2333.02	2195.09	-2.33811	1.91e-142	2.62e-141
BEND7	106.522	115.827	104.699	129.423	128.828	101.099	127.297	6.94e-17	6.94e-17	6.94e-17	6.94e-17	6.94e-17	6.94e-17	6.94e-17	6.94e-17	9.86975	2.26e-142	3.09e-141
ZG16B	2.00531	0.00840419	0.00239164	0.00627003	0	0	0	133.974	107.788	146.44	149.735	140.249	128.681	124.605	163.743	-8.42414	3.53e-142	4.83e-141
ZNF493	6.94e-17	6.94e-17	6.94e-17	6.94e-17	6.94e-17	6.94e-17	6.94e-17	241.707	177.631	232.558	159.041	145.864	157.137	177.383	197.83	-10.5483	3.95e-142	5.39e-141
HOXA11	314.528	404.759	302.601	332.928	311.155	360.362	382.26	1877.77	1931.2	1817.47	2184.05	1747.09	1757.62	1572.7	1557.29	-2.39138	5.64e-142	7.7e-141
ATP10D	2286.05	2426.31	2502.85	2685.6	2504.76	2401.06	2407.83	447.877	520.65	664.954	391.546	478.235	497.136	465.874	429.832	2.33595	7.95e-142	1.08e-140
CHL1	6.94e-17	6.94e-17	6.94e-17	6.94e-17	6.94e-17	6.94e-17	6.94e-17	894.148	814.657	876.697	642.503	430.83	453.788	397.231	424.816	-12.2761	9.93e-142	1.35e-140
KCNK15	29.1631	79.4086	34.3105	49.3995	50.1176	36.547	56.4862	1021.94	1057.12	1035.84	1593.28	1253.82	1328.36	935.311	1010.05	-4.58801	1.22e-141	1.67e-140
RARRES1	0.000493645	0.0125699	1.02834	0.00937738	0	1.82035	0	125.187	121.076	122.679	109.515	121.173	152.361	126.588	110.333	-7.85117	1.28e-141	1.74e-140
MNT	687.314	687.902	650.599	624.098	653.947	623.932	707.832	2313.89	2495.01	2072.68	2535.53	2679.93	2535.75	2680.95	2613.47	-1.91088	1.58e-141	2.15e-140
PYCR1	1609.76	1492.86	1304.36	1230.69	1276.54	1640.84	1497.73	6365.68	7551.82	5953.96	9168.18	8149.48	7649.5	7621.68	7430.35	-2.38184	2.81e-141	3.82e-140
ITCH	14140.3	14095.7	15842.8	16973.7	16062.1	14925.3	14229.6	4142.88	3707.24	4462.12	3239.81	3118.1	3149.73	3534.54	3406.05	2.07815	3.21e-141	4.35e-140
VWA1	1424.86	1467.4	1121	1041.8	1243.26	1033.6	1430.58	118.285	117.913	114.736	190.079	113.891	157.252	119.144	144.238	3.21684	3.43e-141	4.66e-140
ENTPD3	208.005	225.714	213.394	236.997	191.279	189.704	200.211	4.86925	8.01003	1.95943	2.78254	14.6475	9.84685	8.7369	5.17767	4.88665	3.58e-141	4.86e-140
HTATIP2	2449.83	2301.54	2506.98	2389.27	2173.89	2518.23	2560.77	6878.23	6715.36	7409.39	7036.54	6751.22	7316.45	7022.73	6868.71	-1.53557	4.14e-141	5.61e-140
KBTBD8	118.584	127.309	134.677	123.198	150.438	146.382	140.322	5.93131	0.0345753	0	0	0.0150994	0	2.15376	0.00753205	6.8696	5.72e-141	7.75e-140
RALGAPA2	1283.2	1142.59	1189.36	1310.5	1401.46	1475.75	1290.51	217.072	240.822	243.389	189.482	213.738	227.915	280.372	287.383	2.4518	1.02e-140	1.38e-139
ADRA1D	130.632	121.682	119.201	125.324	124.965	150.848	146.34	0	0.0303394	0	0	5.16062	0	0.0208166	2.04572	7.00461	1.02e-140	1.38e-139
SEMA6D	30.1633	36.6076	43.5187	54.6406	55.671	46.5088	41.0698	770.764	734.755	796.502	606.153	599.473	498.011	626.618	569.995	-3.87944	1.05e-140	1.42e-139
CLDN7	9670.68	10143.9	8764.2	7321.99	8223.89	8808.46	9832.61	1754.49	2144.07	1464.2	2247.9	1835.27	1715.35	1908.13	1875.62	2.26297	1.05e-140	1.42e-139
XKR6	248.17	188.586	182.383	142.254	198.471	155.863	254.32	6.94e-17	6.94e-17	6.94e-17	6.94e-17	6.94e-17	6.94e-17	6.94e-17	6.94e-17	10.6205	1.14e-140	1.54e-139
ZFP64	4218.37	4140.79	4357.22	4474.11	4218.12	4312.26	4557.19	1461.16	1143.85	1423.71	1341.13	1345.37	1404.94	1468.66	1354.17	1.6606	1.26e-140	1.69e-139
RHOU	26.1159	20.4407	18.6709	28.2734	20.7179	17.0166	11.8469	527.013	579.124	633.173	495.347	675.895	829.293	937.172	837.678	-5.07266	1.34e-140	1.8e-139
CNIH1	6338.6	6464.59	6135.98	6409.7	5971.25	6139.07	6390.2	2074.43	1984.01	1886.74	1756.73	1480.57	1684.91	1602.35	1748.88	1.81727	1.38e-140	1.86e-139
SOAT1	2334.26	1954.26	2084.37	2348.34	2056.76	2148.41	2047.36	12764.9	12272.9	14077.8	11264.9	10231.5	10207.8	8895.11	9354.53	-2.37984	2.72e-140	3.66e-139
AK4	5545.78	5813.01	5996.08	6064.72	5793.67	5592.22	5920.97	2139.9	2025.88	2105.39	1767.1	1972.33	1832.27	1967.67	2029.16	1.55505	4.54e-140	6.1e-139
AASS	1249.04	1226.48	1350.88	1538.61	1345.98	1306.65	1350.79	60.7015	68.3744	70.3059	69.8462	27.9492	38.2659	19.3853	39.2414	4.75934	5.55e-140	7.45e-139
FAM122C	287.389	267.051	280.771	335.779	302.11	287.976	263.517	1127.59	1102.08	1187.23	1316.48	1287.86	1172.07	1271.63	1210.91	-2.06426	5.58e-140	7.48e-139
IGFBP2	260.241	315.578	172.155	171.878	208.532	191.218	276.263	6.94e-17	6.94e-17	6.94e-17	6.94e-17	6.94e-17	6.94e-17	6.94e-17	6.94e-17	10.8408	8.4e-140	1.13e-138
PRICKLE1	363.761	335.294	362.622	389.902	387.468	389.538	416.032	0	9.16332	10.8956	5.66894	14.6891	17.7659	6.67351	0.0527875	5.52228	8.54e-140	1.14e-138
ANO4	0.000329844	0.00839714	0.00238964	0.00626478	0	1.83622	0	218.124	258.41	257.296	180.035	193.48	212.227	167.745	145.489	-9.00181	8.78e-140	1.17e-138
STAB1	4.02231	8.86036	2.11676	8.63614	5.16129	5.14107	3.12563	207.252	213.689	206.737	234.419	271.925	265.289	315.409	285.369	-5.54378	1.03e-139	1.38e-138
SEMA3D	120.574	107.905	113.932	97.9583	114.865	110.924	100.324	0	0.00875755	0	0	2.0661	0	0.00601094	0.00190985	8.16754	1.74e-139	2.32e-138
SPCS3	10959.9	10737.1	11032.9	11531.9	10536.4	10398.8	10426.5	3402.58	3078.87	3194.71	2551.61	2582.42	2484.61	2461.25	2570.29	1.95264	1.82e-139	2.44e-138
GPR63	236.129	154.042	219.6	242.473	225.359	187.915	222.821	1.94812	4.48001	7.94575	0	2.14245	3.94037	0.0578233	0.0183372	6.30416	1.84e-139	2.45e-138
PYGO1	76.3436	53.4559	55.9451	57.1041	70.3871	45.1862	34.5727	1428.04	1267.11	1469.3	975.931	903.568	997.157	919.85	921.455	-4.30418	2.16e-139	2.89e-138
STK39	4098.79	4044.23	4436.93	4293.96	4177.69	3845.18	4151.21	1336.98	1180.19	1437.6	1145.68	1110.63	1114.08	1136.48	1197.52	1.78077	3.31e-139	4.41e-138
HECTD2	404.955	372.661	391.622	442.483	408.988	406.643	407.382	2283.73	1987.79	2257.79	1659.36	1682.41	1844.07	1769.65	1835.47	-2.24106	6.03e-139	8.03e-138
SLC9A1	3205.48	3313.02	3274.68	3296.66	3478.93	3480.21	3460.31	906.548	946.363	897.328	1065.76	1165.48	1003.1	1051.41	965.665	1.7476	6.55e-139	8.71e-138
TNFAIP8	710.426	653.016	653.737	727.079	680.694	730.954	668.635	2615.13	2502.29	3100.71	2239.8	2819.23	2889.46	2831.92	2976.19	-1.99444	1.68e-138	2.23e-137
ZNF816-ZNF321P	0.000978017	0.0249196	0.00708707	0.0185874	0	0	5.44546	175.948	179.209	187.947	201.999	240.032	252.554	298.657	211.289	-7.85688	2.27e-138	3.01e-137
HOXA1	338.61	244.47	261.112	257.22	303.123	246.369	292.118	9.72394	17.2749	11.8526	19.1016	19.0796	19.6673	19.7169	18.5328	4.03311	2.33e-138	3.09e-137
LDLRAD4	8.03878	0.212885	12.3592	12.9578	3.19608	13.2527	4.70672	413.773	377.81	400.723	375.612	306.263	363.518	369.895	256.805	-5.49224	2.35e-138	3.12e-137
DNAH5	1412.82	1305.97	1364.4	1607.89	1542.96	1499.49	1275.21	201.48	177.771	294.954	190.612	156.472	158.107	198.173	184.509	2.87112	2.68e-138	3.54e-137
ARL14	107.54	121.817	142.947	144.934	168.824	162.952	125.823	6.94e-17	6.94e-17	6.94e-17	6.94e-17	6.94e-17	6.94e-17	6.94e-17	6.94e-17	10.1303	3.12e-138	4.13e-137
GPR158	4.01182	0.0331782	0.00943281	2.15383	0	1.75478	0	164.329	144.272	202.889	133.316	156.208	141.444	141.125	155.615	-6.98506	1.47e-137	1.95e-136
RASGRF1	258.267	283.038	356.265	338.189	305.307	325.045	349.237	6.81161	14.7305	11.877	12.4233	2.29024	12.7866	4.62361	19.461	4.87734	1.59e-137	2.1e-136
HMX3	2.01764	1.35822	4.17903	2.34632	2.36424	12.4545	18.4377	583.862	512.143	399.625	686.512	618.387	617.013	697.593	554.482	-6.50493	2.21e-137	2.92e-136
NIPA2	2010.71	2086.78	2019.11	2253.91	2028.34	2038.27	2125.18	6994.66	6940.84	7450.96	6536.09	6158.29	6073.57	6009.96	6358.59	-1.65813	2.46e-137	3.25e-136
KCTD20	2043.87	1992.83	2153.76	2463.57	2232.17	2167.32	2060.54	8520.38	7552.98	8465.06	6874.38	6903.25	7117.95	7412.55	7179.96	-1.79706	3.08e-137	4.06e-136
KRTAP2-3	171.801	132.84	134.666	115.585	111.747	131.504	129.374	0	0.00875755	0	0	2.0661	0	0.00601094	0.00190985	8.44202	4.15e-137	5.47e-136
BAG3	6282.33	6414.68	6443.62	5695.98	6604.9	6130.45	6462.8	1799.47	1855.6	1671	2167.72	2127.32	2075	1961.02	1910.68	1.69267	4.73e-137	6.22e-136
PRKCA	774.752	871.889	879.501	854.64	903.545	918.427	775.564	3212.76	3242.54	3124.44	2769.92	2809.79	2874.68	2883.82	2760.93	-1.79297	6.18e-137	8.13e-136
NMI	1355.54	1318.18	1336.38	1330.28	1426.47	1264.44	1252.36	231.813	241.663	281.049	212.533	191.449	148.237	195.128	244.165	2.60263	1.49e-136	1.96e-135
SLC46A3	4.02828	3.65799	8.29757	9.84909	17.8569	15.9505	1.2026	365.833	310.183	363.126	273.395	327.301	299.619	298.595	367.819	-5.20108	1.79e-136	2.35e-135
CRISPLD2	829.009	841.448	847.446	876.614	891.316	946.811	908.899	2935.88	3034.66	3170.91	2957.66	3380.32	3354.15	3901.74	3566.7	-1.90517	2.55e-136	3.34e-135
TRPM3	2.00712	0.0249461	0.00709459	0.0186071	0	0	3.57295	258.298	285.756	232.524	196.284	180.849	164.973	193.975	178.389	-7.80596	3.45e-136	4.52e-135
NEURL1B	2205.64	1962.15	2082.29	2075.12	1957.42	2203.58	2292.88	56.6567	26.5652	44.4645	62.8274	74.3445	76.6534	123.19	101.811	4.89465	5.84e-136	7.65e-135
MOSPD1	365.763	349.753	379.106	363.561	327.599	378.473	326.202	1622.55	1501.56	1724.51	1386.83	1374.15	1329.23	1419.41	1474.74	-2.05595	1.12e-135	1.47e-134
HOXA13	25.1235	25.0412	31.0223	13.5553	35.8409	18.5522	33.4265	734.613	656.457	686.665	600.535	597.206	498.044	514.527	425.824	-4.48704	1.42e-135	1.86e-134
VPS53	542.622	609.331	506.655	498.951	592.131	584.808	517.602	1911.01	1854.31	1888.7	1805.31	1983.92	1858.82	1876.26	1833.39	-1.76926	2.6e-135	3.4e-134
PDE5A	1201.81	1202.52	1235.92	1501.16	1220.73	1314.63	1165.68	157.467	189.43	208.836	140.035	145.655	95.1746	158.5	134.051	3.03898	2.67e-135	3.49e-134
TMEM170A	2020.75	1950.56	1824.38	1978.38	2133.16	1855.04	1938.67	532.982	548.627	615.413	560.485	626.785	549.191	533.043	493.726	1.81148	3.4e-135	4.44e-134
ZEB1	119.58	93.6808	177.866	92.7119	114.567	127.323	133.034	2073.5	1846.88	2137.12	1565.09	1307.42	1309.53	1543.91	1452.16	-3.75123	3.76e-135	4.9e-134
TMEM56	1236.97	1219.5	1446.06	1420.05	1235.44	1107.7	1187.19	229.11	155.42	160.296	134.318	128.74	109.951	127.988	130.949	3.10249	4.2e-135	5.48e-134
PARP14	5331.75	5302.36	5900.77	6220.58	6077.79	5883.93	5225.32	1662.69	1418.68	1702.76	1162.68	1339.07	1447.18	1369.87	1323.3	1.99806	5.32e-135	6.94e-134
NR1H3	395.921	407.782	407.182	447.014	503.567	415.095	445.425	1545.17	1606.8	1649.26	1767.25	1903.1	1809.72	1719.94	1937.37	-2.01175	6.28e-135	8.17e-134
GINS1	6234.09	6016.23	6171.16	6318.45	5969.67	5367.59	5984.36	2095.86	1985.73	1896.6	1845.28	2251.62	2113.3	2033.71	2010.63	1.56616	8.23e-135	1.07e-133
KIF17	52.2397	40.9573	36.3256	49.2659	40.4435	56.4307	25.5744	623.048	489.084	546.125	659.834	508.094	447.922	583.459	589.438	-3.6896	8.28e-135	1.08e-133
IGF2BP3	560.728	603.272	720.977	778.492	749.239	769.883	598.964	8139.04	7553.45	8792.62	5894.48	5106.48	5435.91	5170.13	5615.64	-3.24191	1.09e-134	1.42e-133
NYNRIN	103.51	130.291	137.665	103.473	131.456	111.629	101.821	6.94e-17	6.94e-17	6.94e-17	6.94e-17	6.94e-17	6.94e-17	6.94e-17	6.94e-17	9.88024	1.21e-134	1.57e-133
FAM3C	4041.5	3999.63	3776.06	3545.02	3411.16	3572.73	4014.64	1182.41	1250.08	1206.05	1244.97	1022.48	1130.81	1115.5	1113.04	1.7009	1.41e-134	1.82e-133
SLC4A7	9051.71	9215.77	9906.8	10671.6	9520.12	9083.46	9152.46	2918.47	2455.71	2828.65	2014.88	2196.68	2284.21	2192.49	2202.37	1.995	1.43e-134	1.85e-133
BLCAP	11296.5	12097.1	11703.2	11274	12025.8	11970.6	11689.2	4109.5	4241.05	3953.49	4400.94	4478.06	4564.56	4525.37	4605.53	1.42694	1.45e-134	1.88e-133
MMP17	203.966	162.52	166.814	150.748	131.351	190.297	198.472	1573.45	1555.65	1546.31	2278.24	2601.03	2415.95	2611.13	2334.14	-3.61843	1.82e-134	2.35e-133
AMOTL1	11108.6	10842.8	11333.3	11403.5	12055.3	11417.8	11035.2	1587.2	1492.06	1528.52	1500.09	2327.92	2358.04	2117.06	2179.51	2.5844	2.19e-134	2.83e-133
SLC41A3	1435.92	1349.93	1318.79	1265.63	1293.19	1207.51	1532.82	4270.84	4578.78	4302.73	5392.42	5032.73	4747.27	4954.8	5029.1	-1.83349	2.44e-134	3.15e-133
MCC	2605.58	2629.6	2862.29	2926.21	2811.12	2655.54	2506.53	764.779	829.515	867.705	705.252	804.399	846.923	735.68	690.566	1.79748	2.96e-134	3.82e-133
AGA	1172.67	1120.86	1289.7	1293.86	1274.54	1240.64	1074.81	191.696	269.352	176.093	195.446	193.368	167.963	154.519	150.586	2.69049	3.28e-134	4.23e-133
DGKH	4632.36	4862.54	4585.15	5000.17	4793.83	4439.35	4082.22	1045.68	840.953	910.265	808.362	707.881	689.642	618.218	582.453	2.57687	3.44e-134	4.43e-133
UCHL1	433.063	346.33	364.625	318.779	317.197	316.908	356.299	5.84366	7.0109	0	4.69484	8.50321	7.85441	20.3434	13.3302	5.363	7.8e-134	1e-132
FAM91A1	9593.32	9666.48	10199	10806.8	9923.92	9618.26	9442.7	3193.24	2986.84	3320.37	2661.27	2478.35	2667.37	2713.17	2428.11	1.81773	1.74e-133	2.24e-132
CDKN1A	15419.4	15252.2	14336.6	13437.1	13997	14095.6	15720.4	839.94	852.699	762.71	995.905	1410.91	1469.88	1547.29	1584.72	3.62612	2.14e-133	2.76e-132
MREG	762.677	733.447	718.973	730.52	740.305	675.44	770.426	90.996	107.51	62.2908	71.3963	77.624	111.128	73.9239	54.7726	3.17311	2.38e-133	3.06e-132
HKDC1	108.525	102.337	98.4796	114.166	87.5189	142.674	107.987	691.394	819.057	839.013	854.223	725.871	753.55	676.338	682.308	-2.79287	2.65e-133	3.4e-132
ABCG1	406.957	327.435	374	395.383	374.382	386.903	405.145	13.6706	11.7663	1.93818	24.9529	11.7901	23.6324	21.7993	18.523	4.56252	2.82e-133	3.61e-132
ZNF286A	2024.77	1796.46	2015.95	1997.06	2006.04	2163.36	1855.96	613.227	634.679	613.42	559.474	529.363	603.246	574.822	557.572	1.75717	3.16e-133	4.06e-132
SLC13A3	144.703	181.107	116.186	123.381	140.442	176.733	170.336	0	0.013106	0	0	0.00572724	1.97916	1.07624	0.00285765	8.20669	3.54e-133	4.54e-132
TMEM109	2324.22	2327.56	2547.35	2362.91	2283.67	2470.92	2361.71	7493.38	7462.09	6327.94	8549.4	8222.84	8059.2	7527.09	7930.15	-1.69162	4.2e-133	5.37e-132
PPP2R2B	569.742	524.58	472.493	579.788	578.375	527.83	460.399	2092.91	1809.84	2340.88	2103.72	2170.97	2166.36	2011.78	1974.6	-1.97424	4.48e-133	5.73e-132
CCPG1	1209.84	1217.04	1153.05	1255.46	1177.67	1169.12	1165.09	6688.63	6356.24	6893.98	5354.07	4633.54	5014.46	4814.33	5159.06	-2.23517	5e-133	6.39e-132
SIRPB1	124.623	116.534	178.111	152.806	183.29	202.782	170.054	6.94e-17	6.94e-17	6.94e-17	6.94e-17	6.94e-17	6.94e-17	6.94e-17	6.94e-17	10.3406	5.24e-133	6.69e-132
SPOCK2	41.178	28.4001	20.8072	31.76	37.5211	25.6476	14.9324	603.302	721.699	502.509	809.315	906.191	943.266	907.958	816.167	-4.75846	7.27e-133	9.28e-132
SLFN13	99.4923	103.565	110.873	141.284	131.515	106.403	110.362	6.94e-17	6.94e-17	6.94e-17	6.94e-17	6.94e-17	6.94e-17	6.94e-17	6.94e-17	9.85143	8.89e-133	1.13e-131
SNX16	770.724	789.087	864.938	811.733	777.312	739.968	780.863	107.516	170.683	127.629	113.334	130.677	102.112	151.575	112.398	2.63943	1.66e-132	2.11e-131
C11orf86	0.00225074	0.0574448	10.1869	4.28248	0	0	0	986.576	1177.78	925.933	1519.28	2149.32	1989.58	2302.47	2470.89	-9.66664	1.72e-132	2.19e-131
EPHB3	130.63	111.626	140.834	126.385	131.161	127.169	140.456	0	2.2929	1.97808	5.81715	5.20804	0	0.0438198	0.0139035	5.986	1.72e-132	2.2e-131
MEIS3	6.04896	19.3275	12.5202	35.635	28.9719	17.0495	18.0223	868.336	885.862	726.105	1337.58	1495.67	1186.85	1264.8	1176.86	-5.82095	4.49e-132	5.71e-131
SERPINB5	3828.49	3844.51	3978.09	4514.55	4360.84	4111.99	3866.48	841.261	750.685	722.275	689.261	543.252	565.852	455.432	514.393	2.67985	4.58e-132	5.81e-131
RNASEL	621.99	532.652	537.699	553.679	532.169	582.149	558.253	54.6733	82.7732	71.2231	57.0111	74.4129	91.4261	85.6876	91.6204	2.87879	4.97e-132	6.31e-131
P4HB	11517.6	11669.2	12050.2	11489.3	12391.7	11875.1	12297.1	30172.1	29296	31356	33102.9	31742	30752.2	30015.7	30118.2	-1.373	5.72e-132	7.26e-131
COL27A1	3133.13	3507.77	2856.21	2848.64	2905.66	3261.03	3246.8	290.283	444.942	374.925	520.607	545.912	514.867	553.319	408.182	2.767	8.11e-132	1.03e-130
MAFA	20.0932	13.824	22.7256	29.2193	19.948	4.57552	15.5001	809.676	754.602	686.54	873.938	1169.72	966.733	1395.08	1303.41	-5.78544	1.22e-131	1.55e-130
CAMK1	50.2441	53.2993	79.4916	30.1454	48.2003	60.5212	36.4525	589.698	568.498	581.729	728.44	634.397	635.662	644.068	619.377	-3.60782	1.29e-131	1.63e-130
PAM	3890.79	3662.98	4160.37	4273.02	4173.48	4022.54	4025.86	14260.2	13499.3	14307.3	11581.3	12564	12280.8	11691.6	12012.3	-1.66439	1.46e-131	1.85e-130
TSFM	983.751	1044.36	962.436	995.251	1030.29	1021.41	932.366	2916.37	2972.11	2730.63	2990.2	2850.16	3192.07	3052.14	3028.8	-1.57506	2.04e-131	2.58e-130
2021-03-01	1720.3	1529.52	1670.97	1626.87	1523.49	1492.16	1739.51	7854.35	7323.52	8500.71	7915.54	6413.38	6603.13	5937.48	5849.6	-2.12627	2.19e-131	2.77e-130
CA9	2605.58	2791.51	2451.11	2421.24	2441.55	2484.43	2701.77	286.457	340.108	228.461	287.666	446.982	382.213	428.905	424.444	2.85597	2.84e-131	3.59e-130
ACER2	624.017	556.786	621.609	624.037	627.148	749.375	712.113	70.5731	52.7343	50.4707	45.75	27.9095	51.1129	40.8773	25.9143	3.81544	3.06e-131	3.86e-130
CAPN14	99.4943	105.849	126.341	116.471	148.215	125.681	102.647	6.94e-17	6.94e-17	6.94e-17	6.94e-17	6.94e-17	6.94e-17	6.94e-17	6.94e-17	9.88928	3.82e-131	4.82e-130
OLAH	6.02161	4.45136	2.0873	2.23305	1.64042	2.54514	1.53216	401.183	283.574	333.454	267.768	243.575	212.11	224.024	345.101	-6.58119	4.86e-131	6.13e-130
M1AP	9.04148	5.79753	15.412	4.5264	6.8313	9.55678	3.82769	185.8	166.392	213.727	186.792	189.186	179.765	195.968	225.583	-4.60025	5.35e-131	6.74e-130
PM20D2	4692.66	5019.31	5183.87	5448.27	4826.43	4365.17	4773.69	1565.81	1425.65	1635.46	1215.13	1501.51	1455.03	1399.59	1445.89	1.75143	7.47e-131	9.4e-130
COL5A2	186.911	206.601	214.404	241.277	215.871	177.57	182.674	7.81827	13.4799	3.93941	13.4559	8.49947	3.89982	8.7931	6.21093	4.60739	8.32e-131	1.05e-129
CST3	13281.1	13164.4	13787.5	12887.7	13413.1	12781.1	13248.6	3782.82	4244.37	3605.21	4217.91	4429.14	3995.67	4600.1	4894	1.64744	8.43e-131	1.06e-129
CAMK4	159.773	119.9	171.928	195.126	145.516	186.993	156.539	5.93397	0.0303095	0	0	1.06356	0	0.0207962	0.00660395	7.31183	8.89e-131	1.12e-129
BHLHE41	533.578	522.383	543.874	614.827	515.79	444.721	607.47	44.9051	64.4414	47.4554	57.1417	64.7786	64.8557	65.9657	82.2911	3.13455	8.9e-131	1.12e-129
ST3GAL6	163.784	145.47	140.949	165.718	179.95	132.001	144.089	3.92503	0.0842779	1.97507	3.83862	2.14239	0	0.0577736	8.15282	5.83302	1.03e-130	1.3e-129
KREMEN1	3043.69	2712.61	2809.55	2551.04	2944.77	3244.1	3049.73	580.861	533.148	571.818	751.281	739.436	684.793	750.601	681.181	2.13571	1.18e-130	1.48e-129
TXNIP	22036.4	22350.7	24023.8	25038	24427.7	24469.9	22333.4	5408.45	5197.83	4893.44	4566.83	3312.75	3187.98	4132.54	4434.5	2.42133	1.38e-130	1.72e-129
CDH26	155.738	162.968	124.376	124.299	119.602	138.452	126.75	0	2.28416	1.97872	3.86016	2.12137	2.95616	0.0409783	1.04257	6.1468	1.7e-130	2.12e-129
C20orf194	1232.96	1252.42	1280.45	1348.86	1320.14	1356.78	1273.98	386.293	381.599	387.826	427.119	410.144	391.998	374.508	410.14	1.70818	1.76e-130	2.2e-129
PRKCH	2289.05	2180.11	2215.96	2324.44	2591.4	2297.94	2374.22	676.748	735.105	701.459	735.917	678.053	723.105	782.602	620.492	1.71817	2.03e-130	2.53e-129
ESYT3	71.3335	46.9945	55.9907	64.7473	84.4652	50.348	56.6828	633.832	539.376	559.989	573.889	468.85	542.319	547.231	481.359	-3.13881	2.07e-130	2.58e-129
SERINC5	110.557	131.977	196.582	130.936	162.492	154.89	140.011	1171.72	1131.26	996.286	856.737	1035.02	992.278	1065.74	904.922	-2.79384	2.11e-130	2.63e-129
ETS2	9802.33	9625.72	9902.72	11002.4	10894.8	10522	9480.53	3727.17	3612.76	3752.69	3254.13	3266.78	3335.45	3467.37	3751.19	1.5311	3.46e-130	4.31e-129
COL1A1	843.052	714.242	703.455	703.155	691.752	702.211	785.351	3329.98	3382.94	2988.81	4671.88	4588.33	4291.46	4301.69	3909.96	-2.42011	3.66e-130	4.55e-129
P2RX5	806.896	828.716	826.67	840.251	805.846	774.447	753.42	2310.94	2602.13	2612.92	2837.81	2476.09	2409.96	2674.43	2574.34	-1.6705	6.36e-130	7.92e-129
IL1R2	164.812	214.308	179.284	150.954	199.359	208.24	247.603	7.91109	0.0430095	0	0	0.018778	1.96937	0.0295038	0.0093661	7.11706	6.87e-130	8.54e-129
RASGEF1B	18.0916	9.54162	28.8925	30.3897	6.30225	27.003	22.3877	1083.72	1121.58	1162.58	971.38	656.105	719.071	749.205	871.895	-5.48455	1.38e-129	1.71e-128
SLC16A10	169.829	183.956	189.565	143.258	167.97	214.539	225.117	0	0.0514583	1.98006	1.91073	8.25799	0	0.0352946	0.011202	6.79513	1.45e-129	1.8e-128
LARGE2	1038.02	1021.99	1099.13	1190.5	1025.7	1066	1063.73	124.254	107.269	94.9518	156.699	121.04	57.828	98.2043	123.603	3.27692	1.67e-129	2.07e-128
TGFB1	1990.61	2041.28	1999.39	1938.93	2007.76	1827.42	2112.18	6014.65	5976.69	5649.26	7363.7	6401.51	5965.51	6716.44	6132.89	-1.65868	1.67e-129	2.07e-128
LAMB3	17332.7	17089.1	15379.8	14053.5	15666.6	15804.7	17070.3	3479.61	3676.72	3524.08	4677.51	4685.11	4521.35	4451.51	4282.99	1.94767	1.68e-129	2.09e-128
DCP1B	6.94e-17	6.94e-17	6.94e-17	6.94e-17	6.94e-17	6.94e-17	6.94e-17	206.378	170.985	271.176	136.972	155.424	239.805	189.475	204.03	-10.6284	2.08e-129	2.58e-128
SLC2A9	332.608	307.968	340.825	332.889	368.701	335.246	347.271	37.1652	51.1909	35.613	23.6567	29.8813	45.2384	32.0734	39.1414	3.19969	2.17e-129	2.69e-128
DLGAP5	9608.39	9627.99	10318.1	10917.8	11215.9	10400.8	9290.77	3065.08	2757.91	3530.13	2449.55	2639.81	2774.47	2735.22	2926.78	1.83405	2.22e-129	2.74e-128
DLG1	9815.39	10072.9	9970.05	10618	10177.6	10559	9656.28	3317.45	3030.7	3518.25	2847.19	2570.79	2618.23	2614.25	2660.98	1.80494	2.35e-129	2.91e-128
FAM157A	244.186	225.204	250.732	218.946	312.977	273.544	290.74	4.86627	1.43357	11.8946	10.5522	13.6315	2.91748	3.45523	9.25094	5.12816	2.63e-129	3.25e-128
ADAMTS10	14.0492	15.2944	4.17666	2.34122	1.48105	0.598326	6.61618	623.869	585.101	473.815	948.76	834.019	885.284	866.154	774.958	-6.87189	3.22e-129	3.98e-128
CDK6	5469.41	5244.37	5923.52	6155.69	5895.76	5063.35	4811.16	29911.1	26184.1	31519.3	22338.1	24077	24572.5	22006.7	21682.1	-2.19852	3.25e-129	4e-128
PXYLP1	321.557	276.438	369.752	369.963	342.589	360.453	307.233	1684.19	1446.4	1653.27	1451.7	1364.6	1367.56	1352.37	1531.39	-2.14238	3.36e-129	4.13e-128
IFRD1	1731.37	1713.48	1957.89	2031.94	1897.42	1772.59	1692.63	7669.52	7269.21	7104.66	5844.86	5822.61	6196.38	6934.58	7326.19	-1.88899	4.96e-129	6.11e-128
TMX1	8451.8	8675.18	8539.38	8711.07	8513.21	8345.05	8649.67	3308.63	3058.37	3186.78	2915.83	2524.08	2883.53	2816.69	2735.17	1.54642	4.98e-129	6.13e-128
SOX18	29.1345	23.9126	23.8466	26.3357	15.9715	16.7969	40.585	686.434	747.343	511.399	913.213	1050.66	923.542	1121.26	1060.28	-5.11302	5.2e-129	6.4e-128
ZADH2	713.456	772.122	733.522	910.27	794.654	826.337	770.093	3094.43	3038.67	3159.08	2707.03	2627.05	2633.96	2683.5	2748.53	-1.84663	6.58e-129	8.08e-128
TNFSF10	130.628	120.482	107.841	149.066	138.282	119.333	121.059	0	6.40685	0	0	0.0113956	0	0.0179006	0.00568504	7.14281	8.13e-129	9.98e-128
VGLL3	194.951	249.304	188.639	242.494	231.459	185.278	210.192	2924.42	2523.14	2817.81	1921.51	1725.05	1951.13	1817.22	1654.24	-3.3354	1.03e-128	1.26e-127
TTLL1	258.24	230.624	201.108	249.3	273.912	229.371	249.147	19.5637	17.38	11.8461	21.0043	14.9684	19.653	20.8554	25.6862	3.67033	1.3e-128	1.6e-127
PBX1	54.2473	37.6851	25.0315	55.6882	41.3212	35.8022	54.1389	5262.87	4948.17	5417.92	4157.08	2602.94	2622.08	2100.83	2163.46	-6.39317	1.34e-128	1.64e-127
CLDND1	5435.24	5038.96	5467.77	6162.23	5622.99	5196.75	5064.6	1550.2	1284.04	1707.72	1186.58	1164.92	1285.04	1345.57	1375.79	1.99364	2.68e-128	3.28e-127
TXNL4A	1151.56	1119.45	1133.32	1148.96	1063.66	1076.22	1105.79	3227.33	3040.68	3612.19	3488.69	3775.57	3862.12	3728.14	3611.07	-1.66937	2.86e-128	3.49e-127
LBH	97.4581	77.3916	84.9463	91.0518	92.5381	74.5176	72.1419	815.534	847.711	762.734	923.528	1125.22	1118.09	1383.13	1246.81	-3.60664	3.1e-128	3.79e-127
PITX2	699.371	581.729	710.606	751.059	604.499	622.187	689.543	89.0383	98.5278	85.0965	56.9841	55.5498	75.6342	81.4529	95.7426	3.05998	3.17e-128	3.88e-127
ERICH2	121.588	130.397	123.273	126.268	117.233	108.016	126.279	0	0.0597365	5.96022	1.90479	0.0260679	0	0.0409668	6.11209	5.98887	4.96e-128	6.06e-127
LIAS	1095.29	1160.29	1107.47	1185.2	1159.64	1145.98	1156.18	300.263	312.038	327.513	248.636	261.555	325.247	260.09	275.195	1.98567	6.62e-128	8.08e-127
PCSK6	1482.16	1470.49	1598.46	1557.69	1637.76	1585.35	1585.01	5789.79	5987.49	5708.67	5765.07	4838.5	4826.82	4856.03	4731.4	-1.7681	6.71e-128	8.17e-127
HMSD	140.679	108.436	165.624	135.19	182.023	136.613	111.453	6.94e-17	6.94e-17	6.94e-17	6.94e-17	6.94e-17	6.94e-17	6.94e-17	6.94e-17	10.1377	1.16e-127	1.41e-126
RRAGD	122.605	165.339	135.746	107.018	191.653	137.443	136.736	6.94e-17	6.94e-17	6.94e-17	6.94e-17	6.94e-17	6.94e-17	6.94e-17	6.94e-17	10.1618	1.23e-127	1.49e-126
C2CD2	2149.37	1949.53	1931.06	2087.07	1950.66	1982.4	2075.73	644.546	540.827	647.07	647.329	586.616	503.94	585.816	586.4	1.76661	2.44e-127	2.96e-126
VANGL2	132.64	118.335	145.993	132.902	165.507	130.653	92.2151	6.94e-17	6.94e-17	6.94e-17	6.94e-17	6.94e-17	6.94e-17	6.94e-17	6.94e-17	10.0437	2.68e-127	3.26e-126
HOXB3	853.115	859.343	846.358	793.232	726.042	794.209	926.595	111.424	119.006	126.629	160.329	160.211	113.918	161.434	108.315	2.64176	3.04e-127	3.69e-126
FAM65A	2268.96	2232.2	2167.27	2235.52	2213.82	2410.8	2480.9	6789.2	6566.97	6608.94	8049.9	8021.96	7997.32	7792.23	7031.56	-1.68543	3.97e-127	4.82e-126
SRRM4	6.94e-17	6.94e-17	6.94e-17	6.94e-17	6.94e-17	6.94e-17	6.94e-17	260.078	297.377	173.044	220.867	359.959	286.86	398.909	409.897	-11.2411	4.02e-127	4.87e-126
EML5	506.455	502.123	545.958	559.105	634.683	546.74	554.175	95.9666	78.1439	81.151	53.2025	61.7623	67.7764	74.8005	55.7496	2.95032	5.04e-127	6.11e-126
SLF1	1229.94	1167.35	1253.5	1309.27	1324.64	1237.1	1137.62	5645.07	5115.5	6227.15	4551.43	4368.84	4573.35	4569.72	4608.73	-2.00264	1.14e-126	1.39e-125
HDAC4	608.93	543.944	531.494	617.116	506.994	540.619	575.701	1838.61	1810.64	1792.72	2013.24	1973.31	1914.83	2002.72	1758.19	-1.75191	1.39e-126	1.68e-125
SH3RF2	684.305	672.221	671.325	683.296	724.923	704.166	681.087	115.476	117.011	111.826	116.453	84.0994	80.5099	65.5036	86.6265	2.82279	1.47e-126	1.78e-125
SFXN3	1780.6	1682.81	1650.35	1870.63	1745.35	1919.99	1863.04	5482.58	5623.01	5140.71	6161.51	6493.88	6625.8	6714.14	6439.93	-1.76705	1.66e-126	2.01e-125
MUC3A	7.04884	20.23	12.4817	23.8673	17.3117	19.985	12.0891	957.255	954.461	1002.14	1187.42	2132.11	2032.88	1994.35	2020.67	-6.56123	2.46e-126	2.97e-125
MATK	355.677	326.227	209.423	215.694	216.021	227.397	286.507	2563.15	3395.44	2536.65	4883.64	4505.38	3980	4097.99	4034.59	-3.83622	2.94e-126	3.55e-125
DMD	453.2	429.654	547.947	562.163	529.916	566.1	445.617	5241.24	4960.36	5281.33	4072.06	3314.8	3479.82	3533.77	3149.58	-3.03127	3.84e-126	4.63e-125
HLX	53.2651	65.6801	67.2772	58.269	44.3616	56.615	74.8563	588.791	525.679	458.034	672.271	476.283	551.164	610.827	511.213	-3.1915	4.94e-126	5.95e-125
PRKCQ	114.563	128.301	129.49	102.526	121.51	160.607	137.966	0	0.0174496	0	0	0.00762436	0	4.18982	0.00380403	7.64669	5e-126	6.02e-125
FHIT	276.32	247.486	247.587	239.529	209.214	222.368	271.73	13.6809	8.40977	7.88847	22.0636	20.061	11.7684	18.5734	15.4527	4.04135	6.55e-126	7.89e-125
WFS1	632.054	550.002	704.367	654.674	584.654	649.958	731.225	2565.21	2650.98	2357.61	3266.76	3196.37	3292.3	3074.12	3107.1	-2.18985	9.01e-126	1.08e-124
ARHGDIB	1302.3	1291.18	1349.89	1384.15	1460.87	1637.51	1368.78	94.8742	51.7363	69.2115	58.8249	148.085	114.038	91.4155	110.169	3.92014	9.09e-126	1.09e-124
C2orf15	332.626	353.487	406.089	406.428	457.739	444.821	411.581	23.4767	18.6518	19.7761	10.3032	15.0362	35.4526	33.7276	24.7133	4.14303	9.78e-126	1.17e-124
RGS11	64.3121	81.262	64.2421	56.2301	41.5668	91.131	59.9646	836.011	1057.35	866.607	1388.01	1387.65	1371.57	1539.76	1448.83	-4.2365	9.81e-126	1.18e-124
ERVV-2	6.94e-17	6.94e-17	6.94e-17	6.94e-17	6.94e-17	6.94e-17	6.94e-17	136.972	107.501	132.593	128.733	141.143	97.2	97.2616	127.761	-9.92943	1.19e-125	1.43e-124
ODC1	3101.98	3101.86	3194.88	3441.38	3014.44	3011.36	3269.01	8690.42	8238.04	9656.23	9597.81	10220.6	10261.9	9187.52	9126.67	-1.56762	1.2e-125	1.44e-124
SYNC	26.1344	23.0501	28.0116	15.8089	34.6454	48.9845	40.9591	571.962	727.656	708.348	734.782	1126.9	930.451	948.763	881.083	-4.7256	1.37e-125	1.64e-124
RALGPS1	1262.1	1268.37	1376.76	1329.2	1358.96	1512.71	1229.99	358.914	369.889	392.798	344.04	320.046	367.444	403.846	359.678	1.87146	1.55e-125	1.85e-124
THBD	1245	1094.69	1188.22	1140.29	1055.74	1106.26	1287.76	186.702	205.531	210.712	252.682	293.992	221.034	257.427	237.02	2.31425	1.7e-125	2.03e-124
TCP11L1	475.317	524.882	649.447	656.606	623.156	578.532	586.313	2588.76	2633.21	3166.04	2450.62	2492.02	2621.23	2359.85	2252.91	-2.13553	2.33e-125	2.79e-124
MYB	417.034	440.954	527.27	629.948	499.493	531.447	509.626	66.5338	44.3454	63.3258	58.1151	53.2431	66.833	71.3166	59.7802	3.0674	2.36e-125	2.82e-124
IGSF9B	6.94e-17	6.94e-17	6.94e-17	6.94e-17	6.94e-17	6.94e-17	6.94e-17	158.465	145.271	141.47	137.191	201.44	133.581	161.679	104.257	-10.2169	2.95e-125	3.52e-124
RCN3	261.249	200.242	253.742	217.655	260.046	166.793	272.793	2562.18	2834.74	2307.11	4170.41	4969.52	4395.65	4414.83	3961.42	-3.98782	4.13e-125	4.93e-124
GPT2	3293.9	3269.75	3158.64	2939.81	3180.24	3147.3	3429.99	990.686	972.877	974.511	1146.84	1010.64	933.3	1148.14	1064.55	1.63641	6.76e-125	8.06e-124
SH3BGRL	10.0613	12.7274	26.8053	21.8189	18.1368	22.6249	11.121	980.138	828.145	1098.34	612.706	595.401	558.918	653.248	599.931	-5.38523	7.58e-125	9.03e-124
ERBB3	1671.08	1728.15	1714.55	1852	1832.64	2016.46	1771.24	220.085	301.451	208.761	269.134	154.404	148.254	174.287	156.793	3.13811	7.89e-125	9.39e-124
EDN1	306.491	395.729	324.298	320.904	341.664	364.736	333.044	1405.42	1375.78	1339.61	1298.25	1230.67	1344.03	1146.54	1265.55	-1.93149	8.49e-125	1.01e-123
MGME1	3490.86	3555.94	3518.12	3558.06	3611.72	3597.89	3602.06	1255.75	1243.46	1439.58	1166.65	1166.91	1207.44	1268.39	1149.13	1.52562	9.94e-125	1.18e-123
ALS2	1988.6	1734.08	1974.52	2010.18	2006.97	2084.18	1836.19	615.251	482.04	497.637	498.459	462.452	510.868	595.366	552.347	1.88627	1.22e-124	1.45e-123
ZNF395	3558.17	3411.58	3177.3	2943.15	3265.68	3235.02	3276.29	313.799	426.439	296.735	323.819	496.035	517.848	542.184	523.362	2.92534	1.27e-124	1.51e-123
TP53TG3D	123.601	133.886	96.511	156.68	102.131	147.392	143.023	6.94e-17	6.94e-17	6.94e-17	6.94e-17	6.94e-17	6.94e-17	6.94e-17	6.94e-17	10.02	1.33e-124	1.58e-123
CLCNKB	0.000981051	2.18769	0.00710907	2.13874	0	0	1.71845	145.553	191.867	181.004	248.86	257.017	270.243	260.681	296.607	-7.92961	1.9e-124	2.26e-123
METRNL	72.3536	86.0221	51.9699	49.9356	61.7035	105.793	104.153	1941.1	2575.33	1815.38	3617.55	4211.91	3800.26	4112.91	3821.17	-5.41117	1.91e-124	2.26e-123
SCARA3	2555.32	2424.95	2432.38	1951.34	2246.61	2168.79	2411.43	8448.85	9236.74	8555.04	11378.7	10317.3	9998.6	8650.33	7948.84	-2.01003	2.75e-124	3.26e-123
GAB1	1172.67	1102.84	1249.36	1477.01	1305.57	1204.31	1225.31	243.641	189.101	241.461	139.852	175.474	170.903	224.296	172.179	2.68051	3e-124	3.55e-123
PAPPA	1.00603	2.22698	2.06296	0.0307698	1.73901	2.66405	0	690.618	691.543	833.198	617.836	405.254	403.687	352.065	340.347	-8.49918	3.9e-124	4.61e-123
ABCA2	5609.08	5386.16	5248.19	5063.18	5353.6	5556.34	5875.91	16527.1	16945.4	15255	21152.8	17861.4	17036.9	18603.8	16565.3	-1.68456	4.74e-124	5.59e-123
IDUA	541.614	604.733	554.212	469.371	416.85	568.451	611.649	66.4944	75.8094	70.2495	74.4135	55.4318	62.8566	57.4916	81.3244	2.98156	9.92e-124	1.17e-122
MITF	1253.06	1261.56	1279.44	1462.95	1464.54	1393.75	1177.89	6627.96	6075.38	7205.64	5136.66	5238.06	5479.19	4835.3	5507.36	-2.11797	1.02e-123	1.21e-122
ACP2	636.078	668.771	653.721	654.793	764.025	677.442	677.849	1966.71	2164.15	2015.33	2202.9	2075.43	2268.55	2063.5	2076.59	-1.63708	1.13e-123	1.33e-122
CCDC34	1104.33	1147.74	1150.92	1070.04	1096.56	1160.75	1056.12	3067.96	2926.26	3309.45	2986.33	3184.79	3143.9	3057.77	3233.87	-1.48514	1.54e-123	1.82e-122
FAM169A	2372.45	2277.52	2295.67	2400.08	2223.34	2213.63	2127.26	252.514	244.315	250.399	180.148	141.612	135.492	104.316	137.214	3.65133	1.92e-123	2.26e-122
FSTL3	950.565	1007.25	734.563	591.609	699.309	720.955	857.971	9069.73	10342.9	8804.28	14826.2	17959.7	17499.8	17186.2	15935.4	-4.13396	2.21e-123	2.6e-122
WASHC2A	137.675	135.439	150.235	281.633	142.136	121.487	113.722	2099.78	1600.38	1712.55	2155.27	2087.03	2148.68	2314.09	2019.9	-3.70539	2.69e-123	3.17e-122
DUSP10	694.356	650.88	689.984	786.294	804.546	678.965	718.249	145.782	140.31	142.493	126.768	87.4917	126.735	127.728	120.608	2.4943	2.75e-123	3.22e-122
CRLF1	50.2135	13.1663	12.6191	28.673	46.379	28.1841	43.5417	1338.75	1337.66	1145.6	1646.13	2092.02	1968.93	2010.1	2111.42	-5.73739	2.76e-123	3.24e-122
SLMAP	7206.8	6784.02	7522.05	8219.77	7559.94	7504.43	6693.98	2268.07	2028.11	2361.68	1880.62	1840.64	1617.06	1805.98	1751	1.91963	5.42e-123	6.36e-122
PON2	1444.98	1417.16	1431.74	1727.58	1542.74	1567.36	1479.28	7343.86	7034	7920.95	6013.67	5499.56	5832.86	5623.57	5806.26	-2.07434	5.78e-123	6.78e-122
NR3C2	237.137	205.71	189.691	250.178	273.372	203.498	187.433	5.83191	10.3559	11.8807	9.52087	4.37847	13.7834	13.0827	10.3029	4.46479	1.21e-122	1.42e-121
WNT3	271.306	206.116	267.258	276.692	238.728	297.041	265.597	1058.18	1153.28	1101.17	1115.29	1026.61	997.172	1081.25	1025.44	-2.03678	1.23e-122	1.44e-121
SESN2	1592.69	1542.97	1482.49	1395.36	1637.79	1595.71	1595.8	433.247	458.485	376.914	479.572	386.983	420.48	474.357	455.477	1.83015	1.52e-122	1.78e-121
DUSP2	324.564	306.647	364.528	262.92	287.013	306.809	358.441	3372.95	3497.43	2611.82	4759.37	5738.02	5253.31	5951.67	5878.09	-3.87404	1.73e-122	2.02e-121
CTNNBIP1	1918.27	2077.54	2182.67	1853.35	1960.22	2030.69	1898.92	521.244	598.914	481.79	454.483	565.295	554.115	613.008	589.424	1.86205	1.98e-122	2.32e-121
CNBP	11303.6	11258.1	10844.4	11208	11111.1	10458.1	11093.9	29040.6	27331.1	30187.6	28086.1	26132.3	27674.1	27010.9	29690.4	-1.35018	2.22e-122	2.6e-121
SEMA5A	2057.94	2069.86	1934.22	2149.75	2329.89	2102.78	2273	47.0771	47.4789	49.5424	36.3254	13.0413	15.6476	20.1094	6.3576	6.17057	2.85e-122	3.32e-121
RNF150	6.02866	8.88856	6.20956	4.45118	7.90539	1.49338	4.87264	1048.56	1055.69	1198.25	1041.21	587.04	671.924	621.636	414.633	-7.16473	3.05e-122	3.56e-121
SIK2	1392.73	1452.2	1381	1602.51	1618.93	1473.49	1476.06	4332.51	4358.5	4828.14	4175.92	4421.76	4258	4602.4	4009.98	-1.5578	3.7e-122	4.31e-121
CAPN1	34432.2	32754.8	30167.1	28436.1	30515.3	30124.7	35378.3	5384.74	5490.84	5017.02	7288.31	8062.11	7193.66	7320.82	6995.4	2.26462	4.15e-122	4.83e-121
2021-09-05	62.2782	55.2847	50.7147	24.6696	31.4048	50.9194	44.4587	612.128	790.334	543.093	719.625	723.727	788.947	907.822	866.574	-4.02245	4.6e-122	5.35e-121
C2	293.421	255.958	315.942	317.39	284.492	344.286	329.331	24.4218	28.7914	16.7821	38.2895	28.6861	30.4687	35.0103	22.7269	3.43703	4.62e-122	5.37e-121
BAG1	1436.93	1436.16	1415.11	1341.4	1305.15	1462.49	1456.46	5069.85	5001	4648.98	6378.92	6781.72	6690.66	6416.9	6211.15	-2.06726	6.28e-122	7.3e-121
RHOBTB2	3942.02	4088.09	3749.13	3478.06	3573.52	3673.42	3832.17	1062.03	1151.48	1116.97	1282.12	1367.45	1200.57	1288.11	1219.15	1.6354	7.39e-122	8.58e-121
ZNF577	89.4436	111.098	120.069	110.832	114.137	98.7397	80.9626	6.94e-17	6.94e-17	6.94e-17	6.94e-17	6.94e-17	6.94e-17	6.94e-17	6.94e-17	9.70328	8.71e-122	1.01e-120
ZSCAN23	142.696	135.431	132.701	185.239	201.933	172.28	105.313	6.94e-17	6.94e-17	6.94e-17	6.94e-17	6.94e-17	6.94e-17	6.94e-17	6.94e-17	10.2717	1.01e-121	1.17e-120
FBXO32	1080.22	1155.8	1161.3	1189.61	1198.55	1151.98	1154.47	148.587	121.905	133.514	164.846	206.98	180.785	216.407	224.477	2.72547	1.03e-121	1.2e-120
CD2AP	3738.05	3479.03	3904.49	4236.61	3866.26	3807.63	3539.02	1009.37	864.451	1006.22	628.776	884.162	1020.85	850.166	869.815	2.08956	1.04e-121	1.21e-120
C14orf132	251.205	214.837	163.908	253.583	225.932	290.48	240.049	1.92942	2.45756	5.94058	9.64143	2.19454	3.9211	10.7229	2.09604	5.55097	1.19e-121	1.37e-120
CALM3	20115.1	19609.7	18468	18036.5	19041.9	20134.4	19765	6198.48	6655.4	6230.02	7767.8	7273.89	7078.69	7217.49	6575.02	1.49001	1.89e-121	2.18e-120
PTDSS2	1074.17	953.743	1030.71	883.411	864.155	926.612	1013.7	7618.4	8431.03	7273.73	11792.1	14976.7	13685.9	13401.9	14000	-3.56369	1.92e-121	2.21e-120
ANKRD18A	1060.13	1086.82	1293.82	1217.07	1238.28	1227.8	1137	256.393	160.723	227.595	141.772	217.683	166.968	189.438	185.529	2.60933	2.36e-121	2.73e-120
LSR	12508.4	12516.9	10762.6	9343.21	10165.1	11043.7	13006.9	57.5137	84.8914	30.5539	108.588	198.933	147.451	146.006	175.936	6.57459	2.54e-121	2.93e-120
MPZL2	2090.09	2112.94	2250.05	2126.72	2114.67	2158.75	2097.78	419.594	490.022	523.463	379.331	301.076	306.44	349.316	377.217	2.44082	2.79e-121	3.22e-120
GGT1	758.666	751.732	791.458	781.035	695.903	804.793	866.368	3016.12	3125.35	2867.17	4008.6	2958.55	2768.54	3141.36	2839.26	-1.98867	3.44e-121	3.96e-120
ZNF426	2045.89	2246.96	2504.86	2357.33	2316.63	2246.31	2389.97	782.497	706.198	710.384	590.856	648.269	640.552	622.276	601.92	1.79539	3.6e-121	4.14e-120
GPCPD1	3995.29	3776.37	3912.82	4328.96	3966.27	3847.05	3961.54	943.863	885.831	935.986	788.269	630.5	550.048	846.608	856.348	2.30245	4.66e-121	5.37e-120
FBXO34	3110.02	2995.27	3339.87	3407.36	3247.66	2951.96	3134.38	1055.24	1013.23	1093.25	1040.85	1150.77	1121.99	985.702	1167.56	1.5548	5.22e-121	6.01e-120
HCAR3	187.892	112.079	158.526	169.107	159.541	176.463	178.446	0	2.32588	0.982498	6.78046	2.13906	3.94165	0.055003	3.0849	5.99545	7.05e-121	8.11e-120
CALML3	165.787	176.523	114.102	128.741	174.864	106.756	145.979	0	0.00875313	0	1.94834	0.00382555	0	0.00600791	0.00190889	8.57053	7.3e-121	8.39e-120
IGSF9	193.948	203.422	220.649	233.824	232.293	208.779	226.935	0	15.407	5.93599	6.68779	2.21225	7.87543	8.68127	0.039191	5.19514	8.8e-121	1.01e-119
PNPLA3	109.519	89.8895	106.649	103.172	110.756	82.135	82.8112	568.232	622.967	549.098	565.277	513.378	545.264	488.065	548.264	-2.49113	8.96e-121	1.03e-119
C4orf3	3419.51	3471.89	3564.69	3483.33	3144.58	3276.14	3763.25	977.949	1026.95	880.491	1061.86	1121.03	1151.49	1153.72	1124.3	1.69792	1.18e-120	1.35e-119
TMEM248	2895.98	3023.38	3082.97	3087.78	3144.26	2758.53	2745.69	8581.92	8222.64	8333.44	7189.82	8562.97	8798.01	8495.95	8776.22	-1.49848	1.88e-120	2.15e-119
PTPRS	6460.18	5905.04	6189.81	5718.94	5967.94	5845.01	6066.88	16740.3	17682.8	14848.4	18746.7	19029.1	17919.2	18734.8	16399.4	-1.54004	2.48e-120	2.84e-119
LYPD5	390.906	462.134	483.763	474.522	529.341	535.236	393.506	12.6514	33.8456	12.8322	15.1534	19.1738	32.4977	30.4802	12.4544	4.46152	2.63e-120	3.01e-119
KLHL42	2164.45	2204.73	2194.13	2162.91	2004.06	2051.11	2118.46	712.948	715.717	817.252	748.298	726.868	689.669	681.73	704.927	1.55385	2.9e-120	3.32e-119
GDPD5	648.119	528.331	573.957	552.735	664.736	628.616	585.389	2215.08	2388.14	2083.55	2637.53	2811.68	2693.94	2965.92	2854.57	-2.11033	2.94e-120	3.36e-119
IFITM1	663.194	641.38	642.266	603.16	541.39	671.701	592.693	105.642	132.796	77.1283	89.5094	109.36	88.3845	94.7984	106.119	2.63112	3.02e-120	3.45e-119
PYGL	15273.7	14239.9	15911.2	16823.3	16446.9	15429.1	15226.8	6321.81	6008.61	6249.86	5639.1	5478.17	5527.34	5410.93	5770.12	1.4292	4.14e-120	4.73e-119
VSIG1	103.494	99.8333	73.6945	98.8262	101.945	87.4587	107.562	6.94e-17	6.94e-17	6.94e-17	6.94e-17	6.94e-17	6.94e-17	6.94e-17	6.94e-17	9.59594	4.32e-120	4.93e-119
RASSF2	24.1295	31.8504	24.9514	73.3316	27.3584	37.1413	14.7578	889.024	793.128	845.908	811.119	922.261	830.174	825.888	862.568	-4.6658	4.43e-120	5.05e-119
PAQR7	2550.31	2762.06	2576.42	2322.49	2543.47	2635.07	2659.59	466.369	715.111	531.251	631.981	619.557	728.08	666	645.11	2.04385	5.22e-120	5.95e-119
DSCC1	4052.58	4607.39	5297.77	5520.64	5007	4583.79	4273.61	1446.51	1244.84	1460.34	1231.46	1151.08	1293.9	1283.94	1410.78	1.85617	6.11e-120	6.95e-119
GZF1	1864	1905.05	1796.38	1921.2	1902.54	1823.35	1822.34	686.605	654.416	665.861	585.186	606.838	583.555	605.687	619.378	1.57264	7.35e-120	8.36e-119
ETNK2	1263.09	1148.08	1202.77	1116.32	1210.44	1361.3	1299.88	169.153	219.514	208.785	253.935	145.857	131.549	187.167	162.906	2.73215	7.48e-120	8.5e-119
LTF	0.00192466	0.0491012	0.0139513	0.0366124	1.71936	3.57498	5.30739	117.318	113.306	126.633	135.391	143.338	127.714	162.465	111.383	-6.20439	9.27e-120	1.05e-118
STEAP1	180.877	220.886	189.574	196.539	157.429	210.998	156.902	3.91609	0.108442	5.94935	0	4.22993	0	10.6219	2.07975	5.7573	1.82e-119	2.06e-118
FAM106CP	77.3893	84.2948	103.546	92.3394	113.478	97.1762	99.9073	6.94e-17	6.94e-17	6.94e-17	6.94e-17	6.94e-17	6.94e-17	6.94e-17	6.94e-17	9.5864	2.79e-119	3.17e-118
NOTCH1	16093.7	14882.2	14992.3	14521.2	14280	13327.6	16584.8	4292.4	4075.33	4125.64	5395.39	4790.4	4493.81	4602.45	3813.19	1.74909	2.82e-119	3.19e-118
ATP1B1	2128.28	2293.44	2495.54	2539.47	2249.22	2339.3	2090.02	15005.5	13913.9	15849.8	12229.6	10192.4	9924.79	10456.3	10841.6	-2.41602	2.98e-119	3.37e-118
ECH1	2224.74	2227.48	2025.36	1930.36	2219.18	2088.06	2505.14	7199.95	7008.36	6602.99	8936.43	8465.12	7999.25	8625.66	8269.18	-1.85889	3.21e-119	3.63e-118
LPAR2	880.242	863.866	817.384	773.518	810.079	758.81	896.74	121.144	166.059	187.01	173.49	197.462	169.962	180.476	176.211	2.27247	4.28e-119	4.84e-118
NCF2	178.876	181.969	195.828	190.187	205.359	252.636	219.639	13.7232	13.627	7.90391	7.57084	11.6589	3.88901	15.2074	9.29012	4.2878	5.09e-119	5.76e-118
POMT2	458.214	527.49	393.794	491.99	433.762	415.736	526.697	1711.42	1758.99	1738.29	2095.23	2166.6	2091.71	1931.33	2070.35	-2.06819	5.6e-119	6.32e-118
SHB	3643.58	3257.44	3203.22	3015.66	3294.09	3488.82	3585.01	846.894	900.171	724.159	944.641	1062.44	974.629	1011.67	954.279	1.85547	5.62e-119	6.35e-118
FAM63B	2583.48	2747.48	2739.05	2742.91	2855.22	2479.95	2670.96	749.353	622.952	622.348	474.538	507.014	480.372	451.878	477.248	2.29361	6.4e-119	7.22e-118
CSRNP3	112.532	99.8995	103.569	91.3138	109.837	102.381	73.4372	6.94e-17	6.94e-17	6.94e-17	6.94e-17	6.94e-17	6.94e-17	6.94e-17	6.94e-17	9.63789	6.75e-119	7.61e-118
PCDH1	2673.91	2629.46	2667.57	2549.69	2566.76	2502.44	2668.62	197.629	202.233	155.311	216.649	100.376	72.5228	184.808	230.613	3.93839	8.09e-119	9.11e-118
ALPK1	1251.06	1359.32	1587.02	1499.44	1669.96	1670.86	1360.26	401.965	400.99	421.488	378.374	383.668	380.199	388.723	394.706	1.91541	9.27e-119	1.04e-117
HOXB4	130.635	147.403	143.964	156.81	114.311	133.169	132.647	0	8.84676	1.96975	4.78279	4.24501	4.91974	2.27497	4.12118	5.10431	1.35e-118	1.52e-117
TBX1	355.707	343.849	344.927	321.897	274.732	359.691	281.465	2590.6	2392.28	2041.96	3407.77	4332.96	3521.21	3734.43	3600.68	-3.29591	1.77e-118	1.99e-117
FOXA2	113.544	125.615	91.2614	113.06	77.8512	116.263	114.835	6.94e-17	6.94e-17	6.94e-17	6.94e-17	6.94e-17	6.94e-17	6.94e-17	6.94e-17	9.75655	2.66e-118	2.98e-117
SETD3	1586.67	1516.14	1797.35	1825.57	1818.95	1775.37	1801.18	5670.45	5713.5	6124.22	4927.94	4895.89	5312.19	5234.65	5316.68	-1.64033	2.94e-118	3.31e-117
ACP7	123.597	131.548	105.765	119.801	85.5114	151.051	147.437	6.94e-17	6.94e-17	6.94e-17	6.94e-17	6.94e-17	6.94e-17	6.94e-17	6.94e-17	9.95715	4.26e-118	4.79e-117
PGK1	21129	20718	20758.5	20808.9	20851.2	21889.9	21208.9	48170.2	48537.9	50515.1	49361.5	48344.1	49416.1	48128.5	50374.8	-1.22192	4.54e-118	5.09e-117
CDR2L	1249.02	1161.53	1086.79	1037.3	1227.9	1193.3	1303.4	4105.52	4603.12	3965.33	5390.45	5767.92	5536.25	5246.54	5345.46	-2.08137	6.54e-118	7.34e-117
MYO6	4382.17	4560.84	4655.6	5257.12	5105.48	4723.21	4328.13	1036.77	1096.2	1155.66	842.561	763.228	710.234	708.517	819.361	2.40301	1.72e-117	1.93e-116
SCN1B	13.0663	11.5161	6.31773	10.0545	24.7586	15.5174	19.3051	363.681	382.245	353.135	530.073	600.057	557.118	596.241	532.736	-5.06847	2.07e-117	2.32e-116
ABR	764.679	686.931	577.177	662.514	775.198	692.043	695.166	2232.72	2443.12	2185.48	2607.1	2583.25	2607.5	2368.5	2331.16	-1.80245	2.23e-117	2.49e-116
SH2D2A	82.3998	68.5251	116.823	96.4341	90.7679	65.6939	68.7363	949.694	899.859	912.214	1110.85	786.511	768.242	677.694	746.227	-3.34592	2.47e-117	2.76e-116
CHADL	204.982	177.315	195.776	153.088	173.155	169.898	255.319	3.91333	2.3928	0	2.83991	6.29755	0	6.47174	7.16107	5.67165	3.67e-117	4.11e-116
TTC6	303.441	231.823	244.502	205.792	227.51	235.382	290.947	8.8403	6.8116	0	0	8.40816	11.8487	1.23887	4.13793	5.56139	4.91e-117	5.48e-116
FBLN1	5274.46	4866.23	5211.85	4743.47	4929.11	4624.06	5382.76	13763.3	13730.2	12526.3	15802.3	15828.3	14910.9	14767.7	14743.2	-1.53558	5.03e-117	5.61e-116
KIAA1549	556.689	524.774	651.477	618.226	519.126	555.304	523.32	2563.4	2211.62	2676.29	2209.49	2218.9	2303.89	2061.48	1894.3	-2.00738	5.28e-117	5.89e-116
SLC25A13	1956.45	1926.95	2189.96	2166.13	2165.79	1996.09	2080.57	5802.44	5238.19	6152.89	5261.55	5884	5995.03	5972.22	6174.04	-1.48963	5.8e-117	6.46e-116
ADGRV1	148.712	155.25	105.831	141.682	149.452	110.337	163.892	1.95309	2.30141	1.97745	3.85262	0.0296722	1.9627	2.2042	2.06364	6.00075	8.08e-117	9e-116
SIX2	248.202	280.155	261.048	251.603	268.471	228.334	254.779	971.098	908.687	985.389	1106.71	1226.08	1124.95	1135.05	1062.51	-2.05647	9.14e-117	1.02e-115
ESPN	173.82	146.435	109.975	112.465	170.466	157.572	139.223	1178.52	1228.09	1045.74	1493.14	1016.06	934.253	950.622	1075.94	-2.94828	1.26e-116	1.4e-115
GAS6	4025.41	3604.66	3500.5	3235.3	3223.97	3246.81	3791.22	615.037	736.683	636.111	934.352	869.115	811.527	918.997	821.332	2.14958	1.59e-116	1.76e-115
CNDP2	1091.27	1087.78	1075.36	1168.7	1138.08	1117.6	1160.42	2861.53	3138.3	3311.41	3487.82	3708.53	3420.96	3411.11	3293.68	-1.57153	2e-116	2.22e-115
LGI4	173.835	188.095	163.691	153.935	139.329	169.421	169.961	5.86821	4.68455	6.93093	0	2.20971	3.91561	10.7687	11.254	4.83869	2.08e-116	2.31e-115
FOXC2	48.2267	48.6371	73.2346	43.9354	33.2595	17.1496	41.9685	1360.22	1517.47	1149.54	2035.13	2683.66	2211.59	2454.72	2218.69	-5.47645	2.15e-116	2.39e-115
POLE2	3253.71	3106.51	3422.75	3546.84	3320.1	2965.63	3257.29	991.819	897.308	943.903	761.538	648.535	745.658	722.583	738.979	2.01851	2.95e-116	3.27e-115
GLUL	3827.48	3949.87	3879.66	3934.83	4017.27	3896.15	3931.05	9117.84	9177.98	9221.89	9415.74	9215.5	8999.38	9644.31	9457.45	-1.2436	3.35e-116	3.71e-115
NKX3-1	977.725	953.906	1088.72	1075.28	1048.42	1030.84	913.247	203.447	203.812	169.154	156.138	192.354	150.237	241.69	228.664	2.39038	3.71e-116	4.1e-115
CDH11	93.4476	96.3335	105.556	82.5174	75.5665	92.0542	79.6598	6.94e-17	6.94e-17	6.94e-17	6.94e-17	6.94e-17	6.94e-17	6.94e-17	6.94e-17	9.48901	5.04e-116	5.58e-115
ADAT2	2466.91	2588.47	2461.44	2605.53	2331.91	2391.54	2582.1	863.569	933.155	932.995	808.236	820.465	862.605	881.92	796.685	1.52939	5.21e-116	5.76e-115
ZNF185	3096.96	3000.98	3263.25	3131.9	3175.05	3475.23	3338.31	1155.04	1143.09	1133.82	1127.66	950.257	1034.51	1158.23	1153.17	1.5368	8.73e-116	9.65e-115
HEG1	1349.52	1367.1	1501.05	1424.75	1472.92	1516.76	1303.37	9303.82	8437.56	9338.71	7924.98	6750.26	6501.9	6285.44	5561.11	-2.40405	8.92e-116	9.86e-115
DISP2	680.274	606.401	663.997	553.934	628.111	616.335	641.655	112.544	112.432	63.2626	108.79	100.881	92.3447	73.0493	89.6859	2.73494	1.09e-115	1.2e-114
SLIT3	85.4161	96.3311	82.9208	98.6932	70.2618	92.0568	98.4378	6.94e-17	6.94e-17	6.94e-17	6.94e-17	6.94e-17	6.94e-17	6.94e-17	6.94e-17	9.487	1.52e-115	1.67e-114
OSGIN1	1515.3	1420.24	1433.73	1204.29	1296.56	1387.57	1416.83	222.864	284.78	248.293	336.632	293.31	359.673	284.172	328.67	2.22842	1.55e-115	1.71e-114
SOX9	932.494	882.154	934.372	831.699	893.922	703.404	952.844	151.53	198.921	155.307	155.266	157.401	178.818	187.033	207.021	2.33244	1.89e-115	2.08e-114
NUP160	6317.5	6117.45	6556.54	6543.72	6420.95	6543.29	6321.6	20165.4	18763.6	20495.8	17807.7	17206.9	17233.4	16151	16676.6	-1.49616	2.24e-115	2.46e-114
CEP85L	572.77	537.341	578.088	644.611	596.203	619.133	600.379	92.8504	90.3519	144.513	110.58	118.919	104.126	99.2646	110.266	2.4425	2.52e-115	2.77e-114
CMBL	2064.97	1904.17	2059.45	1931.26	2007.74	2119.39	1911.29	6843.1	6888.68	6314.15	6419.87	5528.18	5530.26	5589.35	5785.62	-1.61177	2.81e-115	3.09e-114
PPA1	4381.16	4514.31	4671.13	5158.31	4703.11	4809.27	4661.63	15387.8	14225.7	17852.2	13176.9	13317.5	13764.3	14167.8	14688.6	-1.63256	3.3e-115	3.63e-114
XKR9	159.779	173.687	157.528	240.818	169.054	148.331	153.82	2.92559	2.39262	3.95836	0.904251	8.35218	5.91361	2.26565	2.08262	5.53037	4.62e-115	5.08e-114
POLH	3764.18	3629.97	4158.26	3863.45	4082.07	3936.62	3798.16	1413.21	1440.4	1551.36	1293.41	1243.5	1367.59	1399.47	1402.59	1.48594	7.02e-115	7.7e-114
IRAK2	11.0565	25.3562	10.3919	0.236164	13.8735	20.2492	6.16825	459.647	418.721	504.597	490.953	363.762	513.872	453.727	532.696	-5.21003	7.11e-115	7.8e-114
MARVELD2	651.14	600.775	718.829	707.142	602.931	655.217	485.549	72.493	31.8264	43.5094	40.8574	46.8402	77.7378	49.6127	50.51	3.60674	8.79e-115	9.63e-114
APOLD1	65.3321	79.5808	96.2524	69.47	62.4294	101.092	107.245	684.629	695.777	651.995	679.691	664.129	618.935	659.504	509.255	-2.95416	1.03e-114	1.13e-113
FAHD1	698.375	727.705	679.633	684.475	676.242	743.784	785.494	2103.65	1982.5	2137.03	2128.48	2163.6	2241.02	2077.85	2401.12	-1.59338	1.14e-114	1.25e-113
PTPN13	3736.04	3504.06	4087.83	4160.95	3981.03	4077.75	3710.64	963.457	835.259	1029.03	788.302	656.984	709.298	686.294	592.755	2.31444	1.22e-114	1.34e-113
TTC9	1046.03	902.649	895.085	757.289	875.593	952.706	949.333	102.783	112.002	47.4223	104.111	53.4661	88.4437	71.7765	75.2732	3.47374	1.45e-114	1.59e-113
LYL1	118.566	112.355	108.784	91.4709	96.3192	97.7163	142.837	1.97176	0.0174321	1.98643	0	0.0076167	0	0.0119632	0.00380021	7.42886	1.86e-114	2.03e-113
SLC25A21	673.248	656.257	571.966	770.725	623.61	656.793	658.872	137.933	136.921	130.602	100.86	114.884	129.692	111.444	152.405	2.37569	2.03e-114	2.22e-113
REN	217.023	121.153	181.265	200.719	199.723	157.904	141.991	0	0.0345777	0	1.92386	0.0151005	0	0.023723	6.09309	7.2434	3.18e-114	3.48e-113
RAB6B	180.875	189.525	165.828	150.858	182.013	198.828	216.726	960.337	1169.32	846.844	1052.32	1080.71	925.426	1325.04	1128.42	-2.52893	3.65e-114	3.98e-113
GPR85	107.52	78.9597	92.2928	135.744	112.261	115.375	110.575	0	0.00438657	0	0.969798	0.0019174	0	0.00301104	0.000956799	8.73507	3.88e-114	4.23e-113
B4GALNT1	2161.43	2161.65	2201.37	1980.78	1975.55	2106.24	2272.19	592.643	724.199	610.437	671.158	626.952	640.585	512.422	544.225	1.78639	4.14e-114	4.51e-113
PRRG2	352.703	381.216	291.246	274.022	353.759	415.852	388.841	13.6751	30.1865	7.88634	13.3024	12.8187	18.688	19.6606	8.3221	4.48926	4.79e-114	5.22e-113
DGKD	2107.18	2156.02	2050.2	2075.15	2010.09	2410.22	2164.72	7178.4	7486.61	6762.27	8067.84	9063.4	9072.14	10027.1	9561.43	-1.97365	5.02e-114	5.47e-113
BTC	90.4617	109.339	153.175	118.757	129.474	147.459	134.625	0	0.0174319	0	0	0.00761662	3.96537	0.011963	0.00380017	7.63047	5.08e-114	5.52e-113
DENND6A	3394.38	3437.71	3349.23	3486.5	3152.49	3018.09	3305.13	957.469	1009.22	1126.95	814.832	828.006	833.082	855.768	1053.13	1.82225	6.65e-114	7.23e-113
MST1R	7604.71	7324.25	7619.44	7082.19	7635.83	7147.4	8044.68	2107.54	2142.58	1713.52	2404.05	2548.07	2436.55	2442	2274.45	1.73035	7.64e-114	8.3e-113
SMIM3	245.209	335.907	304.611	295.669	322.714	388.453	338.34	11.7671	0.254342	1.95514	5.6624	10.5742	9.83374	8.80311	18.4065	5.21519	1e-113	1.09e-112
RPA1	4984.06	4523.61	4953.96	5128.86	5407.43	5067.11	5174.72	13004.4	12385.2	13379.2	12837.7	12092.2	12333.9	12458.8	12649.1	-1.32827	1.11e-113	1.2e-112
WNT1	6.94e-17	6.94e-17	6.94e-17	6.94e-17	6.94e-17	6.94e-17	6.94e-17	107.484	112.346	130.583	124.772	197.126	153.298	125.72	162.728	-10.13	1.29e-113	1.4e-112
USP18	906.376	933.155	845.401	890.927	917.199	993.312	836.665	131.075	84.971	92.9523	145.04	167.468	94.2403	146.099	126.747	2.86834	1.34e-113	1.46e-112
ABCB5	99.5063	145.23	143.979	179.592	168.819	105.079	135.96	0	0.00875441	0	0	0.00382611	1.98089	0.00600879	0.00190916	8.52009	2.06e-113	2.23e-112
MFSD1	621	652.723	658.831	672.13	604.667	584.329	625.848	1928.64	1701.28	1854.08	1847.31	1911.68	1809.7	1828.92	1775.68	-1.53784	2.14e-113	2.32e-112
ITM2B	10300.7	9806.24	10770.8	11697.6	10306.1	9877.82	9859.95	3807.35	3695.84	4136.58	3206.4	3735.28	3465.13	3623.73	3853.23	1.49108	2.2e-113	2.38e-112
CAPRIN2	1291.25	1345.64	1307.47	1471.95	1604.34	1596.86	1485.29	400.059	361.843	406.663	308.683	311.557	335.976	401.615	343.21	2.0086	2.21e-113	2.39e-112
FGF2	971.683	1028.19	911.645	929.295	815.828	875.019	860.651	6186.96	5183.4	6268.71	4842.24	4414.51	4728.59	4011.75	3696.82	-2.42886	2.23e-113	2.41e-112
ADAMTS13	565.709	570.441	416.568	408.989	427.587	430.361	529.873	28.3783	24.2961	6.87067	24.7605	31.7599	38.3933	29.6126	23.7279	4.19747	2.69e-113	2.91e-112
GUF1	3585.31	3301.99	3825.75	4222.26	3912.14	3701.88	3318.68	1002.54	913.661	1110.15	700.38	819.407	793.796	801.782	769.915	2.09653	3.32e-113	3.58e-112
DUSP7	3958.12	3956.89	4178.01	3961.33	4366.8	4398.46	4294.85	1630.34	1630.53	1653.25	1631.93	1540.91	1448.12	1511.89	1479.93	1.40945	3.64e-113	3.93e-112
FMO4	166.822	206.53	235.02	204.269	161.666	211.677	204.611	9.85658	6.674	0	2.84525	0.0472107	0	0.0742415	7.15621	5.84278	4.79e-113	5.15e-112
GCLC	5492.52	5386.19	5449.14	5552.9	5469.25	5636.31	5513.53	1779.01	1812.42	1882.8	1889.41	1424.22	1692.8	1411.99	1434.65	1.72287	6.38e-113	6.86e-112
COL25A1	0.000493655	0.0125702	1.02834	0.00937757	1.82459	0	0	194.744	145.372	176.139	112.235	117.18	186.747	167.187	125.837	-8.16066	7.15e-113	7.69e-112
SOX17	6.94e-17	6.94e-17	6.94e-17	6.94e-17	6.94e-17	6.94e-17	6.94e-17	109.374	138.94	140.446	192.635	234.407	206.381	196.854	190.604	-10.4693	7.81e-113	8.4e-112
SEMA6B	201.962	198.373	207.069	127.975	145.29	195.433	170.531	2182.73	2436.99	1605.62	3926.63	3921.8	3139	3693.52	3163.78	-4.0775	8.7e-113	9.35e-112
USP40	2913.07	2811.42	3019.82	3256.89	3094.04	3212.9	3061.88	1181.43	1179.99	1103.13	1166.73	1143.45	1122.95	1097.9	1186.15	1.41142	1.48e-112	1.59e-111
KLF17	0.00130394	4.31122	4.08642	0.0247895	0	0	0	132.901	157.054	209.791	130.35	156.352	216.231	194.659	200.865	-7.15138	1.87e-112	2.01e-111
BTN3A1	1480.15	1411.51	1511.47	1544.46	1644.78	1646.63	1413.09	501.725	516.081	485.778	437.4	479.296	490.252	482.311	509.067	1.64183	1.88e-112	2.02e-111
PAPLN	268.279	195.754	223.801	183.897	255.674	220.767	282.866	1203.82	1293.39	1115.95	1393.55	1552.42	1705.66	1595.15	1515.9	-2.60725	2.55e-112	2.73e-111
PER2	1541.44	1450.03	1460.74	1499.51	1519.36	1553.54	1657.08	540.876	465.837	508.539	519.539	457.081	466.643	516.331	516.287	1.61264	3.17e-112	3.4e-111
ABTB2	257.246	345.342	240.42	240.783	293.675	200.414	282.264	1600.92	1487.25	1348.44	1930.35	2016.71	2120.26	1924.46	1666.46	-2.72896	3.29e-112	3.53e-111
PLAU	885.255	715.506	708.664	703.25	765.289	786.716	795.937	130.015	163.38	184.072	118.002	140.355	149.332	172.567	141.224	2.35357	3.59e-112	3.84e-111
SCPEP1	2743.24	2567.1	2468.74	2366.42	2457.89	2778.8	2890.85	707.022	861.751	708.354	790.178	883.989	832.163	855.39	801.782	1.69756	4.6e-112	4.92e-111
ACTR10	3820.44	4009.8	3652.8	3719.54	3703.09	3423.88	3820.64	1278.23	1366.59	1279.25	1195.21	1308.15	1172.04	1311.38	1504.49	1.52083	4.71e-112	5.03e-111
CACUL1	5136.81	5180.76	5437.72	5536.38	5465.88	5544.34	5372.49	2221.08	2042.09	2182.56	1833.84	2148.63	1889.25	2005.12	1932.34	1.40538	4.77e-112	5.1e-111
GLDN	151.708	125.913	92.351	127.323	112.861	135.304	95.821	0	0.0217535	0.99018	0	0.00950364	1.97602	2.1312	0.00474142	7.29409	4.9e-112	5.23e-111
ABCG2	1733.35	1374.19	1498.03	1609.22	1477.79	1566.4	1606.54	180.868	148.396	134.478	191.513	287.441	247.656	222.27	246.18	2.90342	5.69e-112	6.07e-111
MFHAS1	1050.07	974.279	1034.9	947.082	1057.07	945.421	1088.85	2888.94	3305.07	3004.69	3229.44	3549.16	3505.48	3471.52	2828.99	-1.66786	7.06e-112	7.53e-111
REEP2	646.105	632.076	533.586	434.49	555.506	567.336	667.824	23.4587	29.7279	9.8462	20.9029	21.3337	19.617	24.2568	51.2256	4.51957	7.51e-112	8e-111
RIMKLA	208.001	181.938	200.979	204.297	218.536	203.778	190.274	5.83573	4.86996	3.93566	13.4266	7.49131	11.8069	21.4533	6.22348	4.40424	1.05e-111	1.12e-110
SEL1L3	3859.64	3644.84	4285.69	4095.18	4203.7	4144.72	4048.97	1357.51	1267.62	1432.65	1230.56	1111.73	1028.56	1357.41	1198.58	1.6948	1.2e-111	1.27e-110
HOXC10	1144.53	1106.13	1250.36	1197.39	1213.11	1311.37	1204.78	3353.56	3467.45	3286.68	3235.14	3249.68	3044.63	3206.44	3509.01	-1.4515	1.22e-111	1.3e-110
PAQR5	33.1659	24.3157	49.5884	55.4624	39.7961	31.5736	25.811	1175.69	1358.12	1144.75	978.967	655.083	835.041	724.017	754.531	-4.67935	1.44e-111	1.53e-110
CAMK2D	2457.86	2440.95	2414.81	2497.89	2469.43	2290.94	2218.74	908.633	819.297	827.119	706.181	786.411	742.712	765.376	850.167	1.58257	1.46e-111	1.55e-110
ZNF708	0.000656063	0.0167092	0.00475355	0.0124647	0	3.70106	0	256.33	252.932	318.696	198.188	157.618	192.525	178.732	155.787	-8.31673	1.56e-111	1.66e-110
SFN	63940.7	63788.3	57406.5	50522.7	56269.8	58575.1	65979	4517.17	5539.38	4608.38	7385.48	9311.59	8675.3	8007.78	7576.61	3.09716	1.58e-111	1.68e-110
PTPN1	12832.9	12426.4	12418	11887	12215.4	12302.3	13013	5042.53	5336.79	5348.53	5406.61	5131.67	5483.17	5005.65	4829.27	1.25918	1.66e-111	1.76e-110
FMNL1	871.198	785.801	850.483	769.101	769.408	835.709	829.647	3116.78	3068.47	2973.98	3664.08	4598.84	4165.71	4321.33	3892.39	-2.19058	1.82e-111	1.93e-110
ZNF253	0.000978017	0.0249196	0.00708707	0.0185874	0	0	5.44546	180.045	176.895	174.165	132.392	147.723	144.412	130.177	102.205	-7.30083	1.91e-111	2.02e-110
MAP3K14	4341.96	4203.02	3905.6	3697.83	4296.02	4210.9	4237.1	1126.57	1272.41	1182.27	1362.17	1401.56	1555.33	1347.67	1249.08	1.65335	2.46e-111	2.6e-110
C17orf58	867.188	748.696	985.079	936.852	896.521	762.091	932.949	166.254	134.284	191.969	151.465	182.667	183.755	136.906	191.595	2.3856	3.7e-111	3.91e-110
PDIA5	767.704	747.103	762.456	748.106	816.49	767.771	667.441	2284.61	2331.19	2376.48	2326.81	2085.08	2052.33	2149.43	2271.35	-1.56765	3.81e-111	4.03e-110
DERL1	7076.16	7114.05	7139.78	6927.17	7116.44	6709.85	6682.66	2937.89	2953.69	2847.39	2886.26	3029.64	3012.25	3092.84	2926.81	1.23441	3.99e-111	4.21e-110
DAPP1	1143.52	1045.93	1285.49	1133.65	1194.31	1071.86	1029.56	234.711	199.901	270.129	176.082	243.325	267.278	233.48	278.137	2.24611	4.63e-111	4.88e-110
LYRM4	399.927	356.756	372.977	416.159	416.982	384.256	359.234	1136.38	1240	1288.17	1263.97	1213.6	1177.96	1225.53	1310.82	-1.6717	6.68e-111	7.05e-110
NCKAP5L	383.846	400.428	334.676	339.576	287.532	341.117	433.799	1855.15	2031.01	1641.29	2750.25	2623.48	2536.78	2530	2218.82	-2.65786	7.89e-111	8.32e-110
TMEM171	151.724	127.382	148.097	89.6125	109.008	178.779	164.757	6.94e-17	6.94e-17	6.94e-17	6.94e-17	6.94e-17	6.94e-17	6.94e-17	6.94e-17	10.1214	9.48e-111	9.98e-110
ANKRD22	98.4914	135.911	171.665	108.924	101.411	122.117	101.752	6.94e-17	6.94e-17	6.94e-17	6.94e-17	6.94e-17	6.94e-17	6.94e-17	6.94e-17	9.91613	1.03e-110	1.09e-109
CFAP97	5312.65	5057.14	5673.89	6010.74	5848.29	5170.9	5282.45	1627.48	1442.71	1722.56	1079.71	1292.33	1451.12	1195.06	1351.09	1.97333	1.04e-110	1.1e-109
CRACR2A	121.572	107.761	69.6052	95.7007	99.1162	117.263	109.873	6.94e-17	6.94e-17	6.94e-17	6.94e-17	6.94e-17	6.94e-17	6.94e-17	6.94e-17	9.69529	1.11e-110	1.17e-109
CSTF2T	1765.53	1876.57	1692.8	1726.94	1776.47	1856.24	1808.47	4331.53	4599.16	4459.08	4412.37	4352.73	4328.74	4393.35	4353.1	-1.3017	1.13e-110	1.19e-109
TMCC3	184.898	217.656	227.78	187.924	185.351	189.91	170.224	11.7232	15.9635	7.89418	9.46517	8.60719	21.6795	12.1529	16.4476	3.89462	2.17e-110	2.28e-109
CSRNP1	370.789	362.214	347.09	330.871	353.634	376.645	413.696	1430.79	1349.85	1162.45	1654.9	1667.12	1486.47	1513.94	1566.41	-2.01745	2.53e-110	2.65e-109
C10orf11	6.94e-17	6.94e-17	6.94e-17	6.94e-17	6.94e-17	6.94e-17	6.94e-17	121.356	115.967	102.899	87.5922	92.5358	74.592	106.69	96.8906	-9.64976	2.85e-110	2.99e-109
RIMKLB	2569.4	2497.76	2432.44	2526.51	2494.37	2481.1	2345.01	9240.18	8511.63	9756.21	8115.55	7558.9	7703.5	7281.77	6830.69	-1.71315	3.66e-110	3.84e-109
ADAMTS20	107.53	86.9704	131.513	133.835	169.316	108.901	111.03	6.94e-17	6.94e-17	6.94e-17	6.94e-17	6.94e-17	6.94e-17	6.94e-17	6.94e-17	9.93086	4.52e-110	4.73e-109
AGPAT3	3852.6	3889.73	3904.52	3974.33	3911.07	3904.77	3855.94	177.171	195.56	214.833	152.66	61.1356	70.5965	94.114	82.6472	4.89304	4.77e-110	4.99e-109
FABP6	78.3983	116.628	92.2673	102.18	103.541	126.977	99.6693	0	0.0174446	0	0	0.00762217	0	2.12298	2.03831	7.33298	6.26e-110	6.55e-109
ZNF506	672.253	648.606	764.473	846.48	792.425	672.07	604.606	138.872	157.506	163.281	123.811	131.842	125.721	144.184	130.92	2.35572	6.57e-110	6.87e-109
DTX2	2751.28	2838.13	2658.26	2215	2637.55	2686.62	2745.38	500.625	542.155	526.301	644.393	712.839	642.543	671.49	776.857	2.07763	7.84e-110	8.19e-109
STK11	4850.4	4886.04	4185.28	3547.5	3835.62	3867.45	4773.55	246.295	286.554	201.729	378.458	416.36	393.017	485.862	512.913	3.54991	8.37e-110	8.74e-109
CNTFR	0.00177622	0.0453053	2.06547	4.25727	3.59767	0.806338	0	135.907	110.206	111.749	170.773	171.943	165.097	167.096	143.266	-6.49074	8.8e-110	9.18e-109
SLC9A3R2	1055.08	976.298	979.982	796.807	902.318	882.67	1022.08	3451.24	4131.52	3234.18	5107.53	4749.92	4159.76	4462.53	4217.05	-2.14801	8.86e-110	9.24e-109
OLFML2B	12.0683	5.04436	27.8286	19.7092	11.7728	14.43	32.4154	497.881	479.016	402.654	450.91	449.454	453.92	368.121	353.614	-4.60077	9.34e-110	9.74e-109
OGDH	8311.12	7988.39	7881.57	7887.31	8023.13	8092.39	8458.51	24622.9	25312.6	26094.5	31096.3	36389.8	34857	33474.9	31755.7	-1.9119	1.01e-109	1.06e-108
FOXN1	10.0728	15.2692	11.5638	32.8096	34.8213	43.7655	45.6371	1131.43	1207.12	971.479	1356.37	1812.41	1675.2	1641.25	1355.21	-5.64579	1.46e-109	1.52e-108
SLC29A4	18.1078	25.2902	35.2005	32.9635	21.9742	52.5059	43.4815	571.015	592.027	622.264	669.958	944.323	818.428	914.478	954.098	-4.52949	1.9e-109	1.98e-108
ABCB1	8.04844	17.9194	8.35499	8.95096	15.6577	16.5172	16.7406	324.578	345.216	358.113	301.861	537.279	552.284	522.411	418.413	-4.97683	1.91e-109	1.99e-108
TCF7L1	332.617	366.753	330.56	339.63	429.343	407.842	377.765	55.84	48.1154	40.5612	29.3962	28.9012	42.2497	34.3308	50.418	3.15947	2.31e-109	2.4e-108
NCOR2	4668.53	4300.75	4237.08	3864.81	4187.9	4247.72	4787.52	16757.9	16727	15212.4	22429	24672.7	22484.8	22537.8	19014.9	-2.20676	2.61e-109	2.71e-108
FOXC1	1321.37	1360.95	1346.66	1250.08	1159.36	1095.69	1156.64	3821.03	3587.76	3534.99	3994.92	4164.46	4049.75	3994.63	3451.43	-1.62394	2.78e-109	2.89e-108
CCND1	21609.3	20712.3	20556.5	20991.3	20575.1	20976.8	21336.8	7781.94	7703.82	8288.95	8164.29	7623.56	7039.35	6536.37	6226.78	1.49835	2.9e-109	3.01e-108
TRIM5	2049.9	2011.91	2007.7	2000.43	2050.01	2247.64	1930.21	754.075	711.004	780.641	672.91	652.593	702.463	643.249	689.46	1.54296	3.08e-109	3.19e-108
COPG1	5764.83	5227.59	5985.74	6195.43	6304.7	6245.95	5784.71	14969.2	14862.9	15606.3	14803.2	14837	15372.7	14412.2	14195	-1.32741	3.57e-109	3.7e-108
CYB5R2	141.683	131.852	151.192	106.987	109.877	164.709	168.125	0	6.40685	0	0	0.0113956	0	0.0179006	0.00568504	7.27673	4.15e-109	4.3e-108
SLC15A2	282.367	280.562	296.274	334.713	254.115	276.647	318.673	30.4736	10.5911	11.8615	9.44349	6.54528	17.707	9.00791	18.5009	4.338	5e-109	5.17e-108
SSPN	218.061	201.39	283.689	265.566	225.042	257.329	199.793	10.7185	9.53934	21.7931	10.3958	16.9698	21.6579	17.542	14.4416	3.92617	7.66e-109	7.92e-108
ZNF813	6.03407	4.73598	13.3874	7.72392	3.17225	14.1328	9.11687	381.489	357.03	495.799	346.044	276.547	248.462	275.684	298.941	-5.30582	8.18e-109	8.46e-108
ARPC2	14565.3	14327.1	14320	15088.9	14734.9	14009.6	14776.7	6336.45	5710.58	6487.3	6100.47	6253.8	6468.58	5772.07	6139.06	1.23987	9.48e-109	9.8e-108
CBR3	679.262	638.962	567.747	558.196	530.246	550.804	638.582	83.1229	105.39	55.3477	97.3461	76.6093	81.534	104.206	71.187	2.81752	1.7e-108	1.75e-107
SENP7	1727.34	1629.51	1792.19	2001.12	1914.86	1721.03	1559.68	437.244	332.35	488.823	320.102	325.389	363.494	433.488	335.018	2.21581	1.96e-108	2.03e-107
SIRT1	1016.9	960.54	957.234	973.262	920.428	984.418	952.377	3396.64	3268.04	3500.42	2732.69	2613.36	3001.42	3177.66	2950.53	-1.67216	2.21e-108	2.28e-107
DNAJC2	1357.56	1332.04	1398.57	1573.91	1613.87	1432.24	1365.35	5359.47	4901.26	6014.43	4430.36	4685.39	4571.39	4431.03	4661.27	-1.76213	2.53e-108	2.61e-107
SP100	2470.93	2224.42	2446.91	2457.29	2491.04	2470.04	2212.14	761.852	782.439	885.525	673.766	704.686	701.442	809.169	828.512	1.64077	2.84e-108	2.93e-107
AP2B1	38617.4	37564.6	42325	43990.4	44288.6	42789.4	39480.1	15543.3	15231.4	16896.5	12873.8	13597	14592.6	13876	14070.3	1.50142	3.18e-108	3.27e-107
SLC20A1	11122.7	10751.9	11354.1	12182.1	10899.6	11176.1	10932.9	4906.64	4605.08	4702.47	4101.49	4467.52	4563.56	4543.11	4731.28	1.29114	5.16e-108	5.31e-107
ADAMTSL4	2087.07	2191.89	1872	1749.06	1714.83	1903.32	2009.82	6469.39	6979.14	5746.19	8605.79	6915.9	6705.31	7875.75	7088.2	-1.86677	7.64e-108	7.85e-107
SNPH	102.487	86.4773	101.476	80.4332	118.852	94.5735	72.7155	6.94e-17	6.94e-17	6.94e-17	6.94e-17	6.94e-17	6.94e-17	6.94e-17	6.94e-17	9.56151	7.9e-108	8.11e-107
C9orf64	376.817	393.765	378.106	324.343	369.266	367.062	376.097	1198.06	1175.47	1051.67	1183.89	1125.44	1206.48	1157.28	1256.2	-1.66208	8.35e-108	8.57e-107
PAK1	3929.98	3930.76	4018.5	4449.82	4179.45	4339.12	3967.97	911.64	836.064	877.627	856.193	541.285	557.943	542.351	666.836	2.50751	1.82e-107	1.87e-106
CRIP1	26.1274	30.4928	32.0513	12.4906	24.0253	21.2296	39.5729	3886.24	8761.29	2667.17	11450	12892.9	13537.6	13746	14031.8	-8.56821	1.86e-107	1.91e-106
MNAT1	2734.2	2689.75	2767.04	2922.96	2621.85	2870.69	2722.05	1034.8	905.842	948.814	880.714	816.301	770.185	941.35	990.303	1.59955	1.91e-107	1.96e-106
GCGR	0.00145831	0.0371809	3.07581	0.0277285	3.62596	1.74366	0	170.142	173.014	125.585	281.777	175.386	187.663	159.905	173.164	-7.05962	2.13e-107	2.18e-106
ATP8B1	1234.96	1210.35	1246.25	1224.85	1259.76	1244.02	1196.41	420.558	449.045	420.491	381.214	352.997	399.858	423.806	383.408	1.60778	2.57e-107	2.63e-106
MBOAT2	1999.65	1975.54	2105.01	2065.09	1978.37	1922.17	1859.25	706.156	649.999	745.031	582.277	575.094	640.559	674.889	650.29	1.60452	2.64e-107	2.7e-106
ZNF429	6.94e-17	6.94e-17	6.94e-17	6.94e-17	6.94e-17	6.94e-17	6.94e-17	164.377	164.296	199.945	110.378	124.474	110.948	110.519	139.134	-10.1429	3.04e-107	3.11e-106
NIPAL1	1055.1	1105.75	997.696	1156.54	1145.15	1015.09	1071.16	63.5325	53.5648	33.5619	44.5474	73.2996	102.301	101.707	96.6978	3.91921	3.33e-107	3.4e-106
ZDHHC14	41.1878	40.5941	21.8786	26.5764	39.0509	29.914	36.4225	320.814	267.756	314.629	292.598	359.962	295.714	298.424	259.798	-3.15529	5.33e-107	5.45e-106
RNF224	33.1771	23.4489	43.5431	62.1988	51.9573	54.4549	56.5506	559.308	740.763	476.796	801.826	761.785	736.876	688.209	788.275	-3.89447	5.42e-107	5.54e-106
CAPN2	30921.3	29553.3	30098.6	28890.7	29663	31261.6	30744.2	12599.6	12692.5	12450.2	12781.6	11083.8	11234.5	10632.4	10828.2	1.35541	1.46e-106	1.49e-105
SND1	10362	10055.8	9762.88	9215.57	10285.5	10457.6	10693.3	23879.7	25107	24572.9	27645.7	28787.6	28401.2	27760.5	27811.7	-1.40217	1.46e-106	1.49e-105
ATF7IP2	642.102	606.509	715.754	679.863	656.619	629.185	614.105	139.871	166.382	109.783	111.373	117.047	128.689	154.95	144.235	2.27652	1.92e-106	1.96e-105
NALCN	1660.01	1500.08	1606.78	1706.95	1665.28	1631.72	1602.19	368.889	339.102	321.589	278.355	204.374	238.69	211.9	213.472	2.57753	3.75e-106	3.82e-105
ARHGAP21	1349.53	1634.81	1504.26	1652.05	1730.23	1613.72	1624.63	5794.68	5209.05	6461.62	4567.57	4907.55	5333.81	5117.95	5063.19	-1.74137	3.85e-106	3.92e-105
GPC4	147.735	122.42	212.279	235.659	246.815	176.896	181.251	0	0.0430253	0	2.89585	0.0187849	4.94777	2.16745	0.00936954	7.07186	4.09e-106	4.16e-105
ANK2	175.835	137.663	134.763	140.778	186.977	159.137	139.017	4.89499	0.135291	7.93395	9.66139	4.25532	3.92601	2.28779	0.0293487	5.14475	4.19e-106	4.27e-105
DSE	2416.67	2565.73	2254.32	2510.01	2510.83	2420.02	2450.82	592.588	590.589	620.306	652.877	687.558	858.787	733.168	777.975	1.82758	4.48e-106	4.55e-105
ZNF280B	4.01679	6.5566	0.0229151	0.0601832	5.35601	3.47831	0	260.227	270.116	301.842	205.809	222.11	184.638	161.343	179.446	-6.28007	5.35e-106	5.44e-105
EPB41	1328.41	1254.65	1272.16	1416.8	1343.54	1240.43	1116.79	4892	4664.79	5287.24	4330.37	3864.08	4254.06	4158.96	3809.07	-1.78199	6.48e-106	6.57e-105
NAV1	141.694	135.488	114.147	164.693	185.13	189.725	170.151	1817.26	1763.51	1800.72	1613.9	1158.64	1226.05	1133.59	1131.73	-3.20833	7.73e-106	7.84e-105
GEMIN8	1061.12	1069.48	1014.24	1191.56	1130.5	960.805	990.909	246.489	274.77	255.282	197.167	215.81	213.166	173.395	261.67	2.20527	8.06e-106	8.17e-105
KIF5C	136.666	170.981	139.886	118.991	163.392	113.737	177.236	7.91676	0.0345573	0	0	0.0150916	0	0.023709	0.00752814	6.98899	9.5e-106	9.62e-105
SGCB	1771.56	1791.79	1988.99	2071.53	1854.07	1921.48	1866.07	661.213	600.224	611.448	461.132	562.179	570.813	518.84	572.99	1.73338	9.89e-106	1e-104
KLHL36	5289.54	5379.2	5264.72	4888.51	5046.37	4964.59	5796.06	1473.76	1637.79	1476.1	1793.98	1773.55	1698.68	1954.06	1909.54	1.6097	1.08e-105	1.09e-104
SESN1	1428.9	1430.58	1417.2	1636.41	1450.38	1373.63	1339.71	389.239	330.146	444.261	337.282	348.716	411.676	402.926	455.385	1.88331	1.31e-105	1.32e-104
CLEC11A	121.574	86.7073	126.258	80.5907	99.9479	94.2948	126.826	0	0.00875441	0	0	0.00382611	1.98089	0.00600879	0.00190916	8.11045	1.39e-105	1.41e-104
WDR63	108.527	106.858	122.189	142.321	128.923	107.332	73.1415	0	0.00875391	0.992394	0.966018	0.0038259	0	0.00600845	0.00190906	8.21089	1.55e-105	1.56e-104
GDF11	430.081	456.35	410.311	408.848	462.571	517.226	438.619	1559.94	1586.56	1378.17	1561.42	1372.02	1470.75	1389.71	1388.21	-1.71201	1.67e-105	1.68e-104
RIN2	2447.82	2604.4	2358.94	2554	2667.1	2677.33	2406.05	883.166	793.044	977.544	812.101	803.432	870.487	733.619	750.323	1.61143	1.74e-105	1.75e-104
AKTIP	1053.09	945.117	1157.12	1201.54	1311.26	1013.28	1053.66	174.045	167.471	178.072	160.944	172.273	168.944	274.265	217.352	2.54615	2.01e-105	2.03e-104
ID1	33186.2	32892.5	36291.6	36525.1	38960.1	36604.6	34072.2	11703.7	10860.7	10332.9	10127.6	11502.4	10966.3	13184	13855.7	1.61805	2.15e-105	2.16e-104
PPP3CA	5408.11	5188.7	5559.94	5603.36	5401.98	5109.02	5465.75	1757.47	1863.1	2115.34	1731.03	1568.64	1604.34	1563.76	1418.19	1.66256	4.37e-105	4.41e-104
CBR4	1518.33	1687.98	1627.45	1683.8	1460.48	1492.28	1446.9	431.323	449.099	468.997	341.061	347.718	358.548	410.705	466.742	1.92973	4.59e-105	4.62e-104
ARHGAP29	6130.61	6186.8	6887	7506.82	7234.02	6723.77	6011.14	1826.09	1667.99	1719.58	1282.89	1143.74	1212.3	1285.21	1173.94	2.23752	6.59e-105	6.63e-104
ZNF816	4.01023	0.0208657	0.00593506	0.0155644	0	0	0.821356	199.662	129.485	200.916	112.25	136.14	135.546	158.451	126.853	-7.53122	6.87e-105	6.9e-104
DCST1	63.2776	51.9131	43.5118	38.5824	35.9468	30.454	41.1054	413.758	308.268	327.453	394.706	369.803	391.048	372.142	357.626	-3.07603	7.9e-105	7.93e-104
ATG14	2686.98	2709.01	2806.39	2758.34	2907.83	2672.71	2713.81	985.836	1010.46	1049.75	883.524	820.609	875.339	986.497	1032.56	1.52541	8.46e-105	8.5e-104
NGRN	2829.66	2855.45	2806.43	2786.99	3053.66	2985.02	2846.58	6642.53	6815.43	6982.96	6714.34	6734.16	6755.44	6419.48	7045.91	-1.23128	1.12e-104	1.12e-103
RRM2B	3609.42	3493.48	3432.14	3790.7	3321.6	3299.34	3428.76	1294.97	1144.2	1264.45	974.034	985.265	978.487	1102.19	1039.88	1.665	1.28e-104	1.29e-103
ATP13A3	13064.1	12896.5	13460.1	14353.9	13036.9	12370.1	12274.4	4481.29	4021.67	4509.6	3031.9	3453.82	3743.2	3321.18	3377.23	1.80358	1.32e-104	1.32e-103
KLF11	449.186	456.856	582.116	546.971	560.159	559.873	535.241	2058.76	1732.28	1956	1657.51	1744.97	1781.2	1695.85	1841.6	-1.77752	1.88e-104	1.88e-103
ALDH1L2	35.1608	26.2548	21.8406	42.4142	27.5157	36.4368	16.625	625.063	583.744	649.098	515.69	376.573	484.333	453.924	393.841	-4.11088	2.41e-104	2.42e-103
EXPH5	1119.41	1053.93	1288.62	1106.31	1234.03	1209.76	1097.34	44.0855	55.3719	57.4695	39.1661	19.3749	19.5802	20.1949	10.4817	5.11826	2.9e-104	2.9e-103
EYA4	4.02808	6.91563	8.29561	6.6758	6.78448	26.198	1.20865	2182.07	2263.16	2604.17	1929.44	1279.85	1258.42	1062.38	1072.06	-7.6191	3.3e-104	3.3e-103
MXRA7	659.192	636.162	704.461	809.254	697.061	726.515	746.504	2093.87	2065.35	2061.83	2195.24	2330.32	2404.15	2028.38	2150.79	-1.60631	3.37e-104	3.36e-103
ZNF831	6.94e-17	6.94e-17	6.94e-17	6.94e-17	6.94e-17	6.94e-17	6.94e-17	359.695	358.688	380.814	382.781	772.136	647.471	966.28	1013.53	-12.2608	3.78e-104	3.78e-103
HAPLN3	95.4724	116.792	110.843	99.0418	101.617	127.659	115.612	3.93151	1.21636	0	0	7.2617	0	4.29709	0.0148154	5.65139	4.99e-104	4.98e-103
MAML3	268.278	209.181	259.924	202.387	199.767	258.286	213.285	887.919	1125.77	992.312	1036.07	1081.81	1302.84	1138.39	1094.45	-2.23278	5.09e-104	5.08e-103
PAX3	62.3176	75.0702	79.7715	90.9581	94.459	77.2909	78.2724	6.94e-17	6.94e-17	6.94e-17	6.94e-17	6.94e-17	6.94e-17	6.94e-17	6.94e-17	9.32669	7.97e-104	7.95e-103
FAM110C	1630.88	1568.12	1708.26	1692.74	1621.11	1689.38	1676.53	40.1751	69.2815	23.7245	36.3235	10.9429	22.5571	7.16509	26.824	5.79512	1.09e-103	1.09e-102
PACS1	4913.73	4685.92	4998.51	5081.7	5526.5	5426.66	5361.16	12498.7	12847.4	12381.9	13284.7	14455.4	13396.9	14537.4	14364.9	-1.38922	1.09e-103	1.09e-102
FLVCR2	16.0874	11.7851	24.8272	7.01008	48.9731	18.7481	23.1618	684.632	522.742	687.629	624.312	737.26	637.617	560.772	676.009	-4.88374	1.15e-103	1.15e-102
OPN3	538.58	520.708	412.404	403.451	425.958	411.423	517.565	2172.14	2371.24	2103.39	2708.39	1935.28	2075.94	1917.26	1761.37	-2.20688	1.26e-103	1.26e-102
B3GNT5	2676.92	2527.51	2725.58	2947.02	2541.61	2614.26	2735.4	715.09	580.587	628.289	418.194	414.799	440.063	615.187	547.227	2.29857	1.45e-103	1.44e-102
ATP5S	1176.68	1169.35	1163.37	1108.48	1116.36	1022.65	1270.43	358.931	329.841	371.025	362.241	334.823	339.917	332.674	396.679	1.6979	1.48e-103	1.47e-102
C15orf39	996.811	969.648	969.669	917.423	980.119	1057.71	987.097	2724.64	3075.78	2507.01	3381.15	3287.77	3113.45	2975.19	3171	-1.62388	1.6e-103	1.59e-102
SLC6A8	2720.13	2751.87	2464.58	2360.91	2500.26	2495.58	2809.94	8199.44	8643.51	7442.95	11322.4	10887.9	9638.01	9460.5	9153.46	-1.85307	1.62e-103	1.61e-102
WARS2	470.281	533.521	530.389	461.633	586.291	546.097	491.255	1870.91	2022.14	2206.34	1591.67	1772.61	1822.47	1715.69	1803.5	-1.83884	1.83e-103	1.81e-102
HECW1	157.751	146.38	129.556	155.798	132.693	102.426	166.367	1127.67	1122.19	1286.24	1179.26	1076.45	1003.08	887.871	701.028	-2.88752	2.98e-103	2.96e-102
IL13RA2	102.508	89.1835	97.5053	121.917	144.616	171.402	112.755	6.94e-17	6.94e-17	6.94e-17	6.94e-17	6.94e-17	6.94e-17	6.94e-17	6.94e-17	9.9146	3e-103	2.97e-102
ZNF888	0.000979195	0.0249497	1.03563	0.0186098	0	4.61356	0	134.879	199.893	234.574	140.927	166.841	167.019	111.847	175.165	-7.46152	3.01e-103	2.98e-102
CCDC68	208.995	155.974	152.414	213.877	231.122	170.857	156.115	1654.87	1593.27	1896.72	1216.12	1226.53	1210.34	1087.35	1352.13	-2.93001	3.88e-103	3.84e-102
DNAJB1	8650.76	8498.16	8443.05	8152.12	8317.25	9189.64	8978.03	3044.43	3236.26	3430.14	3583.13	3693.72	3618.45	3309.97	3583.23	1.32369	4.1e-103	4.06e-102
KIAA1456	4.02283	2.43462	8.24385	10.7409	1.51125	3.2964	8.49472	146.67	175.95	193.968	141.936	157.275	146.363	165.061	125.847	-4.80009	4.14e-103	4.09e-102
TGFBR1	2410.64	2393.3	2411.69	2489.08	2415.9	2193.68	2282.41	9640.23	8673.97	9297.13	7807.64	6739.73	7297.72	7380.79	7115.09	-1.75354	4.31e-103	4.26e-102
ABCA3	1465.07	1447.59	1431.71	1432.49	1436.51	1452.03	1493.54	6251.41	6518.63	5740.31	7024.46	5192.35	4942.73	5074.08	4330.6	-1.9568	4.39e-103	4.33e-102
SWAP70	2518.16	2446.78	2627.14	2597.87	2643.81	2388.93	2331.74	6482.17	6242.72	6693.09	5898.33	6211.34	6679.82	5937.21	6023.66	-1.32242	4.47e-103	4.41e-102
VIPR1	56.2841	61.5041	89.9467	69.1841	57.4852	57.2639	83.0759	470.449	431.105	393.74	481.467	497.14	440.143	405.404	411.246	-2.70014	5.03e-103	4.96e-102
ALS2CL	13057	13000.5	10780.2	9906.66	10071.8	11616.3	12424.3	1161.69	1361.75	1124.82	1706.25	2067.56	2016.12	2047.41	1895.1	2.78779	5.6e-103	5.53e-102
VWDE	951.598	891.577	896.184	1076.29	1006.1	1037	1013.61	242.602	220.058	236.481	213.503	223.119	181.697	252.871	154.763	2.18661	6.5e-103	6.41e-102
S100P	179.828	118.256	123.3	123.093	81.9528	104.413	156.668	2532.78	2923.82	2276.41	4494.38	5363.97	5489.17	5951.44	5865.66	-5.10316	6.52e-103	6.42e-102
ARTN	1415.82	1406.29	1260.76	888.308	1180.94	1202.55	1458.69	38.0626	38.5496	20.7027	76.5544	44.759	59.9621	94.637	48.471	4.57448	7.13e-103	7.02e-102
C7orf57	104.52	123.801	142.869	151.211	136.543	124.625	96.5472	1.95179	4.44884	3.96628	0	5.21843	1.96166	0.0494969	0.0157015	5.76709	7.51e-103	7.39e-102
UBD	0.000978782	0.0249391	0.00709262	0.018602	5.57483	0	0	417.758	438.913	366.099	441.749	225.704	255.358	225.297	214.582	-8.42332	7.69e-103	7.56e-102
ZC3H12D	0.000656717	0.0167259	2.04582	0.0124771	1.81024	0	0	151.564	135.308	100.841	178.355	159.412	138.479	185.758	231.586	-7.89542	8.57e-103	8.42e-102
MFAP2	60.253	38.5087	31.1317	43.7133	27.2502	34.3083	18.0909	490.85	574.129	452.075	760.001	679.926	692.7	616.58	595.682	-4.06947	1.11e-102	1.09e-101
RND3	6960.62	7256.22	7783.11	8486.73	7943.93	7660.83	7381.16	2324.83	1891.15	2478.45	1877.79	1680.27	1765.46	1529.91	1618.1	2.01039	1.12e-102	1.1e-101
C17orf97	36.1729	41.7293	28.0441	42.61	39.9018	28.9737	26.7795	240.467	332.895	299.764	319.324	342.073	378.328	333.52	295.822	-3.18697	1.15e-102	1.12e-101
MYL12A	11954.7	11989.2	10796.8	11410.2	11026.4	11354	12559.6	4491.9	4242.49	4991.37	4897.59	4642.84	4729.6	4688.45	5019.81	1.29738	1.22e-102	1.2e-101
TMPRSS13	101.495	92.311	125.246	89.2788	135.25	132.123	77.4725	6.94e-17	6.94e-17	6.94e-17	6.94e-17	6.94e-17	6.94e-17	6.94e-17	6.94e-17	9.75803	1.51e-102	1.48e-101
FGFRL1	1046.05	1075.01	1006.97	983.267	1039.72	919.509	1097.91	2969.11	3250.12	2879.01	3693.73	4048.5	3782.54	3665.38	3563.66	-1.76528	1.86e-102	1.82e-101
STEAP3	2095.11	2019.88	1909.34	1923.66	2026.64	2227.78	2242.58	5528.61	5836.78	5600.81	6038.66	5337.85	5303.34	5076.21	5152.86	-1.40977	2.27e-102	2.22e-101
FAM46C	4.02432	4.64412	10.2945	4.47553	10.6365	6.90494	3.0506	138.749	185.675	196.888	163.8	214.515	185.671	259.099	200.935	-4.90997	2.62e-102	2.57e-101
MYO5B	2700.05	2824.97	3049.84	2910.01	3289.35	3279.27	2901.74	970.151	1107.09	1159.58	970.315	980.888	938.225	935.008	972.877	1.57591	3.22e-102	3.15e-101
FAR2	402.952	422.386	424.746	449.162	464.483	397.813	417.169	89.9497	96.7968	101.915	93.3872	88.2931	110.08	81.7407	106.094	2.14536	3.32e-102	3.25e-101
TM7SF2	1379.64	1401.55	1057.82	927.694	1069.49	1051.83	1489.62	67.4117	75.1685	65.2603	159.96	91.3009	67.7355	73.9692	68.1099	3.83732	3.47e-102	3.39e-101
SUMF1	468.26	464.359	398.963	493.077	472.876	488.493	453.45	1325.14	1424.43	1434.58	1463.19	1421.87	1414.75	1353.39	1615.82	-1.62885	3.98e-102	3.88e-101
DAAM1	1249.04	1293.32	1311.55	1475.05	1424.68	1375.59	1305.24	437.183	433.218	431.37	370.659	395.41	465.733	375.735	458.536	1.67838	4e-102	3.9e-101
MYO18A	11960.7	11702	10841.3	10392.1	11349.2	12292.3	12101	3453.21	3910.34	3595.33	4456.34	4358.96	4401.49	4316.09	3946.04	1.50647	4.85e-102	4.73e-101
ZNF562	3189.4	3081.6	3327.48	3624.81	3363.24	3566.34	3003.72	1150.24	1010.44	1093.29	846.31	854.552	973.635	839.332	830.731	1.8	5.67e-102	5.52e-101
STYXL1	1705.24	1795.06	1918.54	1877.27	1767.75	1868.21	1850.54	402.874	443.777	372.946	358.17	507.778	452.915	522.644	569.706	2.00878	6.23e-102	6.07e-101
MALL	1352.54	1414.66	2006.23	1543.17	1236.8	1014.32	1343.09	140.139	61.6401	96.993	61.7833	88.1131	41.138	76.0759	79.364	4.13182	6.89e-102	6.7e-101
HSBP1L1	325.574	347.273	313.94	337.205	374.879	294.511	323.981	1379.98	1458.51	1522.68	1059.73	1258.27	1324.37	1150.95	1297.48	-1.9803	1.14e-101	1.11e-100
LY6D	2765.35	2958.6	3027	2274.42	2726.28	3242.46	2960.62	150.401	216.27	203.746	265.885	300.637	345.924	369.214	391.325	3.34505	1.29e-101	1.25e-100
ANKRD2	1225.91	1411.57	1031.91	872.809	1017.68	1217.54	1288.62	97.6783	174.391	113.74	202.524	124.459	120.799	147.427	127.837	3.05457	1.61e-101	1.56e-100
KLF13	2907.03	2741.89	2781.53	2537.74	2753.19	2823.36	2698.94	7499.2	7359.97	7468.7	8542.58	9622.28	9553.56	9649.57	8786.54	-1.63861	2.15e-101	2.09e-100
USP31	2908.04	2769.33	2986.64	3174.45	3053.59	2813.66	2786.21	1157.99	1103.91	1114.04	1099.07	962.944	1122.98	971.402	1022.35	1.45249	2.16e-101	2.1e-100
SVIL	557.685	516.654	414.565	586.324	574.934	482.863	547.727	1682.12	1765.52	1673.99	1665.17	1823.49	1952.21	1791.43	1752.99	-1.74523	2.67e-101	2.59e-100
OLFML3	140.646	89.9847	111.827	79.4709	111.513	91.7197	91.1819	0	0.00875313	0	1.94834	0.00382555	0	0.00600791	0.00190889	8.07154	3.13e-101	3.03e-100
ATOH8	175.836	220.2	149.207	108.218	109.66	172.254	149.957	1225.33	1324.54	1014.02	1475.56	1724.43	1562.15	1724.94	1722.96	-3.24604	3.38e-101	3.28e-100
WNT5A	981.729	953.504	872.307	977.458	894.686	811.196	819.272	3308.62	3020.48	3310.45	3019.75	2879.91	3235.3	2607.72	2530.15	-1.72998	4.73e-101	4.58e-100
PCDHGC3	110.539	98.0531	148.996	140.257	138.505	90.5357	97.5707	0	0.017433	3.97906	0	0.00761712	0	0.0119638	0.00380042	7.53115	6.12e-101	5.92e-100
TSPAN14	3612.43	3583.05	3442.49	3126.59	3453.77	3485.26	3526.23	1274.32	1143.65	1150.6	1323.07	1342.09	1333.22	1403.65	1330.43	1.42654	6.47e-101	6.26e-100
CARD6	780.773	819.65	757.334	796.432	874.335	829.738	741.01	19.4435	30.3661	33.6189	20.7345	70.6036	63.9901	47.1425	34.061	4.31793	6.73e-101	6.51e-100
DCLK2	97.4227	63.4479	40.5533	49.6523	55.0782	50.4254	56.7913	535.967	532.273	554.067	498.493	546.11	474.5	508.719	433.978	-3.10983	7.42e-101	7.17e-100
CTHRC1	129.616	110.263	122.21	101.295	138.548	86.176	123.906	3.93686	4.40369	0.985457	0	0.0242786	3.9498	0.0381527	0.0121079	6.01618	7.72e-101	7.46e-100
VOPP1	1588.66	1462.43	1505.24	1487.4	1509.92	1432.96	1501.66	3552	3799.84	3787.28	4113.07	4330.29	4223.64	4364.52	4450.92	-1.44432	9e-101	8.68e-100
NCCRP1	0.000656063	0.0167092	0.00475355	0.0124647	0	3.70106	0	108.427	169.172	118.674	117.012	207.857	178.859	179.187	175.124	-7.86945	9.38e-101	9.04e-100
ATP8B2	466.262	489.512	482.813	469.28	594.125	514.95	587.751	1685.09	1760.72	1670.05	1732	1683.27	1792.05	1639.59	1468.65	-1.70321	1.14e-100	1.1e-99
EPN3	1307.3	1178.51	1208.94	946.305	1141.36	1239.87	1237.99	5.79954	14.9927	0	11.3716	12.8078	11.7672	28.0751	35.7896	6.27944	1.24e-100	1.2e-99
AADAC	90.4281	83.959	75.6683	101.757	85.5211	68.4054	65.4056	6.94e-17	6.94e-17	6.94e-17	6.94e-17	6.94e-17	6.94e-17	6.94e-17	6.94e-17	9.35892	1.36e-100	1.31e-99
CYP1A1	1042.03	1028.53	1053.52	938.277	984.396	962.732	973.775	251.292	333.543	262.166	318.514	265.747	243.599	286.243	282.371	1.83098	1.39e-100	1.33e-99
APPL1	2684.97	2619.5	2854.04	3274.19	2932.81	2677.8	2590.65	919.386	749.404	943.899	667.98	729.166	864.596	836.77	822.385	1.77965	1.94e-100	1.86e-99
MMP1	63.3268	81.8826	87.0219	98.647	88.9128	105.396	82.2951	0	0.00875441	0	0	0.00382611	1.98089	0.00600879	0.00190916	7.83349	2.28e-100	2.19e-99
ANTXR1	2386.53	2288	2668.54	2506.74	2645.6	2489.73	2263.24	11011.4	10486.6	11534.1	8751.26	8691.71	8539.56	8032.8	7659.28	-1.92207	2.74e-100	2.63e-99
CHD4	9303.92	9104.57	9515.26	9308.78	10507.5	10032.1	9200.29	24538.9	25279.4	25261.5	25989.1	23708.2	23588	22759.6	21400.7	-1.3307	2.79e-100	2.68e-99
NEGR1	6.94e-17	6.94e-17	6.94e-17	6.94e-17	6.94e-17	6.94e-17	6.94e-17	182.976	193.909	201.903	171.696	126.666	124.711	106.281	108.377	-10.2568	2.93e-100	2.81e-99
ABLIM2	57.2966	100.424	79.7601	72.6194	65.202	92.4021	80.0431	488.907	670.181	477.816	609.135	671.387	519.674	649.381	615.212	-2.90739	3.65e-100	3.5e-99
SYNE1	296.439	312.288	283.942	383.995	298.322	367.606	283.223	1325.21	1237.79	1449.47	1208.61	1273.07	1343.06	1135.48	1099.71	-1.98553	4.04e-100	3.87e-99
KIF21A	782.796	909.423	898.186	1048.68	959.624	894.026	863.989	4943.9	4343.19	5105.21	3934.78	3341.32	3700.91	3559.03	3354.61	-2.15178	4.82e-100	4.62e-99
HIBCH	1809.73	1745	1802.52	1659.94	1565.65	1772.81	1701.98	615.201	504.05	587.692	545.177	589.734	521.652	542.962	653.265	1.59496	4.98e-100	4.77e-99
BRSK2	36.1793	50.646	44.4939	25.629	55.0182	25.2387	37.8451	466.367	497.466	468.895	656.806	745.698	758.557	754.827	673.933	-3.99404	5.09e-100	4.87e-99
DUOX2	82.3995	88.444	101.398	85.6544	65.9571	83.3697	79.84	0	0.0174319	0	0	0.00761662	3.96537	0.011963	0.00380017	7.04074	5.33e-100	5.1e-99
RNF43	757.662	766.451	799.742	810.617	759.141	854.862	741.091	128.358	76.1458	104.932	83.9302	53.4371	61.8365	53.3413	65.0094	3.31977	6.82e-100	6.52e-99
NIN	5665.36	5531.72	5751.66	6344.79	6709.56	6175.36	5802.81	1963.88	2080.54	2084.65	1709.05	1499.67	1646.58	1541.85	1561.39	1.76793	1e-99	9.58e-99
NLGN2	1473.11	1459.96	1367.5	1167.05	1463.42	1431.44	1550.75	4419.5	4654.91	3952.47	5824.28	5310.06	5131.44	5325.76	5105.38	-1.80955	1.19e-99	1.13e-98
TSR1	2211.68	2260.45	2297.72	2024.78	2397.12	2245.56	2190.96	5370.14	5743.65	5925.33	6174.95	5828.71	5848.64	5261.19	5257.99	-1.34606	1.23e-99	1.17e-98
PALMD	3.02907	0.314622	10.3899	32.0674	5.69449	19.341	15.034	971.16	931.25	1177.41	841.538	851.369	929.403	914.007	983.13	-6.25389	1.31e-99	1.25e-98
PPARGC1A	19.1049	23.9947	34.1055	40.2093	25.8049	20.3048	28.0715	375.623	345.562	360.153	249.483	314.62	263.221	344.537	380.166	-3.5852	2.05e-99	1.95e-98
GCNT3	84.4205	78.8213	107.691	137.727	101.854	89.1401	98.069	565.258	587.756	692.604	640.652	576.007	561.95	563.87	521.551	-2.56166	2.1e-99	2e-98
CCDC171	468.248	362.624	446.446	441.487	415.821	429.917	378.907	82.1802	71.5894	72.2154	84.9238	77.5555	93.4002	58.7046	63.9695	2.47245	2.35e-99	2.24e-98
GEMIN4	1887.11	1679.52	1786.02	1901.44	1801.42	1935.36	1940.59	4476.26	4592.5	4652.99	4952.91	5129.35	4525.23	4436.42	4574.68	-1.33687	2.4e-99	2.28e-98
KLK6	104.516	123.687	131.504	105.678	132.266	100.149	141.614	0	0.0514225	0	3.86813	0.0224455	0	0.03527	8.12765	6.17339	2.48e-99	2.36e-98
ULK2	2311.15	1950.88	2113.37	2305.58	2109.46	2036.43	2253.94	734.532	652.358	547.074	691.114	619.649	714.285	759.39	600.892	1.6959	2.97e-99	2.82e-98
PDLIM1	14773.3	13838	15104.2	16106.1	16024.1	15695.7	14865.6	5140.27	5346.47	6502.15	5711.55	6264.34	6258.35	5927.12	5727.88	1.37523	3.63e-99	3.45e-98
CLUH	4212.33	4093.92	3897.27	3482.54	3888.6	3705.11	4140.76	11689.9	11860	10892.9	15484	14980.2	14328.3	13455.2	12066.9	-1.74104	3.68e-99	3.49e-98
APBB2	2628.69	2429.92	2671.71	2751.62	2627.23	2585.94	2624.82	953.562	972.453	1062.62	821.525	910.737	967.75	885.388	816.296	1.50227	4.49e-99	4.26e-98
SLC35F3	54.2272	34.0182	26.9994	26.5517	21.0867	29.9566	36.4849	385.212	429.21	386.786	531.009	675.286	551.21	505.365	512.169	-3.91894	5.78e-99	5.49e-98
OAS1	443.133	436.971	382.342	350.797	437.587	432.541	439.743	1408.35	1389.64	1310.91	1390.78	1222.2	1369.57	1246.59	1252.18	-1.66327	6.63e-99	6.29e-98
PUDP	1603.75	1702	1838.78	1812.44	1829.29	1640.07	1828.41	681.727	618.807	653.001	610.046	574.998	557.02	586.979	592.596	1.52214	6.97e-99	6.61e-98
MTBP	2747.27	2637.68	2918.26	3175.46	2883.52	2854.23	2650.89	1027.92	1017.28	1019.07	935.079	779.212	977.571	923.867	849.26	1.59218	8.66e-99	8.2e-98
EZH1	2644.76	2494.4	2446.95	2515.57	2459.76	2657.56	2344.13	935.93	1010.45	980.47	856.806	951.098	893.033	1013.94	974.894	1.39822	8.86e-99	8.39e-98
PPHLN1	1127.45	1163.77	1207.9	1156.76	1208.02	1249.39	1081.57	4537	4222.26	4957.79	3676.4	3737.52	3708.78	3364.24	3677.11	-1.76718	1.06e-98	1e-97
LACC1	1103.32	1015.16	1067.03	1069.93	1110.58	1028.95	1029.83	273.887	252.346	307.751	234.424	190.535	257.418	194.271	279.2	2.09109	1.74e-98	1.64e-97
HOXC4	19.0847	9.3625	16.5575	15.3763	17.3735	11.85	15.6979	222.017	165.541	232.518	199.137	194.605	281.104	236.53	194.842	-3.82871	1.88e-98	1.77e-97
C11orf49	979.719	919.574	986.144	882.157	838.388	847.446	853.25	2391.13	2640.35	2538.7	2569.76	3138.88	2823.63	2871.49	2824.74	-1.59695	2.02e-98	1.91e-97
RDH10	839.029	668.95	613.414	767.675	722.187	612.462	780.507	2118.28	2224.38	2327.98	2308.64	2487.61	2526.94	2344.21	2333.19	-1.70673	2.59e-98	2.44e-97
CLDN4	7930.28	7823.56	6863.29	6686.86	7236.16	7691.87	8240.25	667.85	660.056	462.911	847.378	954.101	894.063	1211.18	1163.21	3.12758	2.6e-98	2.45e-97
LRRC8A	8970.3	8872.79	8741.41	8738.63	8786.69	8995.12	9158.56	3363.3	3204.11	3070.96	3593.59	3948.68	3722.59	3784.23	3425.61	1.33979	2.71e-98	2.55e-97
AMMECR1L	1351.53	1512.02	1388.19	1428.01	1309.48	1434.92	1396.9	3948.21	3897.25	3793.24	3456.24	3364.56	3838.52	3535.69	3438	-1.38311	3.96e-98	3.73e-97
GUCY1A2	16.0598	6.89562	4.20109	2.3942	14.1896	1.38987	11.8317	585.991	545.425	539.259	401.18	449.507	396.868	378.047	279.54	-5.75302	4.62e-98	4.35e-97
DOCK10	16.0862	16.1263	18.6792	32.5319	14.3408	19.6956	29.4269	717.017	690.632	790.612	610.131	370.317	457.746	421.239	489.622	-4.75132	5.59e-98	5.26e-97
CMTR2	2141.34	2141.3	2098.87	2204.63	2117.24	2156.14	2187.83	868.533	780.142	813.275	751.093	669.686	794.83	671.983	790.42	1.48532	5.83e-98	5.48e-97
DOC2A	462.226	379.647	422.704	435.034	386.133	480.896	502.828	38.0699	44.0673	55.4158	74.6495	61.4686	31.3556	52.8154	50.5044	3.09957	7.02e-98	6.6e-97
ORAI2	1222.9	1276.87	1083.66	1070.11	1039.34	1004.55	1320.12	4020.46	3969.54	3649.72	5105.47	5442.71	5053.85	5069.15	4728.2	-2.01513	8.27e-98	7.77e-97
CREBL2	856.126	728.112	830.815	771.274	819.692	798.606	862.025	2184.84	2163.15	2275.56	2031.18	2178.48	2304.89	2058.09	2243.51	-1.42839	9.87e-98	9.27e-97
FHL3	273.327	250.217	303.505	269.312	314.294	301.857	328.713	983.824	1157.81	907.212	1166.85	1055.24	1036.49	1064.73	1062.5	-1.85165	1.04e-97	9.74e-97
CSF2	78.3976	145.392	105.645	91.3558	91.197	118.186	82.7061	6.94e-17	6.94e-17	6.94e-17	6.94e-17	6.94e-17	6.94e-17	6.94e-17	6.94e-17	9.67936	1.09e-97	1.02e-96
GALNT13	6.94e-17	6.94e-17	6.94e-17	6.94e-17	6.94e-17	6.94e-17	6.94e-17	281.875	227.679	257.307	228.93	112.105	145.311	154.602	167.049	-10.6287	1.29e-97	1.21e-96
MUC20	142.659	78.9544	85.0799	91.4372	113.153	121.553	116.539	0.982555	2.16886	0	0	0.00572972	0	0.00899887	0.00285889	7.71463	1.52e-97	1.42e-96
ZFP82	1.00844	4.44201	0.0229393	6.41193	8.17439	0	0	224.105	163.794	219.703	160.071	140.502	159.133	160.893	142.323	-5.89474	1.65e-97	1.55e-96
C14orf180	6.94e-17	6.94e-17	6.94e-17	6.94e-17	6.94e-17	6.94e-17	6.94e-17	502.407	652.706	473.766	853.755	1570.04	1387.33	2040.38	1855.54	-13.1961	1.73e-97	1.62e-96
FRMPD2	87.4169	61.826	99.3253	91.0013	73.9765	83.4267	75.6364	0	0.00875755	0	0	2.0661	0	0.00601094	0.00190985	7.74712	2e-97	1.87e-96
TRANK1	1061.12	930.112	987.282	963.491	1001.7	1075.75	995.292	203.372	163.381	247.362	194.305	253.818	280.095	223.561	248.304	2.14261	2.05e-97	1.92e-96
PNMA2	14.0715	12.6542	12.4784	7.95478	30.1857	16.3534	15.6424	277.793	285.406	291.898	260.241	200.078	205.26	271.828	249.414	-4.00838	2.47e-97	2.31e-96
AP1G2	4824.29	5162.15	4653.54	4454.6	4520	4848.79	4938.91	1449.33	1457.07	1344.5	1655.74	1840.32	1747.84	1708.74	1739.53	1.56036	2.59e-97	2.42e-96
SYNPO	1293.23	1093.64	1107.5	1066.92	1232.19	1237.24	1314.94	3838.53	4324.21	3692.26	5529.76	5304.63	5206.15	5021.85	4400.54	-1.96764	2.73e-97	2.55e-96
USP47	2081.06	2190.28	2329.85	2440.72	2549.96	2185.17	2343.69	8092	7376.61	8940.98	6797.2	6506.91	6732.81	6563.83	6917.17	-1.65259	3.44e-97	3.21e-96
ADAMTSL2	5.01942	4.45091	1.06336	0.0629766	2.5563	3.46787	3.32256	137.878	139.54	89.9594	136.257	163.483	154.272	147.5	180.192	-5.58142	4.18e-97	3.9e-96
RBL2	9302.91	9010.31	9379.54	10506.8	9565.05	9406.89	8588.19	4139.96	3642.71	3736.86	3286.55	3252.98	3269.61	3530.1	3448.28	1.40861	4.2e-97	3.91e-96
SNAPC3	2396.56	2380.72	2276.01	2290.39	2191.33	2244.59	2327.17	853.775	952.717	884.497	799.631	790.784	885.207	930.26	900.69	1.39552	5.91e-97	5.51e-96
CFLAR	2511.12	2702.96	2432.44	2523.22	2598.05	2248.63	2354.92	949.637	894.486	886.457	944.623	922.436	931.373	1020.49	977.974	1.39878	8.23e-97	7.67e-96
CDC42BPG	3387.34	3328.62	3131.69	2737.79	2881.46	3050.99	3345.88	298.084	459.021	379.854	548.183	659.44	537.435	588.677	581.126	2.62439	1.06e-96	9.91e-96
PTK2B	1720.3	1607.76	1575.73	1511.76	1614.2	1801.41	1731.12	574.076	572.817	507.512	608.195	601.42	579.654	627.421	570.946	1.50956	1.24e-96	1.16e-95
FERMT2	2074.02	2037.05	2148.58	2358.26	2197.58	2263.75	2114.24	7388.82	6612.64	8245.46	5852.51	6144.49	6377.17	6115.65	6275.13	-1.61016	1.58e-96	1.46e-95
HYLS1	361.733	270.723	363.519	318.61	313.951	330.18	307.369	25.4601	16.3939	26.7336	20.9613	12.9264	12.7214	13.4763	40.9871	3.92179	1.9e-96	1.76e-95
GJB3	4323.87	4376.68	4249.49	4009.69	4124.06	4088.6	4587	1166.68	1227.66	1066.48	1370.73	1543.81	1496.35	1307.05	1506.58	1.67029	2.1e-96	1.95e-95
PIDD1	5022.24	5239.31	4444.32	4166.96	4664.18	4768.75	5237.71	639.449	773.86	650.93	1092.61	1124.98	1013.96	1044.55	942.938	2.39589	2.27e-96	2.11e-95
GAS1	58.2468	33.0511	31.1323	27.7006	37.1387	32.511	31.9325	585.774	722.067	512.441	994.892	629.127	686.777	500.422	466.011	-4.14226	2.33e-96	2.16e-95
PSME1	6506.42	6881.44	7121.14	7576.15	7015.42	7302.49	6599.29	2621	2624.24	2607.96	2390.47	2804.35	2811.83	2919.9	3054.49	1.35892	2.37e-96	2.2e-95
SMARCA2	3974.2	4245.18	4344.8	4473.03	4668.87	4769.14	3987.55	1785.84	1738.99	1746.24	1751.05	1826.64	1615.15	1678.13	1642.75	1.33661	2.6e-96	2.41e-95
TPD52	2871.87	2903.23	2966.99	3396.23	3071.63	3050.27	2796.01	10010.8	9187.09	11038.4	7808.45	8566.29	8589.68	8404.79	8883.46	-1.59091	3.41e-96	3.16e-95
TFEB	159.779	182.633	202.914	146.403	147.999	148.323	217.03	890.817	1020.45	914.114	1410.97	1448.05	1330.32	1248.5	1223.25	-2.78314	3.47e-96	3.21e-95
PLXNB3	1273.13	1164.86	1098.16	1021.91	1122.38	1107.99	1310.13	203.319	276.369	191.877	284.153	278.321	309.554	266.409	264.842	2.15725	3.54e-96	3.27e-95
EFNB2	1609.78	1849.23	1644.11	1721.36	1753.26	1773.67	1695.37	384.582	339.021	277.031	274.548	266.738	219.02	209.683	166.163	2.68718	3.86e-96	3.57e-95
PSMC3	5180.01	5257.89	5048.27	5159.76	5395.1	5699.22	5767.04	12553.5	13661.1	13392.1	15898.6	16032.4	16204.9	14264.6	14935.9	-1.44779	4.08e-96	3.77e-95
NPM2	209.998	176.064	182.325	144.309	168.91	184.892	198.262	10.7521	12.6026	8.89373	3.68908	8.5703	9.81343	15.2499	20.4859	3.99591	4.96e-96	4.58e-95
NTN1	1475.1	1357.62	1191.4	1140.5	1143.73	1140.47	1388.31	114.311	135.242	92.9204	208.125	208.904	180.83	173.746	134.06	3.01545	5.43e-96	5.01e-95
PLEKHG4	723.496	793.362	697.25	753.527	651.868	678.875	866.653	2942.66	3223.92	2676.16	3989.22	4254.72	4322.92	4475.4	4228.29	-2.35074	5.65e-96	5.21e-95
IKBKB	630.043	684.365	551.247	661.205	592.502	618.885	709.699	1863.06	1689.96	1834.27	2052.32	1974.41	2115.3	1984.09	1924.06	-1.60255	7.26e-96	6.7e-95
PPM1L	155.785	199.113	304.319	253.565	252.185	240.816	222.469	1.92229	13.2892	3.94793	11.5668	4.29775	3.9139	2.34114	6.1823	5.26686	9.72e-96	8.96e-95
CALCRL	69.3457	98.2909	84.9188	73.7377	62.4906	90.5526	84.2359	0	0.0087547	1.98844	0	0.00382624	0	0.00600899	0.00190923	7.7249	1.22e-95	1.12e-94
ARL2BP	2989.44	3031.52	3243.54	3124.15	3218.33	3172.35	3146.83	1109.04	960.527	1077.41	990.236	1262.25	1102.32	1225.26	1222.17	1.48549	1.35e-95	1.25e-94
NEDD4L	1709.24	1347.07	1568.45	1718.95	1658.44	1574.07	1571.68	4626.93	4680.87	4732.17	4337.05	3985.17	4157.78	4252.47	4135.69	-1.45389	2.35e-95	2.16e-94
TNNT3	102.487	65.369	108.674	82.5824	121.537	93.7099	76.9866	6.94e-17	6.94e-17	6.94e-17	6.94e-17	6.94e-17	6.94e-17	6.94e-17	6.94e-17	9.5489	2.38e-95	2.19e-94
CSPG5	177.855	192.676	183.316	146.398	146.253	157.069	198.483	734.402	724.271	755.848	1005.86	954.07	797.738	938.938	836.824	-2.29575	2.47e-95	2.27e-94
PRKCB	6.94e-17	6.94e-17	6.94e-17	6.94e-17	6.94e-17	6.94e-17	6.94e-17	144.687	180.648	97.8657	114.102	148.902	236.939	191.263	206.981	-10.3764	2.84e-95	2.61e-94
BRWD1	5004.17	5063.89	5042.06	6000.81	5879.45	5576.18	5076.19	2006.93	1744.81	2062.88	1537.36	1771.46	1751.74	1533.05	1623.2	1.61621	2.94e-95	2.7e-94
MYSM1	2487	2296.96	2358.88	2592.24	2315.64	2526.88	2120.45	651.496	564.315	650.087	416.337	506.915	507.93	390.355	409.28	2.21934	3.17e-95	2.91e-94
FBXW7	1348.52	1286.64	1362.31	1446.65	1574.19	1461.65	1311.7	438.202	459.2	398.718	305.737	359.313	363.481	396.376	420.419	1.83324	3.51e-95	3.22e-94
CCNG2	1583.64	1623.41	1519.77	1621.29	1519.29	1510.38	1522.99	533.032	463.613	538.23	442.135	436.974	535.466	579.926	539.97	1.61373	5.19e-95	4.76e-94
SERPINF1	410.981	458.209	384.375	362.727	366.409	447.446	367.439	48.8351	74.451	56.3805	47.5087	52.2076	73.7355	78.8629	60.8105	2.69733	5.4e-95	4.95e-94
ALDH4A1	2296.08	2351.04	2053.32	1970.96	1953.86	2242.21	2384.46	348.018	452.04	377.881	498.543	569.339	556.135	548.045	561.545	2.15577	5.59e-95	5.12e-94
IL17RB	90.4337	64.1454	69.5273	74.9257	95.1185	120.452	91.6847	806.963	692.479	825.197	659.597	574.063	594.343	613.517	576.189	-2.9419	6.78e-95	6.21e-94
GNE	757.654	639.636	834.853	663.732	748.978	758.376	721.479	3074.93	2819.62	2932.52	2497.34	2248.83	2369.67	2382.96	2336.36	-1.81829	7.15e-95	6.54e-94
MMP3	134.634	75.7117	102.627	128.301	147.448	80.0708	127.374	6.94e-17	6.94e-17	6.94e-17	6.94e-17	6.94e-17	6.94e-17	6.94e-17	6.94e-17	9.83781	7.38e-95	6.74e-94
GABRA3	24.1217	18.5331	46.3735	28.5272	24.9032	20.3069	28.0746	506.704	445.824	578.876	367.783	302.215	388.036	407.511	405.048	-3.95768	9.51e-95	8.7e-94
INO80C	381.85	427.828	399.886	415.164	364.652	387.596	436.588	1294.78	1310.87	1468.21	1394.42	1677.8	1655.49	1534.91	1888.83	-1.92671	9.6e-95	8.77e-94
ADCY7	2585.48	2577.19	2534.98	2435.48	2585.88	2349.3	2646.46	6178.93	6148.55	5820.41	6846.87	7188.86	7321.38	7334.09	6910.92	-1.4086	1.1e-94	1e-93
GGA2	1404.78	1292.21	1355.03	1444.37	1275.85	1403.15	1334.99	3507.13	3344.31	3257.98	3422.03	3290.04	3348.25	3143.74	3132.95	-1.28295	1.21e-94	1.1e-93
AJUBA	15965.1	15848.1	14082.8	13436	13614.7	14087	15936.5	2676.67	2726.14	2517.88	3447.8	4348.93	4052.79	3368.13	2874.33	2.17753	1.29e-94	1.17e-93
DLX4	215.027	175.128	160.703	234.638	202.006	175.953	194.612	1284.97	1337.53	1184.2	1252.23	1845.65	1854.96	2135.26	2172.15	-3.07284	1.6e-94	1.46e-93
KHK	424.028	431.959	299.538	341.777	389.349	374.061	281.943	13.6239	18.6688	11.8345	28.6893	29.6108	30.5033	34.8042	16.5563	3.97238	1.64e-94	1.49e-93
SORBS2	18.0778	14.6905	14.4876	6.81641	22.1038	11.0446	5.26175	215.146	174.686	263.217	209.651	238.99	224.007	188.602	248.282	-4.04937	2.06e-94	1.88e-93
PLEKHB1	508.448	483.647	435.185	430.862	436.263	492.689	573.141	13.6881	17.1065	3.92308	8.48168	4.44296	9.79622	30.12	24.5955	5.08714	2.07e-94	1.89e-93
DBF4	713.458	740.515	786.309	851.187	884.732	771.012	856.274	3386.87	3034.31	3701.29	2359.87	2707.85	2805.89	2794.75	3234.87	-1.90709	2.22e-94	2.02e-93
SNAPC1	2266.94	2173.23	2327.77	2505.42	2260.5	2281.66	2090.9	702.256	686.562	819.274	516.416	582.483	621.889	624.376	547.336	1.83329	2.73e-94	2.48e-93
STK35	3258.73	3312.94	3272.59	3193.43	3285.52	3282.33	3415.82	1103.15	1150.16	893.338	1190.58	1231.54	1256.61	1272.6	1168.65	1.50561	2.84e-94	2.58e-93
TIMP1	1853.95	1817.8	1844.01	1849.91	1916.36	1887.08	1897.55	4821.51	5569.07	5169.46	4548.6	4304.01	4574.34	4686.32	5151.73	-1.37818	3.4e-94	3.09e-93
LPCAT2	1476.13	1515.77	1581.88	1683.78	1577.26	1490.59	1496.56	167.459	163.395	139.554	123.062	56.8144	67.6758	81.9313	80.5272	3.81059	3.52e-94	3.19e-93
STARD5	182.875	164.699	152.358	166.998	155.07	195.621	161.464	15.6985	7.11391	13.8665	11.4563	8.55187	17.7418	4.61581	3.16716	4.00858	3.56e-94	3.23e-93
EBNA1BP2	3456.69	3580.93	3649.66	3657.97	3644.5	3609.9	3606.13	7719.26	8167.46	8056.4	9144.14	9344.99	9002.37	8608.29	8681.44	-1.25439	3.73e-94	3.38e-93
NKX2-5	73.3511	68.1884	68.3895	76.7601	58.3112	82.929	63.2182	1.97597	0.00875422	0	0	0.00382603	0	0.00600866	0.00190912	7.52668	4.01e-94	3.63e-93
SMAD7	266.263	229.224	196.914	179.441	232.256	159.961	273.086	1404.27	1569.01	1196.05	2154.46	2263.08	2153.65	1964.14	1891.05	-3.05375	4.49e-94	4.06e-93
SLC43A1	24.1299	27.4935	39.3024	45.7553	28.2439	35.3223	33.8192	294.344	356.773	267.093	258.127	321.957	285.861	333.489	393.49	-3.22668	7.29e-94	6.6e-93
CCNY	1607.76	1520.37	1590.18	1696.99	1525.31	1431.07	1647	3744.73	3769.69	3948.57	3928.16	3939.29	4055.65	3923.13	3559.62	-1.2937	8.31e-94	7.52e-93
CORO1A	157.764	145.588	131.696	169.073	143.786	167.758	208.076	9.78432	9.22652	3.93645	10.5096	11.6265	6.85971	15.1489	6.22084	4.1171	9.86e-94	8.91e-93
PGAP1	2556.35	2757.74	2768.06	2929.51	2691.88	2683.93	2684.94	910.729	730.258	752.945	571.759	605.862	519.632	648.603	564.861	2.0386	1e-93	9.04e-93
BASP1	12923.4	12995.1	12759.8	11530.1	12180	12674.7	12806.7	27512.9	30405.5	28449.2	32580.6	30952.4	29107.5	29214	27721.1	-1.23234	1.01e-93	9.09e-93
ZNF841	1487.18	1360.45	1562.17	1543.3	1490.06	1505.38	1439.67	493.092	364.223	418.536	379.402	322.178	312.361	369.966	289.739	2.00835	1.22e-93	1.1e-92
LCN2	679.27	686.599	537.793	581.307	656.718	622.365	654.914	91.2033	50.7251	67.3234	50.5115	29.0141	42.2066	35.6114	39.251	3.63315	1.35e-93	1.22e-92
CDKN1B	1483.15	1400.83	1191.44	1363.17	1193.75	1245.48	1399.66	3470.84	3827.27	3361.83	3922.43	4200.61	3964.26	4097	4199.47	-1.54994	1.8e-93	1.63e-92
CXCL8	445.155	424.915	453.773	531.337	458.951	531.785	412.652	30.388	16.4126	27.7251	35.5152	19.1878	27.5456	11.3439	4.26465	4.42201	1.95e-93	1.76e-92
DHRS7B	1252.05	1455.28	1235.98	1410.39	1383.12	1374.7	1406.15	353.953	388.642	396.722	384.999	465.286	432.297	443.603	487.335	1.69791	2.08e-93	1.87e-92
MERTK	68.3523	80.9494	92.2198	103.118	80.7455	114.864	122.13	0	0.00875313	0	1.94834	0.00382555	0	0.00600791	0.00190889	7.9585	2.14e-93	1.93e-92
C19orf66	1432.9	1425.66	1195.57	1216.21	1205.93	1180.04	1426.25	228.761	255	209.687	315.645	306.977	251.47	338.646	332.739	2.21272	2.31e-93	2.08e-92
WIPF3	115.561	119.23	137.681	113.249	108.465	132.679	110.232	1.93912	10.9443	4.95287	0	5.26863	0.964468	5.42597	0.0252975	5.00003	2.49e-93	2.24e-92
AP5B1	1464.05	1395.12	1234.91	1028.73	1196.39	1326.56	1518.9	5249.75	5709.76	5043.72	6966.98	8170.53	7749.77	8019.8	7312.8	-2.37189	2.56e-93	2.3e-92
GALNT1	2004.68	2102.66	2253.13	2169.45	2037.83	2172.61	1884.66	11581.6	10427.8	12111.9	8931.45	7660.03	7840.01	7513.22	8052.91	-2.14877	3.26e-93	2.93e-92
KLK5	75.3725	79.6058	60.2471	87.8193	83.6649	108.145	93.4993	0	2.15532	0	0	0.0038288	0	0.00601301	0.00191051	7.7852	3.65e-93	3.27e-92
CLOCK	2722.14	2611.54	2773.26	3168.82	2794.61	2850	2586.54	932.109	797.584	1030.99	746.251	834.169	791.853	730.297	673.092	1.76966	4.64e-93	4.16e-92
APLP1	73.3495	63.7342	60.1541	51.9792	61.017	60.7848	108.031	728.492	701.572	634.104	825.347	1170.61	1022.8	1124.72	1152.99	-3.74603	5.45e-93	4.89e-92
ADGRF4	84.4422	151.913	179.017	160.102	173.225	111.208	118.217	0	2.20524	0	0	0.0113856	1.97456	2.13907	0.00568006	7.28534	8.54e-93	7.66e-92
COMMD9	695.372	700.913	775.953	852.255	837.968	936.875	749.338	2686.54	2829.06	3330.28	2472.49	2698.14	2430.57	2499.69	2846.38	-1.78041	8.79e-93	7.88e-92
B4GALT6	462.254	537.211	581.153	668.551	598.092	581.231	546.558	7.71968	20.9212	29.7009	7.39968	23.4015	33.4614	38.037	33.9039	4.53972	8.83e-93	7.91e-92
ACVR1C	87.4447	118.091	107.8	124.048	87.3539	167.945	134.028	0	2.20525	1.98462	0	0.011386	0	2.13908	0.00568024	7.04231	9.98e-93	8.93e-92
SH3RF1	1074.19	955.267	1018.41	1190.55	1030.84	1156.51	1209.41	311.019	295.091	296.807	322.259	228.805	300.634	329.006	316.346	1.86189	1.01e-92	9.01e-92
MOK	1411.83	1427.39	1688.51	1549.96	1694.91	1488.89	1471.78	388.21	388.737	391.765	430.841	468.512	367.38	514.833	502.792	1.8289	1.39e-92	1.24e-91
GPNMB	38.1563	19.4619	10.4963	24.129	18.7793	29.5765	18.7016	1174.78	1094.9	1185.37	1012.5	635.887	732.852	531.648	561.913	-5.24232	1.79e-92	1.6e-91
IL20RB	666.225	687.039	762.407	741.41	719.577	679.834	760.576	112.561	106.724	106.884	122.298	84.0327	53.9239	58.9174	79.4185	2.98171	1.8e-92	1.6e-91
ABCC3	5736.69	5688.05	5332.11	5198.29	5391.5	5663.79	6007.02	1782.88	2186.37	1638.37	2129.7	1553.84	1608.25	1781.56	1566.55	1.64612	1.8e-92	1.6e-91
TMEM230	4166.12	4186.2	4728.02	4477.43	4418.43	4227.9	4374.7	1765.34	1805.37	1754.17	1431.57	1506.98	1477.59	1450.4	1685.96	1.44035	2.03e-92	1.81e-91
MGAT2	5189.04	4793.43	4620.39	4305.28	4422.45	4782.55	5123.01	1253.69	1393.6	1237.65	1638.66	1729.79	1613.24	1635.99	1563.33	1.65447	2.06e-92	1.84e-91
FAM69A	727.515	728.971	801.759	834.556	774.933	644.305	689.893	151.525	168.409	169.172	157.17	189.067	206.38	156.593	213.193	2.0733	2.15e-92	1.92e-91
DNAJC22	491.343	355.681	428.811	364.879	323.837	377.26	413.342	1388.67	1543.33	1367.26	1641.42	1774.52	1738.01	1929.72	1681.85	-2.05251	2.76e-92	2.46e-91
PRSS22	647.104	618.393	507.696	446.46	494.003	588.234	586.549	12.62	25.4395	19.7624	19.9086	15.1027	29.4877	46.641	47.1839	4.35597	2.84e-92	2.53e-91
SCN2A	59.3043	69.4945	74.616	99.5221	82.9625	91.5245	68.0772	6.94e-17	6.94e-17	6.94e-17	6.94e-17	6.94e-17	6.94e-17	6.94e-17	6.94e-17	9.29353	3.03e-92	2.7e-91
DPH1	558.69	470.38	524.196	540.394	553.234	506.238	514.481	1375.97	1420.15	1492.94	1708.26	1679.96	1606.35	1641.58	1524.22	-1.57007	3.69e-92	3.29e-91
SOCS2	1700.21	1632.78	1676.19	1765.19	1659.94	1713.42	1727.69	114.335	114.7	70.1487	109.398	158.229	146.39	240.824	206.873	3.54599	4.17e-92	3.71e-91
RAB3IP	666.234	697.469	906.31	804.029	815.5	763.336	798.348	229.955	167.359	192.94	178.227	146.894	173.88	179.51	183.436	2.09962	4.23e-92	3.76e-91
PIK3R1	508.471	567.807	502.569	729.905	611.847	595.805	606.223	43.0262	41.5849	57.4249	16.8581	27.8849	48.1617	65.4313	49.4199	3.74845	4.33e-92	3.85e-91
RUFY3	1588.67	1739.13	1567.44	1726.7	1617.71	1581.73	1600.52	557.409	613.085	626.276	569.934	579.24	623.875	657.16	654.353	1.41895	4.52e-92	4.01e-91
GNAI1	1215.87	1169.45	1225.5	1229.12	1105.02	1185.55	1108.86	3128.64	3023.89	3266.92	2845.25	2845.9	2952.31	2861.82	2773.29	-1.33188	4.9e-92	4.35e-91
TMEM173	1053.07	1062.4	897.217	882.352	866.701	952.44	1145.37	72.3813	73.6479	57.354	125.49	95.2844	48.0606	46.7267	40.3731	3.80658	5.07e-92	4.5e-91
HOXC6	103.502	107.827	87.1336	114.115	103.467	118.946	106.377	439.095	520.404	447.187	462.307	428.362	452.91	413.156	507.988	-2.11329	5.57e-92	4.94e-91
HMGA2	1729.36	1858.65	1960	1982.68	2093.52	1686.33	1961.13	210.137	251.677	219.583	198.902	318.657	378.378	352.929	381.077	2.71388	6.29e-92	5.57e-91
SNX9	1238.98	1168.51	1221.41	1414.52	1296.92	1239.66	1146.7	3504.19	3247.63	3603.3	3072.07	3019.2	3359.06	3229.56	3475.01	-1.41054	6.35e-92	5.63e-91
RGS2	390.905	423.749	484.782	477.761	454.649	543.969	440.163	3705.78	3384.07	3838.83	3055.05	1934.6	2303.79	2524.07	2835.11	-2.68124	6.41e-92	5.68e-91
KIAA1324	99.4624	96.108	66.407	86.6828	73.1035	92.2978	56.0382	575.141	569.941	513.487	492.782	442.253	449.925	495.525	469.984	-2.62221	6.97e-92	6.17e-91
NMNAT3	128.624	160.649	100.646	159.975	91.5422	147.324	135.317	0	5.47372	1.97872	3.86012	1.08622	1.96479	0.041008	0.0130127	6.10208	7.82e-92	6.92e-91
AKR1C1	648.138	664.357	729.275	694.276	749.153	683.377	720.861	37.2719	18.706	51.5612	20.9193	7.72487	23.5759	9.23808	20.6469	4.87186	8.96e-92	7.92e-91
WDR66	600.898	492.125	559.454	679.564	565.019	604.493	577.191	70.3858	74.9715	109.897	94.5439	84.9101	72.6869	45.7367	58.8517	2.92605	9.56e-92	8.44e-91
ACTL8	6.02322	10.8296	0.02838	2.25362	0	0	5.99246	195.512	179.428	201.795	195.22	278.189	305.66	256.392	295.606	-6.05467	1.07e-91	9.47e-91
HPF1	1370.61	1276.31	1314.65	1407.05	1337.33	1390.27	1271.35	394.189	374.352	401.716	306.781	285.08	276.967	390.65	409.023	1.915	1.78e-91	1.57e-90
GSTO2	1121.42	1145.71	1176.86	1234.63	1262.48	1254.49	1142.75	125.186	179.579	146.463	178.662	67.4344	80.4533	102.721	109.308	3.26578	1.98e-91	1.75e-90
TSPAN8	6.94e-17	6.94e-17	6.94e-17	6.94e-17	6.94e-17	6.94e-17	6.94e-17	76.2295	91.0008	99.9474	107.88	88.2176	113.065	72.9755	63.0085	-9.48554	2.09e-91	1.84e-90
ZNF761	1551.49	1682.43	1624.37	1687.17	1545.13	1585.24	1548.5	627.94	550.928	560.971	580.54	507.042	485.281	535.242	625.462	1.51914	2.16e-91	1.91e-90
SRP54	6101.45	5594.06	5972.27	5946.16	5993.93	5701.44	5804.56	2537.92	2414.42	2812.81	2202.72	2339.03	2414.89	2518.13	2435.23	1.25585	2.61e-91	2.3e-90
PIEZO1	8979.34	8633.09	8103.27	7675.44	8018.71	7642.46	9221.61	28088.9	27974.5	23385.6	36413.4	37047.7	35568.3	37900	31684.6	-1.95413	2.87e-91	2.53e-90
TYRO3	1254.06	1324.89	1265.96	1235.94	1224.97	1313.67	1451.08	3454.23	3586.56	3115.47	4169.43	4022.11	4214.84	3903.27	3736.83	-1.54248	2.91e-91	2.56e-90
FGD3	906.364	883.068	800.823	728.601	875.083	760.552	818.819	124.081	141.172	159.269	185.94	218.568	192.602	188.118	179.299	2.24711	2.97e-91	2.62e-90
STARD10	2162.43	1904.15	2014.92	1999.27	1872.05	1792.97	2183.26	271.732	290.148	359.12	341.107	422.819	485.444	465.286	480.069	2.35274	3.58e-91	3.14e-90
CRK	1317.37	1450.78	1334.34	1467.42	1315.61	1335.88	1378.81	3407.35	3167.07	3649.8	3286.62	3299.61	3320.74	3291.18	3158.71	-1.27699	3.67e-91	3.22e-90
GAD1	933.509	882.407	918.921	995.115	892.792	1000.9	992.252	278.822	200.994	183.973	280.448	196.812	242.682	237.808	250.382	2.01272	5.12e-91	4.5e-90
PDP2	2481.99	2752.02	2859.18	2725.35	2710.93	2720.14	2574.31	852.877	916.542	873.651	691.912	579.525	690.631	676.359	820.27	1.81778	5.54e-91	4.86e-90
PADI2	241.16	162.058	247.538	255.721	235.598	266.126	205.733	6.85493	9.00477	3.94844	7.66307	0.0786286	3.91473	14.9537	0.0391547	5.28261	6.01e-91	5.27e-90
TNNT1	1439.95	1626.54	1326.11	1311.87	1450.35	1477.02	1542.34	115.27	125.217	97.8639	160.092	182.667	182.771	247.8	228.547	3.11611	6.05e-91	5.3e-90
PRPF19	6125.58	6375	6271.69	6602.99	6479.68	6345.47	6282.02	14190.7	13961.8	14321.1	15338	15589.3	15544.6	13621.7	13467.4	-1.19062	6.54e-91	5.73e-90
DSC3	4170.14	4288.3	4438.02	4749.69	4442.61	4437.85	4048.62	26.3028	21.5809	10.8055	16.8512	88.4396	55.0685	62.2628	77.0006	6.60122	1.06e-90	9.31e-90
PLEKHG5	2519.15	2521.32	2236.67	2115.95	2117.84	2303.1	2455.2	347.095	374.956	254.173	466.23	482.241	432.294	581.522	444.137	2.4584	1.09e-90	9.53e-90
INPP5K	285.373	260.148	249.736	266.992	233.366	337.78	276.289	1002.35	1133.07	949.736	1196.26	1371.68	1344.07	1280.4	1332.43	-2.13745	1.21e-90	1.06e-89
PRPS1	3383.34	3361.86	3536.72	3393.31	3592.86	3307.14	3457.73	7586.31	7087.72	7371.77	7597.01	7935.97	7997.3	7781.33	7689.01	-1.15219	1.28e-90	1.12e-89
C1orf198	2181.53	2222.9	2055.38	2123.44	2167.38	2095	2176.27	6660.17	7043.23	7242.21	7353.18	6113.63	6130.57	5578.46	5169.45	-1.57898	1.9e-90	1.66e-89
CCRL2	78.3862	54.138	106.563	97.5614	100.458	79.7602	87.4314	6.94e-17	6.94e-17	6.94e-17	6.94e-17	6.94e-17	6.94e-17	6.94e-17	6.94e-17	9.44104	2.58e-90	2.26e-89
SP110	663.213	630.571	728.277	741.444	886.011	724.712	709.069	94.9256	80.6998	95.0084	54.0901	41.8855	110.141	78.2458	94.73	3.15826	2.91e-90	2.54e-89
RASSF8	866.182	810.879	819.495	854.682	996.188	913.182	817.766	5867.14	5415.82	6649.66	4678.29	3797.25	3932.74	3838.89	3790.57	-2.4502	2.91e-90	2.54e-89
SRPK3	9.03915	4.66867	2.13373	4.49353	2.34443	8.70994	15.6275	211.106	250.626	237.4	364.367	303.901	441.333	307.14	266.989	-5.433	3.52e-90	3.07e-89
PRIMPOL	940.547	857.646	1091.8	1021.52	1026	1036.12	933.232	258.359	233.237	195.899	180.092	131.105	181.736	192.687	159.843	2.36371	4.65e-90	4.05e-89
MEOX1	6.03552	18.7156	8.30388	1.32545	7.66509	12.2185	9.9399	200.355	217.389	228.501	292.685	335.507	355.767	305.878	288.533	-4.90008	5.05e-90	4.4e-89
AGPAT4	853.118	802.872	821.54	852.42	852.47	827.816	897.479	314.944	298.473	305.721	302.18	275.34	296.703	297.299	284.467	1.50691	5.14e-90	4.47e-89
NINJ2	42.2056	43.1599	31.1951	47.1387	53.0092	51.0265	35.0471	264.029	227.662	289.892	283.109	277.375	311.486	309.17	276.202	-2.68923	7.34e-90	6.39e-89
SRC	6927.44	6690.54	6219.92	5827.83	6344.06	6586.23	6990.79	1467.88	1533.22	1258.4	2082.99	1986.97	2022.97	1866.17	1759.16	1.89805	7.35e-90	6.39e-89
CLGN	164.793	158.985	155.419	175.578	177.16	142.383	148.992	14.694	11.5586	17.8351	21.1614	8.5856	5.85513	6.80051	8.28902	3.73943	7.82e-90	6.8e-89
ATL1	626.016	552.022	641.186	578.976	608.35	569.836	575.453	85.2375	56.5374	87.1431	67.7864	34.3353	53.0307	37.8961	41.3409	3.35224	8.68e-90	7.55e-89
TRIM7	2241.82	2329.57	2107.18	1992.95	2128.37	2101.77	2636.43	565.27	460.553	451.096	613.938	617.301	537.38	637.261	716.049	1.94889	8.69e-90	7.55e-89
WIPI2	1921.28	1879.19	1904.12	1916.97	2099.41	1947.16	2170.07	4545.7	4820.51	4310.65	4848.02	4878.67	4690.29	4898.63	4618.99	-1.24933	9.24e-90	8.03e-89
PCMTD2	602.91	618.665	602.922	502.405	606.582	577.588	678.435	2174.17	1993.47	1900.58	1568.76	1822.54	1827.37	1888.37	1901.38	-1.65391	1.48e-89	1.28e-88
CIB2	10.046	13.3513	6.25312	4.55146	9.53414	6.75386	9.98861	148.585	180.852	127.57	237.704	176.404	164.047	169.647	200.869	-4.32551	1.53e-89	1.33e-88
SH2D3A	4978.02	4935.15	4347.97	4154.81	4552.05	4311.15	5182.57	821.408	784.53	755.808	1169.76	1316.17	1124.97	1153.6	1036.73	2.18407	3.06e-89	2.66e-88
NUPR1	113.552	126.98	102.648	96.9898	140.261	145.923	99.255	848.934	1097.9	715.284	856.057	672.921	635.567	756.59	810.013	-2.7582	3.23e-89	2.8e-88
TMEM8B	866.179	830.004	783.249	917.031	810.889	908.983	781.421	141.867	114.331	87.0066	80.7287	136.969	105.072	175.362	155.468	2.75692	3.28e-89	2.84e-88
SGPP2	473.299	520.105	514.909	600.595	549.673	558.075	540.982	117.436	132.717	106.868	91.4489	87.2616	96.2748	70.9349	81.5038	2.45148	4.62e-89	4e-88
PLLP	211.026	175.473	248.547	180.568	216.441	244.42	293.978	1028.83	1091.3	845.852	1186.86	1116.81	1038.45	1099.93	1183.01	-2.25625	5.56e-89	4.81e-88
SH3GL2	16.0762	13.7072	8.37479	24.8759	13.7177	15.4835	13.9208	234.648	233.295	227.514	192.245	323.852	315.433	326.576	335.803	-4.16437	6.47e-89	5.59e-88
C10orf76	2066.98	2109.5	2104.03	2040.01	2099.16	2210.47	2145.77	771.615	704.609	760.809	804.5	824.596	940.298	795.019	823.401	1.39379	6.62e-89	5.72e-88
PGPEP1	3165.27	3132.23	2623.15	2592.79	2730.47	3212.17	3241.27	544.656	553.722	457.013	673	692.76	686.769	872.256	712.045	2.18763	8.42e-89	7.28e-88
KSR2	89.4348	84.2257	66.4663	83.6492	99.3933	139.731	82.1176	6.94e-17	6.94e-17	6.94e-17	6.94e-17	6.94e-17	6.94e-17	6.94e-17	6.94e-17	9.5342	8.6e-89	7.43e-88
APCDD1L	70.3607	89.8309	76.7786	135.464	103.746	76.0278	113.576	6.94e-17	6.94e-17	6.94e-17	6.94e-17	6.94e-17	6.94e-17	6.94e-17	6.94e-17	9.58061	9.12e-89	7.87e-88
TIMMDC1	2244.83	2195.75	2230.39	2143.22	2119.79	2091.51	2210.91	4689.47	4599.53	4939.92	4915.68	4861.71	4649.02	4984.53	4870.42	-1.14514	9.97e-89	8.6e-88
METTL16	1215.86	1016.57	1334.17	1179.75	1131.04	1094.2	1124.67	3053.3	3127.58	3247.12	2867.16	3132.71	3023.05	2829.98	3045.31	-1.39455	1.23e-88	1.06e-87
PDE7B	23.1048	20.3897	16.6115	30.339	5.45058	27.9931	11.9048	859.795	929.795	942.968	724.484	531.691	464.57	520.323	565.917	-5.15225	1.26e-88	1.08e-87
CYP4F12	159.755	100.569	134.685	162.215	172.427	111.262	113.22	5.90155	0.0924204	1.97393	0.915709	3.1831	1.95688	6.42689	2.07362	5.53127	1.37e-88	1.18e-87
NUP210	11486.4	10814.4	11048.5	11036.7	11327.7	10877.7	11660.6	32204.5	31826.2	29409.9	34166.8	27922.8	27630.9	27358.9	24856.2	-1.3961	1.98e-88	1.7e-87
IQCE	780.772	734.847	809.07	747.143	890.819	734.762	877.864	2313.96	2277.14	2125.15	2494.67	2373.91	2044.47	2138.44	2144.63	-1.49031	2.03e-88	1.75e-87
SMARCD1	3190.4	3047.39	3090.27	3163.66	3218.33	3226.57	2991.56	6771.65	6624.2	6691.09	6798.25	6808.51	6693.55	6635.18	6509.05	-1.0949	2.53e-88	2.17e-87
ATP11A	2114.19	1790.71	1982.79	1846.69	1949.1	1870.6	1926.34	4528.11	4638.51	4609.46	4492.4	4858.45	4961.49	4669.68	4174.88	-1.26121	2.82e-88	2.43e-87
ANO9	1945.39	2119.33	1798.48	1622.88	1830.69	1972.26	2132.2	382.279	428.037	455.089	632.308	561.937	495.164	520.679	462.769	1.96118	3e-88	2.58e-87
USP46	1381.67	1446.36	1348.86	1566.18	1369.14	1321.12	1446.52	463.689	423.675	374.967	433.867	293.624	390.05	325.161	327.817	1.89555	3.87e-88	3.32e-87
IFITM10	378.823	382.422	281.959	347.215	317.992	382.772	426.291	24.4654	20.8316	11.8364	44.2508	11.8973	16.6673	19.9095	27.7666	4.00858	4.18e-88	3.59e-87
ACER3	4115.87	4340.39	4284.71	4663.99	4342.53	4252.95	3790.34	1511.15	1179.05	1572.19	1066.49	1094.71	1110.15	1070.56	1088.35	1.81222	4.25e-88	3.65e-87
JAZF1	211.013	195.359	198.911	223.849	203.662	191.575	176.853	925.233	842.464	1119.06	797.755	787.559	781.025	751.239	784.318	-2.08414	6.24e-88	5.35e-87
INPP1	1393.73	1382.8	1434.75	1243.72	1252.5	1309.19	1482.29	461.692	390.784	312.585	388.866	447.217	357.571	444.586	411.179	1.75589	6.59e-88	5.65e-87
BCL6	192.953	214.916	258.934	248.21	322.892	231.114	221.491	1405.47	1268.63	1392.08	1305.98	966.286	1005.97	1201.31	1109.98	-2.32017	6.96e-88	5.96e-87
KCNK3	49.2226	36.4289	24.9979	34.1862	31.6342	52.1608	41.3598	463.608	428.739	433.343	524.508	544.744	417.533	317.73	321.716	-3.47786	1.18e-87	1.01e-86
ALX1	6.94e-17	6.94e-17	6.94e-17	6.94e-17	6.94e-17	6.94e-17	6.94e-17	107.696	77.3607	100.956	79.0854	62.928	65.7694	90.1314	71.175	-9.36489	1.44e-87	1.23e-86
LIFR	1929.31	1851.89	1795.37	2286.57	1932.69	1893.02	1718.06	10527.3	8892.96	10684.3	7960.14	6752.52	7382.21	6881.14	6980.12	-2.1082	1.54e-87	1.32e-86
AQP1	22.1035	18.2623	18.6681	11.2713	25.2873	15.2208	28.6193	169.157	183.242	172.136	189.72	156.402	214.241	192.586	185.494	-3.18157	1.59e-87	1.36e-86
WDR25	182.888	170.616	172.047	218.311	189.781	222.288	182.891	800.888	739.564	863.691	895.931	973.382	1127.95	1139.12	1103.61	-2.31963	1.6e-87	1.37e-86
PHF7	753.633	713.049	748.963	631.946	734.295	696.228	768.017	124.152	167.702	96.8955	144.905	110.778	147.383	180.028	160.687	2.34835	2.06e-87	1.76e-86
PI4K2B	3379.31	3218.81	3307.8	3611.62	3105	3095.56	3333.23	1328.16	1146.95	1452.44	1156.15	1235.89	1278.2	1133.24	1133.68	1.41668	2.16e-87	1.84e-86
PRELID2	787.795	678.095	778.992	737.109	771.484	761.796	659.223	118.381	112.787	136.588	65.4683	66.2795	130.741	101.393	119.479	2.79512	2.18e-87	1.86e-86
CPOX	3305.95	3370.6	3047.81	2970.49	3004.96	3008.8	3261.61	1222.47	1313.67	1162.48	1222.9	1296.44	1320.45	1406.93	1293.35	1.29429	2.44e-87	2.08e-86
CTDSPL	3648.63	3909.11	3863.11	4117.11	4261.59	4174.02	4049.01	1498.33	1457.66	1753.23	1332.52	1263.67	1242.77	1333.54	1290.33	1.51927	3.04e-87	2.59e-86
TMEM50A	2141.34	2128.89	2245.93	2063.14	2207.06	2282.67	2254.69	4595.57	4776.87	4894.4	4840.35	4992.38	4980.14	4860.19	4745.75	-1.14306	3.54e-87	3.02e-86
[truncated: 11,098 more rows]
