# Supplementary material for: C/EBPβ promotes poly(ADP-ribose) polymerase inhibitor resistance by enhancing homologous recombination repair in high-grade serous ovarian cancer
Source: Oncogene. 2021 May 8;40(22):3845–58. doi: 10.1038/s41388-021-01788-4 (PMC8175237; doi:10.1038/s41388-021-01788-4)
Supplement: Supplementary file 3 — Supplementary Table 4 [file 41388_2021_1788_MOESM3_ESM.xls]

## Sheet: Supplementary Table 4
ID	A2780 OlaR-1	A2780 OlaR-2	A2780 OlaR-3	A2780 OlaR-4	A2780 OlaR-5	A2780 OlaR-6	A2780 OlaR-7	A2780 OlaR-8	A2780-1	A2780-2	A2780-3	A2780-4	A2780-5	A2780-6	A2780-7	A2780-8	log2FoldChange	pvalue	padj
ASS1	8888.14	9461.08	9052.22	10050.3	9824.43	9970.7	8882.62	9651.79	22.8068	22.3669	2.00362	5.63638	0	8.73632	7.01093	10.4263	9.85365	0	0
ZNF704	2436.71	2441	2510.4	1926.71	1881.01	2032.77	2117.64	2118.93	24.5568	30.3925	32.023	26.2773	35.8584	27.1332	30.556	9.62375	6.32374	0	0
RNF115	733.484	787.339	849.849	708.221	769.276	735.519	796.258	737.116	6153.95	6425.56	6359.84	6254.89	5805.66	6413.57	6234.77	6486.82	-3.03505	0	0
ITGA3	50076	51538.9	51580.8	64693.6	61678.7	62134.8	55531.5	57993.7	1717.68	1721.79	1632.24	1575.48	1603.01	1537.59	1464.43	1367.48	5.17247	0	0
HRH1	529.402	542.803	399.851	454.02	497.943	445.582	541.455	535.595	0	1.43616	2.00214	4.35499	3.98273	4.32466	4.50441	10.28	6.9904	0	0
THSD4	3025.31	3102.74	3155.36	3224.96	3155.16	3093.56	3132.69	3101.27	214.284	140.146	165.126	161.926	143.356	170.336	180.958	174.13	4.20872	0	0
COL4A2	1788.04	1619.89	1741.97	2597.88	2490.93	2500.44	2093.82	2339.91	12.4615	11.5198	10.0077	8.8073	7.96086	12.9205	8.88003	8.37902	7.7086	0	0
COL4A1	1855.17	1783.13	1933.83	2644.63	2530.83	2495.41	2332.33	2483.52	7.48259	0	0.000271378	0.0311107	0	0.0285105	1.79893	2.07642	10.488	0	0
NOG	0.085203	0.0266745	6.02005	0.786658	3.82829	0.00699682	12.1002	0.0319993	1053.33	944.409	980.745	994.563	883.143	896.285	797.641	702.246	-8.26259	0	0
ITGAV	7437.34	7042.59	7136.47	5565.07	5854.07	5755.76	6379.56	6044.3	42899	46151.5	45931	47101.2	45628	47318.4	49325.7	51810.4	-2.8768	0	0
CAMK1	19.8207	43.4854	24.1204	31.9414	42.1065	28.2974	25.3158	27.3173	1799.64	1708.26	1690.29	1612.76	1682.66	1698.01	1593.41	1497.79	-5.76336	0	0
IGF2R	5511.52	5390.06	5299.14	5951.24	5741.94	5951.69	5754.02	5534.69	20242.9	20325.5	19759.1	20301.8	20277.6	19401.6	20146.8	19367.9	-1.82411	0	0
TCEA1	6709.03	6926.03	6756.74	5688.47	4778.93	5619.36	6603.58	5838.79	39786.2	41354.8	42714.5	44488.1	42308.5	44453.9	45366.2	49968.5	-2.84072	0	0
FOXQ1	2978.6	3010.5	3219.69	4503.76	4546.51	4371.53	3872.08	4042.62	0	5.0515	3.00244	2.23546	11.9692	2.2153	0	2.11056	10.1383	0	0
CPEB1	13.8253	20.7429	15.0727	17.7383	20.0514	10.1309	19.998	18.8395	1944.21	1888.62	1734.32	1798.51	1657.76	1775.17	1792.22	1771.93	-6.70821	0	0
BEGAIN	17.1158	22.8056	5.04269	19.5484	26.8403	18.1859	20.074	14.7453	953.234	766.373	740.565	776.213	786.573	733.628	693.06	673.917	-5.3958	0	0
IGFBPL1	6.77002	14.3823	2.01603	6.2149	1.82839	4.04976	2.6176	8.3313	3717.48	3642.62	3733.84	3781.71	3644.1	3649.03	3758.12	3671.05	-9.29402	0	0
STAT5A	723.698	771.89	764.494	892.238	857.875	878.943	834.551	900.435	16.9654	18.4108	7.00713	11.0122	3.96876	13.0219	27.6063	3.26869	5.99901	0	0
KITLG	8532.98	8179.35	8083.77	6039.73	6179.59	6161.92	6773.4	6682.79	567.166	625.924	642.49	672.248	618.296	711.452	610.011	715.256	3.45563	0	0
CFH	1351.25	1524.47	1211.52	1108.36	1122.28	1081.08	1305.07	1302.07	13794.7	14304.6	14994.4	15362.2	14804.4	15701.5	16296.8	18189	-3.62523	0	0
CREBBP	2481.1	2789.61	2792.71	3084.62	2670.49	2712.68	2700.04	2600.2	14906.3	14202.6	13558.3	14267.7	14293.7	13400.4	14060.5	13847.7	-2.36555	0	0
SIX1	2022.25	2071.86	1975.99	1792.24	1986.98	1833.73	1958.1	2027.59	9601.54	9594.08	9804.47	10220.3	9759.43	10470.4	10324.1	10520.8	-2.35757	0	0
SIX3	0	0	0	0	0	0	0	0	330.472	386.557	276.215	371.418	353.465	325.628	334.596	328.562	-11.4102	0	0
GLT8D2	95.674	114.295	91.4266	125.549	97.0616	95.9921	85.0905	102.732	3754.51	3783.88	3873.95	3732.6	3643.1	3501.64	3571.74	4043.2	-5.20436	0	0
SHOX2	24.7767	33.0669	14.0753	25.9501	18.0409	19.2014	13.5561	13.7527	1678.96	1730.5	1783.36	1816.01	1870.84	1820.69	1900.7	1940.73	-6.471	0	0
SYPL2	0.00794429	0.00249154	0.000291397	0	0	0.000653941	2.18952	0.00298842	1131.27	1048.29	1105.84	1142.28	975.728	1089.33	1113.25	977.358	-11.46	0	0
IGFBP3	4631.21	4455.94	4728.51	4232.5	4295.65	4477.68	4252.96	4412.85	19109.1	20116.9	19381.8	19282.9	19022	19919.1	19800.5	20827.8	-2.14963	0	0
GJA1	3010.18	3110.94	3109.14	2771.07	2899.97	2732.91	2910.43	2874.83	21226.3	22491.5	22210.9	23480	22192.2	22808.5	22878.6	25031.7	-2.96073	0	0
GJA3	1029.42	1215.83	1117.09	1338.16	1149.14	1073.98	1193.37	1090.47	116.359	106.402	95.0758	118.049	127.454	110.777	118.147	137.467	3.30766	0	0
TMC5	620.648	645.842	734.308	579.894	586.392	539.55	600.531	588.242	0	0	4.00234	0.0438796	5.98311	2.17297	1.76649	3.10993	8.13251	0	0
MLF1	0	0	0	0	0	0	0	0	2079.16	2186.37	2132.63	2222.79	2351.75	2190.8	2270.06	2640.33	-14.1486	0	0
FANCF	15.9021	17.648	24.0922	25.317	13.2817	12.1383	3.07228	10.5804	986.685	985.242	912.696	872.729	1013.59	948.291	996.141	785.581	-5.9133	0	0
IFI16	4778.36	4902.88	4944.47	3510.15	3542.34	3267.42	4187.17	4074.23	206.632	269.776	234.179	236.216	218.036	282.714	246.136	229.504	4.1092	0	0
ZMAT1	13.3994	15.4873	7.03693	0.57246	19.2776	1.03684	6.19787	12.5146	937.475	937.651	969.741	1094.24	1092.24	950.798	1234.68	1135.58	-6.77999	0	0
SYNDIG1	300.529	310.041	272.266	378.798	357.165	319.268	358.467	332.337	0	0	0	0	0	0	0	0	11.3679	0	0
RAC2	2723.67	2579.57	2570.71	2864.76	2601.97	2738.93	2436.61	2548.8	3.60588	1.56324	0.000403405	0.0462698	1.99058	0.0424009	9.39616	0.0220274	10.1633	0	0
PTCH1	546.112	548.273	621.823	617.483	568.297	631.419	620.308	608.052	4122.25	3934.5	3866.95	4013.56	3939.81	4117.61	3993.38	3958.89	-2.74556	0	0
DGAT2	145.893	131.266	118.573	200.072	157.048	167.701	192.765	180.175	1772.13	1711.4	1685.28	1612.83	1746.39	1759.79	1631.02	1599.92	-3.38436	0	0
GSDMD	1986.34	2165.88	2249.27	3151.27	3060.22	3012.68	2895.49	2954.26	8.69382	9.66956	11.0084	8.83303	12.9473	3.48016	20.1632	11.4641	7.93508	0	0
DLGAP1	20.5806	24.9298	15.0817	28.6205	30.6226	22.2292	15.9232	22.0323	9079.49	9735.38	9445.2	9823.48	9780.34	10097.3	9987.56	10829.4	-8.75563	0	0
SRPX2	2636.06	2694.88	2666.13	2431.05	2294.29	2729.81	2362.8	2344.43	0	1.73116	0.000114247	0.0130894	0.996086	0.011996	0	2.05591	11.7565	0	0
CLCN5	553.362	523.194	533.426	531.469	482.554	503.149	573.572	491.826	2256.56	2414.33	2379.81	2359.35	2184.46	2326.34	2425	2373.63	-2.15934	0	0
DNAJA4	1798.59	1818.17	1671.63	1925.73	1814.61	1818.56	1961.11	1854.65	5.86352	4.31508	8.00746	15.1915	6.96025	6.69656	30.5022	20.6908	7.21502	0	0
NPTX2	0	0	0	0	0	0	0	0	1090.72	1082.24	1070.81	981.993	1081.29	1104.34	990.332	870.052	-13.0213	0	0
SRSF7	8027.31	7929.01	7794.49	8330.04	8208.71	7980.43	9299.48	7898.93	1885.51	1883.16	2016.53	1845.68	1947.51	1966.02	1890.58	1958.55	2.08844	0	0
SRSF3	15706.2	15310.8	15298.6	13450.6	14340.9	14102.9	15938.7	15082.7	3538.12	3735.48	3763.87	3870.32	3815.36	3960.27	3841.27	4186.06	1.95701	0	0
TSHZ3	0	0	0	0	0	0	0	0	391.25	391.099	403.307	453.332	398.26	336.863	409.843	457.637	-11.6698	0	0
MYO1D	10706.5	10716.4	11081.4	9886.82	9921.39	10036.4	9504.5	10324.9	175.109	190.73	215.161	189.191	163.269	248.785	148.735	206.402	5.74232	0	0
MYO1B	20408.8	20072.3	20017.1	16526.7	16389.6	16012.4	17838	16498.2	2499.92	2549.37	2455.87	2624.98	2430.39	2636.55	2671.08	2673.94	2.80699	0	0
HOXA11	433.156	297.692	285.328	365.043	371.393	336.449	421.927	308.446	3732.85	3596.58	3346.55	3431.96	3449.95	3427.67	3308.68	3384.28	-3.29604	0	0
HOXA10	732.895	679.224	633.899	693.547	593.845	694.076	724.803	726.449	5537.84	5579.13	5614.28	5361.77	5419.36	5698.51	5647.91	5469.03	-3.01707	0	0
ZNF320	0	0	0	0	0	0	0	0	749.942	747.212	789.602	791.569	719.845	816.931	871.931	844.644	-12.6355	0	0
ZNF329	0	0	0	0	0	0	0	0	862.518	767.719	693.532	803.572	765.653	820.203	784.64	889.408	-12.6481	0	0
LGALS3	3615.56	3841.25	4003.22	3868.66	3887.27	4068.49	3751.23	4186.22	8.81201	8.08549	4.00451	13.9856	11.9542	9.73303	11.7805	1.14482	8.78919	0	0
ADCY9	1560.85	1514.48	1373.27	1706.32	1666.26	1426.59	1484.07	1680.47	7701.44	7767.86	7119.42	7326.31	7395.74	7351.1	7067.69	6655.99	-2.23351	0	0
EREG	2761.24	2563.72	2637.98	1851.12	1964.79	1839.85	2134.52	2410.21	9.92332	0	0.00107594	5.4971	7.96894	8.58384	14.8078	2.15186	8.52472	0	0
MYO19	10113.7	11191.8	10581.2	11351.3	11042.1	11392.2	10711.9	10880.6	3112.07	2997.08	3124.38	2830.8	3077.58	2789.86	3055.78	2813.86	1.87411	0	0
MYO10	19293.5	19808.4	19864.4	20617.3	20972.2	20841.6	20566.3	19977.8	1238.8	1171.52	1049.8	1164.44	1218.69	1185.93	1183.8	1223.27	4.10086	0	0
TAX1BP1	4113.23	4020.93	3768.14	3299.78	3216.85	3091.59	3451.5	3278.58	24374.1	25468.6	25710.6	27135.1	25927.9	27950.4	28712.7	32895	-2.94969	0	0
OLR1	6083.36	6130.26	5986.22	4505.75	4526.8	4520.17	5270.24	4754.8	6.44982	29.1468	20.0157	30.2751	12.9298	17.4927	32.725	21.8957	7.92504	0	0
MYO5C	2558.51	2520.13	2519.46	1948.61	2187.71	2285.33	2401.37	2369.43	46.0064	43.2955	41.0315	43.6806	35.8349	46.5265	44.843	32.4613	5.80912	0	0
PTGS2	712.034	630.304	791.555	509.387	555.812	539.555	666.455	570.498	2.78733	0	0.000114242	0.0130887	1.99422	0.0119954	0	0.00623472	9.73865	0	0
ZFAND3	1991.97	1949.32	2107.59	2329.08	1901.11	2075.17	1949.06	2290.6	10212.8	9596.6	10082.7	10237.7	10026.3	10257.8	9830.85	9302.85	-2.26076	0	0
MYO5B	3282.88	3186.94	3319.1	3161.1	3071.33	3017.8	3038.99	2883.33	393.23	322.888	340.258	279.204	311.636	283.529	309.459	323.293	3.28122	0	0
SLC39A14	3613.74	3385.68	3376.38	3408.08	3391.21	3444.14	3317.3	3695.57	16243.3	16115.9	15772	16475.2	16414.4	16632.5	17153.1	16240.2	-2.24567	0	0
NTRK2	504.259	471.143	547.459	406.95	453.159	411.234	475.311	397.586	0	0	4.59e-05	0.00525897	0	2.08778	0	0.00250543	10.2899	0	0
ARHGAP23	12624.2	12551.6	12441.7	17287	16666.2	16266.9	14459.2	14821.6	1316.75	1328.34	1233.94	1140.43	1258.52	1092.86	1036.57	941.031	3.64673	0	0
DNAJC15	6.82381	0.0605081	11.0408	1.54618	9.58528	8.07651	10.3838	6.30276	514.538	524.738	550.419	507.564	537.651	525.298	598.065	629.676	-6.33423	0	0
SMAD3	7193.95	7249.75	7051.11	7442.6	7291.87	7541.93	7304.44	7059.12	1631.84	1622.56	1530.17	1589.7	1552.22	1539.79	1715.61	1573.77	2.18777	0	0
BMP4	1258	1312.78	1306.97	1579.69	1451.93	1608.35	1453.87	1443.67	34.2365	6.43279	18.0144	21.8134	15.923	15.353	27.1518	22.9	6.13464	0	0
ZNF519	1694.42	1691.09	1831.3	1378.56	1279.26	1378.1	1546.67	1452.18	125.898	127.817	146.109	116.19	130.429	148.385	144.304	120.041	3.53043	0	0
RASSF6	1126.04	1138.76	1231.57	902.88	845.109	808.329	1067.28	1049.43	0	5.06627	2.00196	2.23104	0	0.0607118	5.49066	10.2613	8.2899	0	0
VMO1	0.207167	8.30344	2.01801	6.13643	9.57235	15.1135	4.94294	10.413	469.531	405.839	447.339	410.051	413.196	399.422	372.724	410.928	-5.83471	0	0
SGCA	2.16354	1.03366	0.000580985	0	0.958264	0.00130384	0.021142	0.00595883	1396.23	1368.24	1254.95	1146	1267.48	1157.89	1082.23	1008.78	-10.8913	0	0
SLC36A4	1207.66	1142.98	1114.06	924.097	1091.13	960.839	987.265	1014.96	0.741603	0	2.00214	4.35496	0	8.47632	9.26004	6.20791	8.08859	0	0
AKR1B10	2881.05	2889.58	2803.78	3063.64	3116.15	3067.29	3238	3274.08	0	0	2.00081	0.00525784	0	0.00481875	0	0.00250489	13.0206	0	0
BTG2	4931.86	4945.92	4724.52	5277.06	5751.66	5177.82	5006.63	5527.17	570.986	673.433	584.446	576.346	599.384	613.004	654.413	558.08	3.0964	0	0
SRD5A1	5779.75	5708.31	5570.37	5887.23	5975.2	5917.36	5918.17	6104.91	814.535	838.324	905.687	755.752	891.129	745.705	808.839	757.271	2.84522	0	0
PSMB8	3552.11	3373.42	3537.12	4519.46	4327.3	4333.17	4119.23	4198.85	37.1956	25.9087	12.011	16.4696	17.9211	11.0794	12.2747	10.5531	7.77401	0	0
KLK1	16.29	2.13718	2.01585	9.04681	3.76499	1.02708	7.02966	4.2276	449.49	437.488	447.342	450.515	507.802	486.996	438.261	452.646	-6.31299	0	0
MLH1	1566.74	1649.62	1547.05	1657.24	1511.75	1603.36	1819.2	1581.08	1.77987	0	4.00198	1.11033	0	0.0262095	0	4.10914	10.1191	0	0
GATAD2B	2056.29	2041.73	1954.9	1973.33	1925.98	1838.79	1901.3	2071.59	7575.8	7769.7	7640.82	7813.97	8008.07	8082.33	8181.13	7734.23	-1.99426	0	0
BEX2	60.0479	45.8756	40.2027	64.0977	41.7013	68.6567	52.4607	65.8879	1064.02	999.102	1150.87	1088.86	1081.29	1083.89	1046.82	985.673	-4.27235	0	0
GNA15	1347.42	1484.57	1687.7	2059.87	2080.55	1901.38	1919.62	2065.13	17.6452	26.0119	12.0107	2.57871	21.913	8.94045	27.3225	18.7477	6.72374	0	0
MFGE8	1107.8	1216.97	1144.22	1355.62	1329.25	1231.56	1107.57	1283.18	249110	230399	232961	226437	232042	231713	220797	209366	-7.54957	0	0
ACTG1	114202	114033	114039	118556	115417	116777	108188	115863	32122.8	31649.3	31604.1	30287.2	30404.4	29680.2	29499.7	30766.8	1.89828	0	0
BCAT1	0.0774877	4.13218	8.0229	1.71848	3.83528	0.00636477	0.103473	2.11078	1759.07	1843.76	1860.42	1994.14	2031.15	2077.62	2072.57	1986.71	-9.50556	0	0
NOVA2	2.29428	2.08994	5.017	5.49804	0	4.03369	0.0983964	0.0276817	491.463	429.404	416.319	471.033	478.923	408.235	470.864	397.516	-7.44527	0	0
DNAJC6	220.373	214.253	265.17	190.068	223.821	201.067	222.037	152.416	2009.2	1891.27	1878.43	1742.06	1972.4	2071.11	1947.03	2033.59	-3.20171	0	0
CYP4F11	2701.58	2730.48	2971.53	3116.16	3105.75	3071.31	2893.86	2893.69	55.1295	59.0738	64.0495	77.3653	72.6893	50.2997	68.9399	91.4738	5.44631	0	0
SLC37A2	1285.27	1395.93	1307.97	1693.35	1575.83	1520.49	1437.46	1413.34	2.34591	4.53266	7.00604	13.9983	7.96299	11.83	16.4987	8.35823	7.32249	0	0
SULF2	1476.35	1638.28	1624.4	1780.46	1824.3	1790.24	1659.87	1808.41	20.892	26.9098	19.0166	30.4833	41.8443	31.3198	19.3949	24.032	5.99019	0	0
MMP28	3964.12	4175.36	4099.7	5645.24	5623.18	5501.07	5012.2	5445.32	15.5725	17.6105	32.0212	30.2944	15.9205	17.5058	17.7172	29.0762	7.81113	0	0
EFNB3	0.161766	4.18707	6.02672	9.05653	3.76772	2.03518	8.10587	10.3688	1222.43	1058.88	1068.81	1115.09	1130.08	1121.82	1022.48	938.846	-7.58943	0	0
FBXO17	2.25621	2.07837	0.00200268	5.55263	0	2.0204	2.3461	0.0205496	2941.06	3116.93	2900.21	2788	2725.11	2788.58	2838.27	2369.76	-10.5159	0	0
RND3	7484.41	8034.76	8040.57	6014.13	6107.26	6086.14	6948.94	6433.29	336	405.948	406.31	400.236	405.231	385.371	412.513	524.138	4.07344	0	0
B3GNT3	1592.05	1513.61	1500.86	1913.58	1765.15	2161.95	1684.89	1773.9	0	0	4.59e-05	0.00525843	0	0.00481929	0	2.04503	12.2132	0	0
PLXNA2	7640.2	8144.36	8143.08	9776.06	9283.74	9235.19	8646.72	8254.36	78.7928	40.2244	38.0316	46.0184	54.7687	60.4567	35.3359	39.7572	7.45369	0	0
PCYT1B	9.11345	2.17913	6.03388	10.698	3.70221	16.131	7.29943	18.6494	861.844	909.775	893.682	982.647	883.141	1019.57	937.798	874.044	-6.62035	0	0
SYT8	18202.8	18606.2	18871.9	25827.7	24744.4	25477.8	20645.4	23294.9	0	1.65793	0.000226882	2.15109	1.99265	0.0238321	3.72153	0.0123846	14.0091	0	0
SYT5	2.50827	4.21069	4.02436	10.8371	5.67931	14.108	8.23716	6.31038	1471.25	1458.17	1331.01	1298.74	1137.02	1280.28	1066.83	1003.62	-7.4542	0	0
SYK	2074.7	2103.12	1827.34	2187.95	2074.56	2145.88	2068.64	2010.94	0	0	0	0	0	0	0	0	14.0167	0	0
SSH1	10054	9879.19	9924.18	9478.54	9609.15	9868.68	9753.6	9733.61	2687.21	2498.73	2372.81	2580.19	2490.13	2584.51	2674.7	2497.8	1.94125	0	0
C1orf54	9.21514	15.5245	4.03054	10.5907	9.48224	23.1768	5.17971	11.5287	564.894	535.853	580.443	566.466	611.34	619.382	619.402	595.479	-5.70232	0	0
ITGBL1	369.056	466.911	426.946	447.401	437.008	425.347	505.323	389.146	0	0	4.59e-05	0.00525613	0	0.00481717	1.88231	0.00250407	10.2103	0	0
TTC28	602.477	586.664	599.73	573.759	521.505	605.169	653.205	626.868	4057.03	3733.68	3718.83	4063.73	4056.31	3785.82	4066.02	3900.49	-2.71894	0	0
ENO3	218.31	222.576	206.951	232.25	216.09	232.353	206.047	222.253	2854.79	2760.87	2827.15	2561.8	2824.69	2565.16	2480.91	2431.17	-3.59878	0	0
PTK6	3051.05	2880.48	2871.11	4332.86	4286.56	4039.16	3849.15	3849.71	208.916	187.343	183.137	157.597	188.195	137.142	136.35	137.875	4.44564	0	0
MATN2	4639.25	4539.14	4326.7	4424.84	4548.99	4641.34	4409.72	4456.89	346.055	383.211	369.282	394.579	377.352	415.304	417.317	346.385	3.56072	0	0
BDH1	1701.86	1665.3	1484.78	1655.22	1823.34	1742.77	1805.45	1748.73	3.68422	0	2.00129	2.15113	0	0.0238475	0	2.07106	10.3198	0	0
GULP1	0.00793758	0.00248944	0.000291151	1.87019	0	0.000653389	0.0105913	0.0029859	2557.74	2820.05	2561.95	2945.26	2766.93	2930.57	2831.95	3295.29	-12.8644	0	0
TBX20	0	0	0	0	0	0	0	0	445.297	443.681	455.345	429.704	406.218	362.888	462.861	453.592	-11.7642	0	0
MARCKS	6220.96	6220.07	6360.96	6595	6495.95	6211.38	6653.89	6710.9	1312.46	1334.52	1314	1342.63	1312.27	1395.26	1487.54	1328.7	2.24884	0	0
GDA	5018.43	5302.3	5098.18	3752.79	3972.73	3972.58	4520.07	4286.07	0	0	0	0	0	0	0	0	15.1396	0	0
MAP1B	203.888	248.46	249.119	269.994	196.892	202.094	220.073	204.579	6577.93	6519.65	6318.82	7100.9	6575.31	6629.65	7016.11	7341.91	-4.91039	0	0
FRMD6	8050.75	8168.07	8083.79	7563.77	7382.24	6983.28	7421.23	7508.88	759.164	846.647	917.699	958.606	956.837	867.074	915.418	982.265	3.08642	0	0
CSPG4	86.7798	81.2917	66.3346	124.717	108.644	121.182	90.7135	108.924	7076.48	6967.93	7016.34	6876.83	6756.53	6432.21	6367.04	5616.33	-6.06827	0	0
SDR42E1	1186.99	1035.93	1063.83	978.559	908.082	1024.44	984.566	866.267	0	5.2639	0.000316019	8.38677	0	0.0332057	0	0.0172531	9.11409	0	0
SLC43A1	51.7272	35.4245	45.1973	32.4844	30.3145	28.3271	47.0906	48.0884	2705.53	2793.6	2646.02	2688.43	2639.49	2552.15	2632.38	2615.64	-6.06559	0	0
CNTNAP1	1362.21	1325.26	1375.27	1507.69	1462.41	1511.4	1522.47	1383.99	14826.2	14263.1	13567.3	13908.1	14043.7	13538.1	13642.6	12874.8	-3.27248	0	0
RIPK4	6476.13	6331.55	6399.16	8515.82	8510.82	8061.2	7271.33	7609.43	443.401	400.048	419.316	379.294	343.491	325.856	313.518	322.446	4.32648	0	0
ZNF816	0.0118921	0.00372933	0.000436145	0	2.92578	0.000978785	0.0158686	0.00447309	520.682	480.878	460.356	526.096	564.539	584.692	640.35	693.135	-10.1016	0	0
TFAP2A	4670.44	5011.35	5015.83	4873.02	5086.94	4852.51	5210.42	4796.62	424.584	461.502	445.34	490.66	430.114	455.735	486.097	467.193	3.43207	0	0
TFAP2C	4066.63	4028.51	3968.07	4282.44	4224.33	4393.8	4308.27	4196.85	199.826	192.592	249.186	217.558	221.039	235.225	229.256	184.785	4.27518	0	0
PCNA	15343.6	15980.5	15455.3	13901.6	13882.9	13698.8	15131.8	13792.2	2331.08	2557.3	2660.03	2556.33	2529.96	2790.53	2540.97	3255.53	2.46535	0	0
ZBTB7C	81985.6	83140.2	83880.9	98502.1	96465.3	97116.7	90772	90731.9	1.8667	0	4.59e-05	0.00525588	0	0.00481695	0	0.00250395	17.913	0	0
MSI1	2.23143	6.13364	0.00158241	0	0.938255	0.00355137	2.31259	0.016235	792.103	763.571	694.53	731.367	755.712	733.418	651.916	616.589	-8.86802	0	0
C1D	698.076	609.726	634.908	549.069	762.755	705.195	843.828	835.244	5792.3	6150.56	5811.43	6141.2	5977.92	6318.09	6251.85	6998.7	-3.13283	0	0
ZFP82	0.00794148	2.04262	0.000291294	0	0	0.00065371	0.0105965	0.00298736	941.869	990.959	1012.77	1069.21	1024.53	1086.02	1214.87	1079.37	-11.4325	0	0
DENND2D	1437.05	1575.68	1576.16	1496.05	1382.29	1516.45	1425.66	1263.62	0.76542	2.36293	4.00279	6.41005	0.991785	7.40998	3.59364	0.031582	8.80229	0	0
WWC3	669.62	706.175	722.275	576.859	725.621	678.923	659.964	631.267	4923.4	4789.63	4835.68	4952.72	5032.05	5001.97	5175.6	4777.62	-2.87834	0	0
WWC1	4218.98	4185.57	4059.49	4569.54	4559.53	4437.26	4481.84	4288.1	1186.75	1117.62	1149.88	1163.22	1143.01	1114.41	1129.16	1107.62	1.93322	0	0
MFAP3L	190.866	183.078	217.968	150.84	197.17	163.704	169.289	205.334	1858.78	1806.71	2036.55	1994.27	2019.19	2139.48	2137.87	2160.78	-3.44941	0	0
LRRC61	829.885	865.675	1091.97	1325.33	1216.08	1102.23	977.819	1027.51	0	0	1.00048	0.00263217	0	0.00241237	0	0.00125405	12.0704	0	0
ACSL5	343.731	402.432	429.934	360.309	351.201	356.657	373.355	383.69	8.0101	7.40235	8.00563	6.56623	3.97762	8.60418	3.43319	6.26611	5.81866	0	0
BTBD11	4293.94	4523.5	3978.13	4484.38	4439.5	4468.58	4313.38	4518.66	19.5532	12.7529	27.0169	11.1268	11.94	6.79987	8.62731	33.0437	8.05636	0	0
PCOLCE	232.371	195.851	245.124	294.565	284.821	335.32	221.992	260.008	4356.18	4310.32	4283.26	3827.86	3801.41	3853.08	3765.87	3624.26	-3.94	0	0
NCAPD3	14318.3	13682	14029.9	13907.1	13878.2	14063.5	14173.7	13788.9	2294.92	2099.93	2028.55	2144.06	2130.7	2179.84	2254.99	2268.25	2.68404	0	0
ACTN3	3.52092	4.18293	16.0464	5.30753	0	3.04133	5.90555	4.21994	1708.4	1522.49	1582.2	1410.51	1582.11	1327.31	1305.03	1220.48	-8.08137	0	0
ADAM12	662.465	610.596	543.497	685.064	615.003	611.245	624.179	642.636	0	1.78542	4.59e-05	0.00525455	0	0.00481572	0	0.00250332	10.7371	0	0
HS3ST3A1	437.757	423.404	387.786	513.481	508.66	413.242	415.363	447.666	0	0	0	0	0	0	0	0	11.8003	0	0
PYCARD	2034.86	2064.96	1985.08	3078.01	2765	2761.13	2464.71	2944.68	1.64909	0	9.00477	10.5949	3.98273	2.23094	3.56071	0.0374453	9.33704	0	0
UCP2	181.155	197.646	189.872	183.932	259.405	203.068	200.922	186.723	6911.5	6672.43	6944.29	6741.35	6475.75	6513.55	6262.28	6623.51	-5.04924	0	0
ZDHHC15	0	0	0	0	0	0	0	0	683.485	691.097	509.394	699.406	530.657	643.425	696.477	678.84	-12.3329	0	0
PCSK5	904.811	943.301	915.16	844.738	834.85	819.39	878.651	941.369	32.7181	11.0608	20.0138	13.2119	11.9414	21.4832	8.65894	4.33263	5.82914	0	0
PLTP	3959.06	3842.48	3694.85	5047.39	4838.59	4852.46	4369.22	4716.74	266.55	281.344	267.201	223.309	209.068	270.979	227.013	217.083	4.1682	0	0
ELAVL2	1310.47	1359.3	1480.7	1055.06	1175.69	1167.94	1150.22	1238.2	0	0	9.16e-05	0.0104943	0	4.15785	0	0.00499913	10.9963	0	0
FBXO32	1470.92	1547.59	1507.85	1387.73	1303.2	1414.44	1412.5	1401.79	40.6619	47.0935	43.0314	30.8359	33.8461	26.3609	31.9919	47.8235	5.23552	0	0
DTX4	2938.94	2724.3	3019.75	3202.01	3237.14	3232.96	2979.54	3102.27	460.838	462.79	522.396	418.104	542.653	493.63	498.507	465.198	2.6606	0	0
LONRF2	0	0	0	0	0	0	0	0	846.88	995.444	888.677	923.762	921.982	908.151	881.261	831.328	-12.8206	0	0
ALDH3A1	85284	86763.2	85915.2	117899	118207	116633	107095	108386	1.59662	4.86936	12.0063	2.29152	1.9859	4.36955	7.27352	5.21304	14.312	0	0
CDCA7L	4801.62	4923.85	4717.47	4132.24	4365.15	4271.6	4448.91	4432.79	7.18513	8.49892	0.000871723	14.8079	1.98608	2.26301	1.64824	2.13494	9.83033	0	0
APBA2	0	0	0	0	0	0	0	0	2323.28	2411.82	2220.69	2069.79	2186.47	1934.96	2086.5	1897.25	-14.0716	0	0
SLCO1B3	1008.88	1001.48	1026.65	786.799	857.711	823.437	974.306	752.038	3.50988	1.4456	4.00298	2.24815	7.97497	0.0697234	5.45938	4.16433	7.91377	0	0
MORC4	2278.92	2198.78	2293.43	1938.38	2065.93	2059.02	2047.52	2053.93	7.16831	3.08116	2.0025	6.50454	0	2.26982	11.0683	8.27822	8.67028	0	0
LGALS3BP	19023.1	19299.8	19483.7	23449.4	22120.4	22441.9	19616.9	20324.9	3599.98	3449.34	3185.43	3137.9	3127.36	3070.8	3176.43	2794.17	2.69794	0	0
TUSC1	0	0	0	0	0	0	0	0	438.536	424.354	431.326	411.001	360.413	418.687	411.702	300.721	-11.65	0	0
FAM234B	734.616	728.173	735.355	742.069	791.226	839.526	878.671	671.224	3667.24	3823.31	3562.71	3717.21	3558.47	3589.36	3646.21	3605.35	-2.25301	0	0
PYCR1	1472.8	1326.49	1490.8	2017.82	1803.4	1852.85	1618.21	1590.54	8.95622	4.73503	0.0011372	12.8258	12.9578	8.59942	3.43793	0.0621793	7.97667	0	0
WNT10A	1078.1	1108.85	1114.08	1230.52	1182.5	1258.81	1051.67	1230.73	10.9736	13.2223	42.0254	29.2543	20.9064	17.5135	21.4384	22.9332	5.70205	0	0
TM4SF19	885.171	848.698	796.632	857.553	799.685	783.007	757.88	828.242	69.2711	61.4791	48.0384	60.0147	38.8094	51.1164	66.573	48.0724	3.87863	0	0
PI15	10.8171	2.10472	6.02148	1.68084	1.87009	0.008223	4.65397	0.0376127	2247.8	2610.75	2429.86	2880.85	2700.21	2979.35	3168.91	3754.91	-9.68176	0	0
CCND2	3012.29	2734.59	2954.44	2866.12	2930.51	2717.75	2770.33	2832.87	209.003	189.546	217.164	173.168	151.307	229.706	234.011	229.28	3.80357	0	0
NECTIN4	526.021	527.582	543.497	691.311	732.46	670.815	657.084	642.635	0	1.71516	2.00107	0.0156881	0	0.0143775	0	2.05918	9.52165	0	0
ANKRD10	5127.74	4561.05	4864.14	4634.75	4496.51	4689.85	4458.73	4846.82	435.5	418.833	430.328	452.487	476.936	439.399	425.844	382.925	3.4439	0	0
LAMB2	20.353	15.6457	18.0829	25.1438	28.7855	4.08752	20.0818	12.6867	28615.6	27022.1	25451.4	25264.4	25021.9	24870.2	23422.3	21267.2	-10.4223	0	0
NEK6	3261.66	3394.96	3382.39	3224.69	3398.93	3324.92	3126	3297.31	615.406	595.893	552.423	565.467	607.352	652.925	636.406	592.401	2.45414	0	0
GPR162	0.0585185	0.0183316	6.01727	0	1.89953	7.04265	0.0781262	0.0219898	867.394	779.845	830.629	714.051	821.437	710.818	639.231	522.954	-8.49086	0	0
QPRT	6.59421	4.14565	4.01687	3.55292	2.84413	4.03793	0.128594	0.0361512	3279.47	3012.5	2698.06	2676.54	2657.4	2564.17	2582.97	2418.71	-9.68331	0	0
SGIP1	0.0546725	0.0171283	0.00200235	1.75998	3.85748	4.02978	0.0729885	4.13739	361.992	375.574	426.322	327.432	430.139	359.396	429.86	419.143	-7.67338	0	0
MTHFD1	9682.33	9809.47	9377.7	9521.2	9483.5	9424.15	9832.97	9149.71	3120.91	3105	2893.2	2842.8	2958.1	2806.11	3027.11	3002.51	1.68262	0	0
GGT6	537.477	601.317	543.503	719.648	831.681	686.987	617.409	665.713	0	0	0.000249465	2.15697	0	4.21215	4.67033	0.0136179	8.80487	0	0
ITGA2B	819.323	841.67	829.803	1105.14	1067.47	1032.5	953.573	1056.63	14.4883	2.86543	0.00139425	7.67429	11.9559	10.7481	0.644286	16.5059	6.88841	0	0
ZNF347	0.0197762	5.09418	0.000725115	0	0	0.0016273	0.0263914	0.00743743	951.679	968.085	1031.79	1054.99	1042.45	1049.19	1077.48	1105.37	-10.4011	0	0
ARID5B	1175.08	1230.28	1140.18	1148.08	1073.89	999.229	970.969	1006.65	48.5979	48.2598	33.0282	35.2885	45.8003	47.689	40.9949	64.3854	4.58182	0	0
NUDT11	0	0	0	0	0	0	0	0	619.283	666.709	681.519	625.692	676.049	694.385	725.9	791.307	-12.4274	0	0
AURKA	8803.69	9064.74	8674.49	8811.74	8737.07	8868.47	9027.01	8883.32	2131.59	2088.68	2000.53	2248.72	2044.08	2250.15	2139.45	2039.99	2.06458	0	0
CAV1	52257.4	52204.2	52959.1	43330.4	43372.1	42706.7	46726.6	45356.1	1165.27	973.734	1141.87	1141.6	1236.61	1126.47	1328.32	1457.6	5.30707	0	0
MUC4	14210.7	15149.5	13810.9	14959.4	15532.1	16629.6	14522.3	14121.4	22.8483	28.8824	35.0233	15.5971	19.9058	14.4024	36.3247	18.8603	9.25434	0	0
LRP8	4086	4316.54	4261.4	4332.91	4250.02	4418.05	4237.18	4032.36	773.07	696.312	812.618	838.301	778.604	806.072	759.556	766.566	2.44619	0	0
ZFP28	2.23984	0.01473	4.01249	0	3.8656	2.0191	0.062752	0.017669	648.687	666.907	626.479	677.802	774.649	626.266	671.104	637.29	-8.64672	0	0
MEIS3	13.8899	23.8346	24.0991	25.1273	11.2901	16.1751	22.307	10.6276	1775.58	2044.61	1951.48	1635.8	1699.58	1691.64	1499.09	1467.63	-6.5342	0	0
MEIS1	259.066	218.594	256.163	266.823	273.38	234.414	250.87	247.454	3316.2	3142.33	3397.59	3353.29	3518.66	3567.45	3454.76	3642.76	-3.76926	0	0
PCDHAC2	4.36276	0.0159628	2.0088	0.836167	0	0.00418823	6.62371	0.0191479	873.39	864.346	629.485	772.945	690.97	787.644	781.22	717.626	-8.73543	0	0
SLC22A3	366.357	418.033	401.825	398.648	353.055	406.129	349.037	423.418	0	0	0	0	0	0	0	0	11.6135	0	0
GSPT2	0	0	0	0	0	0	0	0	816.481	776.058	714.547	673.997	784.577	869.846	826.083	825.9	-12.6256	0	0
PPP2R5B	330.076	382.682	298.385	397.211	335.966	405.087	321.687	403.438	2624.8	2396.93	2434.85	2387.84	2427.41	2384.95	2337.92	2252.8	-2.74193	0	0
OPTN	900.057	815.531	918.165	839.579	797.713	767.872	946.683	807.386	6033.93	6173.26	6272.78	6367.45	6381.17	6348.53	6603.65	6318.97	-2.8948	0	0
CCPG1	1319.22	1202.37	1355.14	1058.81	1220.61	1066.92	1121.51	1109.36	9464.62	10121.6	9822.48	10460.9	9958.55	10559.6	11148.3	12515.6	-3.15229	0	0
CGREF1	0.0275888	1.04104	0.00101131	3.72463	0	0.00226961	0.0368204	2.0716	726.766	717.128	771.583	619.099	677.048	640.327	612.565	602.968	-9.36068	0	0
HS3ST1	525.973	411.084	439.016	552.345	558.165	485.96	459.328	472.9	0	0	0	0	0	0	0	0	11.9386	0	0
EFNB2	2016.49	1941.92	1975.99	1836.7	1915.54	1911.5	1985.2	1832.75	6.951	9.87431	6.0055	6.64759	15.9458	2.36119	12.7267	8.3532	7.77214	0	0
MPRIP	21297.8	21956.3	21849.5	24194.8	23833.1	24055.4	22254.8	23163.9	5886.33	5601.92	5585.25	5520.22	5465.16	5466.5	5737.42	5447.15	2.02998	0	0
KRT17	26179.6	26627.6	26977.8	32555.2	31581.1	30452.7	30442.1	29147.3	12.4387	13.2749	14.0095	10.9243	5.96569	15.0208	6.06145	6.3326	11.4254	0	0
KRT14	2144.53	2085.65	1955.93	2753.63	2465.96	2474.22	2429.74	2327.51	0	0	1.00048	0.00263217	0	0.00241237	0	0.00125405	13.2139	0	0
KRT13	17889	18043.5	17224.4	24744.5	23877.1	23018.8	22264.9	22283.2	40.7281	34.945	36.0276	33.9784	32.851	32.6665	45.9999	33.4207	9.17835	0	0
BCL9	949.615	909.246	1056.8	1085.29	1041.61	1001.22	1096.73	978.256	4316.05	4137.34	4387.34	4158.02	4518.3	4379.14	4302.98	4180.02	-2.08181	0	0
EPM2AIP1	1384.18	1441.41	1415.42	1214.06	1102.23	1037.66	1331.21	1259.19	0	0	0	0	0	0	0	0	13.3212	0	0
TRIM6	469.379	476.32	531.391	423.053	413.985	412.242	447.167	475.913	3.48839	4.96884	2.00221	2.26057	2.98467	14.6867	1.68059	0.0397056	6.79252	0	0
NPEPL1	2458	2570.5	2640.05	3969.98	3644.78	3627.95	3244.37	3497.37	115.415	88	85.0656	91.7783	75.6559	95.3525	67.4576	91.7481	5.17242	0	0
NKX2-5	43.8867	89.1257	68.3033	60.1442	57.0468	65.6608	55.0837	58.7654	1570.54	1487.45	1496.14	1283.92	1434.74	1437.64	1269.23	1386.07	-4.5076	0	0
OAS3	6422.16	6493.6	6309.73	6755.29	6659.7	7161.02	6755.05	6367.18	1476.13	1415.68	1342.02	1364.44	1368.03	1393.1	1244.28	1243.29	2.28631	0	0
TRIM22	2076.49	1953.34	2168.85	1897.13	1721.14	1732.72	1944.86	1758.37	17.8517	20.1233	8.00783	17.3486	15.9346	13.0481	9.66079	6.37608	7.11529	0	0
SERPINB9	1.16336	2.07081	0.00158189	0	0.938265	2.01843	1.22102	4.12551	1277.85	1270.41	1337.02	1397.24	1442.71	1382.35	1366.25	1615.17	-9.81837	0	0
SERPINB1	6.62333	4.15321	1.00927	5.41237	2.83577	2.02823	0.143472	6.22964	4200.25	4400.86	4355.32	4557.96	4482.45	4484.44	4543.75	4663.8	-10.2305	0	0
SERPINB5	4805.8	4862.4	4653.17	3799.98	4029.97	3807.89	4099.59	4127.73	0	3.61139	9.15e-05	0.0104767	0	0.00960165	0	0.00499076	12.7809	0	0
MAGED1	0	0	0	0	0	0	0	0	3423.05	3591.82	3433.62	3461.38	3300.6	3466.63	3271.12	3272.71	-14.7395	0	0
ATP8B1	1575.53	1649.54	1637.44	1550.87	1456.55	1402.34	1608.22	1443.81	16.4605	14.0602	33.0219	14.4915	12.9281	11.1884	40.178	38.3034	6.08378	0	0
TRIM58	0	0	0	0	0	0	0	0	826.068	859.727	814.621	737.241	812.456	837.556	815.141	805.145	-12.6755	0	0
ROBO2	4.3933	4.12055	2.00963	3.62912	0	2.02164	0.0832449	0.0234276	5085.4	5156.52	5438.14	5309.16	5042.99	5284.15	5515.57	5691.01	-11.2547	0	0
ALPPL2	25.5486	22.0436	35.1644	47.3372	51.654	41.41	49.1849	28.4587	2440.61	2314.97	2114.61	2140.85	2301.97	2341.31	2119.53	1949.41	-5.87147	0	0
SPATA18	1155.18	1031.73	906.139	923.505	939.604	1053.72	914.763	923.78	0	0	4.0017	0.0182927	0	0.0167644	0	3.07889	9.98113	0	0
EIF1B	1391.96	1290.75	1170.34	1200.83	1213.83	1215.41	1215.23	1260.19	4807.61	4836.7	5070.86	5262.05	5373.57	5074.76	5390.35	5271.85	-2.04491	0	0
TRIM47	1014.95	1046.6	1049.8	1309.41	1414.14	1386.08	1194.96	1299.91	32.1184	17.4436	39.025	23.009	17.9114	15.4596	19.4869	29.1205	5.64294	0	0
LAD1	3641.85	3634.4	3716.94	4437.81	4045.32	4387.73	4221.35	4206.21	21.5294	20.0203	6.00701	15.2868	17.9279	17.2696	11.4871	6.38837	8.09964	0	0
MPZL2	2421.26	2707.2	2388.87	2220.19	2150.55	2172.19	2344.46	2297.14	19.8803	0.997172	16.0106	4.60905	9.95358	15.0559	16.3471	8.3992	7.66908	0	0
CITED2	2385.26	2203.18	2419.02	2613.98	2648.8	2488.38	2392.25	2514.09	46424.1	45511.1	43056.8	42870.2	42194	43558.8	42866	44075.3	-4.15557	0	0
RIN3	568.842	599.17	554.543	653.883	722.929	584.99	644.094	621.713	9.15046	0	0.000706235	4.36016	5.97818	10.5509	0	2.12044	7.27413	0	0
RIN2	2252.86	2173.85	2207.04	2097.26	2029.71	2100.43	2086.63	2040.32	16.707	17.9709	16.0127	6.90103	21.9126	23.6485	26.3692	8.48413	6.92324	0	0
MET	11081.2	11001.3	10921.7	9074.39	8908.26	9142.3	9595.73	9873.06	405.259	461.129	416.318	468.73	415.183	397.357	410.526	461.893	4.53339	0	0
LATS2	1180.07	1145.25	1192.43	1206.38	1113.79	1250.74	1109.73	1293.58	9766.82	9196.4	9227.03	9252.81	9106.28	9300.97	9810.53	9374.69	-2.98248	0	0
ZNF415	0	0	0	0	0	0	0	0	685.569	605.397	675.517	732.505	797.538	701.058	791.339	830.958	-12.5138	0	0
RRAGD	23.2478	20.9822	38.1681	35.458	22.6552	33.3453	40.0663	62.3846	1508.85	1633.89	1435.1	1622.5	1746.4	1674.11	1675.15	1698.82	-5.55136	0	0
GGT7	10.9925	8.26769	5.02403	0.693543	2.80035	4.04819	5.91678	6.27473	1476.84	1227.18	1179.9	1268.04	1200.76	1209.79	973.626	1062.92	-7.76292	0	0
GPRC5A	7730	6854.57	7281.14	7015.49	7129.05	7036.8	7069.17	7059.09	333.03	281.196	304.23	276.699	285.754	241.299	258.265	293.016	4.65053	0	0
PTPRC	0.00397573	0.00124701	1.00289	0	0	0.000327306	0.0053047	0.00149568	11063.7	12235.8	11841	12104.3	12055.4	12645	13225.9	15110.3	-15.5988	0	0
PTPRM	565.355	674.873	672.04	635.252	479.473	661.715	586.353	566.272	5.4907	5.17593	0.000425169	0.0487703	0	0.044692	2.69671	4.13466	7.97078	0	0
ADGRL1	650.786	742.613	609.803	859.105	726.436	731.457	692.231	753.737	11724.8	11823.2	11583.8	11034.9	11146.4	11162.8	10704.1	9499.06	-3.94187	0	0
CPE	354.404	350.457	301.387	357.213	327.478	318.263	335.242	321.928	4246.27	4374.94	4395.35	4341.57	4322.15	4296.79	4309.2	4452.13	-3.70314	0	0
CPQ	6.74621	5.20742	12.0393	1.59425	3.77013	8.06966	4.81879	1.12205	1161.67	1173.78	1133.87	1222.3	1257.52	1205.5	1214.21	1324.33	-7.7803	0	0
DMRTA2	1083.17	1038.37	1059.86	1531.33	1696.25	1428.53	1217.9	1326.22	0	0	0.000405225	6.35433	0	6.32411	0	6.16679	9.13216	0	0
MYD88	2130.46	2133.33	2183.94	2171.79	2144.05	1966.09	2221.72	2154.51	36.4631	46.9791	52.0397	51.4106	58.7528	45.7389	68.5731	56.263	5.35891	0	0
HMGN5	0	0	0	0	0	0	0	0	1591.01	1887.64	1866.42	2043.42	2074.95	2081.04	2104.64	2697.4	-14.0037	0	0
RAB6B	204.391	213.102	158.746	189.473	194.229	177.838	209.939	193.953	2539.53	2657.09	2620	2571.59	2690.27	2657.24	2830.49	2560.39	-3.77741	0	0
AKR1C2	2488.25	2458.82	2330.61	2316.86	2438.29	2448.97	2227.25	2236.41	203.332	187.456	275.204	203.59	204.099	237.433	211.918	247.013	3.42145	0	0
ZFP69B	162.051	121.847	145.66	136.265	142.814	122.285	157.575	147.778	1175.58	1219.31	1239.95	1294.46	1392.94	1308.49	1306.45	1310.9	-3.17369	0	0
PDLIM1	15531.7	16173.1	16356.5	16986.1	16537.4	16473	15800.4	15413	101.046	35.1224	44.0345	59.7697	30.8431	30.8104	33.5316	45.916	8.40175	0	0
KRT15	3982.88	3996.36	3979.13	4621.79	4854.79	4856.5	4530.59	4371.96	8.06639	1.30572	2.00266	2.31355	10.9637	9.60732	7.22989	4.20273	9.56575	0	0
EIF4A1	34202.9	34318.3	34394.6	35206.4	34281.9	35157.7	35402.3	34760.6	10509.8	10277.5	10606.1	10263	10507.2	10378.4	10375.8	10607.4	1.73337	0	0
FGF5	17.7108	16.5235	10.0463	5.06954	7.55975	7.08609	2.84455	14.5818	13197.2	14133.9	13561.3	14344.3	14224	14811.7	15036	15470.3	-10.4497	0	0
ADGRL2	899.864	909.949	864.928	748.897	722.391	797.145	801.497	827.2	6.69002	11.1405	16.0117	19.4802	5.96021	16.2177	16.1795	24.8274	5.81862	0	0
KIAA2022	0.00794148	2.04262	0.000291294	0	0	0.00065371	0.0105965	0.00298736	1432.02	1470.22	1421.09	1669.31	1674.7	1620.98	1651.92	1774.82	-12.027	0	0
DSG3	5718.9	5680.04	5509.07	5070.42	4905.85	4895.98	5174.13	5067.13	1.63858	8.61005	6.00387	10.6091	1.98739	0.0763593	2.61114	0.0396472	10.3198	0	0
PLA2G4C	8.07832	4.25052	16.0603	9.71894	10.4792	11.1091	10.6621	9.45142	638.619	668.698	627.476	512.125	543.616	572.988	630.203	509.155	-5.86118	0	0
TTYH2	20.6684	34.1703	18.0935	30.3793	30.58	32.2982	14.9025	13.8136	810.474	677.588	770.586	769.632	791.555	791.919	721.899	705.117	-4.93691	0	0
CRAT	77.7923	52.1173	46.2303	57.421	37.7698	89.8279	78.7115	54.6181	2571.81	2600.62	2392.82	2272.13	2487.16	2479.2	2305.65	2110.02	-5.28241	0	0
COL11A1	7.86976	0.0572767	0.00668768	7.12191	3.75258	12.0941	15.7441	4.23981	1895.19	1987.05	1851.41	1940.65	1952.48	2107.92	1998.16	1794.98	-8.24155	0	0
TSPAN13	1729.86	1568.57	1753.97	1548.88	1500.31	1650.83	1663.02	1494.16	5955.68	6023.48	5876.48	5990.29	5868.4	5936.26	6060.38	6106.18	-1.88941	0	0
RERE	3436.96	3541.71	3306.07	4005.61	4086.52	4027.04	3295.12	3335.22	19032.9	18314.3	17351.2	17808	17848.2	17460.5	17852.6	17111.1	-2.29764	0	0
ZNF280B	0	0	0	0	0	0	0	0	1234.71	1362.57	1223.93	1380.7	1338.16	1260.98	1371.84	1416.15	-13.3774	0	0
VIM	22.2161	13.5269	14.0636	9.53903	7.49754	14.1429	18.627	10.5489	63338.8	64809.9	64976.5	64730.9	63579.7	61617.2	63505	64503.8	-12.184	0	0
CLDN1	1608.45	1711.9	1603.29	1471.75	1502.28	1277.1	1590.58	1708.75	13662.1	13461.1	13684.4	14086.3	13686.3	14049	14323.7	14407.7	-3.15846	0	0
CLDN4	7000.12	6706	6511.68	8886.83	8732.57	8667.38	8136.39	8131.53	54.8375	27.3679	10.0127	30.6761	38.8408	47.2656	27.5471	22.0534	7.91713	0	0
CLDN7	7202.56	7229.15	7350.48	8710.21	9278.14	8720.94	8096.39	9160.92	231.195	181.961	159.123	228.775	193.169	164.021	151.677	102.682	5.53919	0	0
RASGEF1A	0.00793758	0.00248944	0.000291151	1.87019	0	0.000653389	0.0105913	0.0029859	498.83	429.381	538.409	536.659	501.808	502.437	593.871	495.435	-10.3941	0	0
TP63	10991.5	10959.7	10169.3	9455.39	9341.52	9562.58	10154.1	9498.86	22.9926	12.4017	28.0193	23.9622	25.8949	25.8902	19.6037	12.6527	8.86915	0	0
SLC17A7	8.21408	6.34248	12.0568	11.4345	15.2816	12.1277	28.3493	9.50547	1227.8	1291.51	1389.06	1282.45	1368.05	1225.15	1256.19	1163	-6.62044	0	0
RDM1	1343.72	1273.21	1200.48	1372.95	1383.42	1338.66	1376.5	1396.42	82.3501	64.884	60.0481	62.5415	47.7651	62.0605	94.6613	94.6212	4.22666	0	0
WLS	4007.12	3459.67	3848.52	3973.36	3975.88	3868.46	3925.55	3803.73	19.6105	14.5981	12.0102	13.2091	17.9263	23.5675	4.05367	18.7139	7.96095	0	0
C3orf67	592.04	553.382	703.157	533.839	453.792	537.502	605.806	529.568	0	0	4.59e-05	0.00525613	0	0.00481717	1.88231	0.00250407	10.5893	0	0
SPATA13	1426.6	1415.6	1292.9	1386.08	1347.1	1493.2	1428.85	1358.81	224.825	194.116	223.17	241.38	244.945	189.186	237.332	224.217	2.64742	0	0
DUSP6	2255.42	2363.09	2185.96	2194.67	2257.37	2094.39	2271.81	2201.73	16290	16802.7	15835.1	16006.2	15793.1	16448	16294.8	16912.8	-2.87091	0	0
ARAP3	3633.84	3711.32	3839.49	4454.73	4052.02	4333.17	3859.37	4008.13	11.2435	2.4703	0.000381469	0.0437501	0	0.0400921	0	2.08878	10.8397	0	0
NDRG4	944.074	948.744	1015.63	1088.73	1150.3	1087.07	1059.16	1015.97	87.0205	65.0159	76.0564	81.6639	60.7253	50.3262	59.679	68.8338	3.9161	0	0
PRAG1	2311.64	2384.08	2316.56	2829.53	2816.46	2681.33	2320.1	2399.94	49.2905	51.3682	38.032	66.2414	61.7455	43.5997	46.3647	52.1343	5.61528	0	0
ZNF467	7.18102	6.35876	4.03441	22.5863	32.8047	12.1333	14.2749	12.6164	5395.26	5583.8	5270.01	4759.53	5241.14	5027.08	5130.61	4919.48	-8.49542	0	0
CRLF1	2.78615	14.5781	9.0526	11.3149	20.0908	36.268	6.53133	20.8552	4209.85	4045.92	3764.87	3802.6	3828.3	3908.24	3562.67	3592.93	-7.95463	0	0
RAPGEF5	1539.33	1387.42	1440.54	1189.11	1270.02	1156.85	1221.41	1134.64	0	0	2.00081	0.00525784	0	0.00481875	0	0.00250489	11.7857	0	0
RAPGEF2	1051.5	1119.06	1259.69	857.465	988.153	952.753	1063.85	990.85	8381.41	8770.04	8254.29	8994.69	9429.88	8788.85	9422.26	9196.29	-3.10467	0	0
ARHGEF9	0.0469869	4.10778	0.0017213	3.66832	0	2.0191	0.0627228	2.0882	1759.59	1692.31	1664.27	1765.67	1796.17	1726.34	1791.45	1778.13	-10.0375	0	0
ZNF470	0	0	0	0	0	0	0	0	427.587	407.391	370.285	419.865	434.11	459.792	441.284	422.382	-11.7313	0	0
ROR2	0.0508632	0.0159363	0.00186307	1.7674	0	9.04768	2.3352	0.0191162	1855.75	2051.47	1841.4	1765.82	1791.18	1787.12	1736.56	1701.1	-9.98652	0	0
SHANK2	570.715	609.423	572.607	614.097	495.786	593.037	587.136	534.82	5.24883	6.57822	6.00457	4.43605	10.9633	4.39873	0	9.31525	6.59324	0	0
GLDC	228.579	191.602	258.159	229.343	259.138	250.531	220.255	218.167	1817.54	1940.59	1928.47	1773.61	1935.56	1891.23	1946.25	1911.63	-3.02695	0	0
PC	2343.35	2101.33	2155.84	2736.39	2759.3	2926.78	2371	2502.59	240.115	231.846	239.18	231.637	194.137	225.627	235.553	160.95	3.49821	0	0
PAX7	1832.64	1671.66	1641.49	1939.01	1975.67	1955.93	1868.85	1908.08	0	1.59631	4.00222	2.1788	0	2.16352	4.63136	0.0184613	9.89935	0	0
PTPN1	11060.4	10883	10727.8	11860.5	11900.9	11658.9	11523.7	11210.9	2750.4	2792.49	2826.15	2995.35	2656.41	2762.5	2782.79	2479.17	2.04263	0	0
FOSL1	12229.3	12708.4	13108.7	13776.4	13021.4	13406.8	12854.3	13296.1	535.158	539.887	534.407	521.554	578.493	448.583	527.919	526.672	4.63007	0	0
S100A4	119.899	116.35	80.3869	122.829	81.6689	96.999	106.753	80.9447	2502.84	2214.47	2540.93	2454.47	2522.01	2456.49	2387.17	2381	-4.59286	0	0
CD68	3042.31	2891.7	2999.66	3426.35	3379.05	3077.4	3298.67	2783.79	182.358	144.983	159.12	149.772	139.384	174.288	122.984	116.012	4.38737	0	0
TPD52L1	4422.32	4636.85	4506.51	4381.46	4276.6	4435.25	4610.17	4254.61	195.524	200.419	227.171	201.231	170.235	173.993	197.62	274.865	4.43588	0	0
WDR17	0.0118936	1.03096	0.000436202	0	1.94239	0.000978912	0.0158706	0.00447367	1653.43	1609.49	1588.21	1819.19	1900.72	1913.73	1913.37	1811.5	-11.769	0	0
PSCA	1769.35	1819.28	1705.79	2101.33	1921.27	2124.63	1968.57	1905.01	14.741	27.5269	32.0204	19.6903	15.9236	7.94	21.545	17.7668	6.58883	0	0
FAM83D	7319.01	7199.87	7332.38	7540.89	7464.2	7396.46	7619.29	7291.84	850.769	899.835	853.65	751.476	808.468	833.321	873.487	806.228	3.14602	0	0
HSPB1	27909	28613.3	28255.7	37295.5	36773.8	36137.6	33055.5	33991	212.162	163.569	130.102	164.819	141.377	139.04	124.806	111.87	7.78281	0	0
TNFRSF21	6023.96	5808.14	5890.82	6203.66	6062.81	5751.69	5825.6	5549.45	482.124	401.018	400.305	385.032	411.208	385.353	398.99	389.074	3.8546	0	0
EPB41L1	9742.08	10608.4	9654.97	11169.7	11382.1	11348.8	11260.7	10784.1	1191.82	1310.91	1052.81	1212.44	1251.55	1211.94	1236.72	1088.95	3.16833	0	0
PLOD2	4871.54	4763.59	4852.06	3816.89	3907.13	3707.88	4006.91	3727.39	56.6009	61.9111	64.0519	85.1602	72.6745	72.8571	108.187	119.47	5.71403	0	0
HTATIP2	3136.26	2908.27	2748.53	3095.66	3203.84	3019.8	2865.55	2976.5	0	0.734292	2.00143	0.0337282	3.98799	6.28775	0	0.0160603	10.786	0	0
IGFN1	0.0546921	0.0171345	0.00200307	2.70106	4.83762	2.0204	4.50344	0.0205536	2150.78	1956.99	1978.51	2023.46	2155.62	1878.22	1702.33	1248.92	-9.94223	0	0
TUBA1A	243.766	282.873	310.393	250.33	264.621	274.802	310.64	248.622	5405.65	5303.41	5687.33	5062.29	5190.35	5380.69	5456.41	5461.67	-4.29666	0	0
G6PD	15567.3	15875.7	15879.3	19504.5	18977.7	18775.5	17923.3	17300.1	2011.02	1877.44	2008.53	1774.76	1997.29	1886.95	1906.72	1925.21	3.18339	0	0
TSPAN33	166.788	173.903	228.025	221.639	219.046	179.878	231.215	247.151	1817.92	1839.69	1807.38	1723.14	1533.29	1786.99	1730.44	1763.55	-3.06852	0	0
FOSB	2494.65	2531.8	2315.57	2815.82	2969.69	2995.51	2760.41	2708.08	349.327	375.107	337.256	310.693	363.43	282.522	317.503	300.489	3.03195	0	0
SERPINF1	387.773	358.981	366.682	446.021	421.873	414.21	391.238	380.65	11634.6	11472	12014.2	11619.8	11452	11199.9	11157.7	11791.1	-4.86361	0	0
RAB39B	0.0547671	4.11439	2.00908	0	0	0.00450168	4.50371	4.13748	1585.03	1536.63	1457.11	1559.12	1708.56	1653.43	1496.73	1619.59	-9.68155	0	0
ARL4A	1084.43	1216.72	1145.2	976.553	1114.01	886.106	1005.01	1055.78	13340	13779.7	13578.3	14496.3	14044.7	14783.6	15362.7	17207.6	-3.78051	0	0
GPC2	41.3352	61.2411	54.2429	53.208	68.8259	41.4537	51.1387	36.9021	1279.59	1284.04	1161.89	1167.66	1211.72	1215.1	1059.03	937.902	-4.50611	0	0
GPC5	0	0	0	0	0	0	0	0	632.059	645.861	623.475	614.548	613.32	669.28	670.429	584.153	-12.3105	0	0
GPC6	0	0	0	0	0	0	0	0	472.047	526.671	496.38	573.684	516.743	538.115	491.863	597.369	-12.0475	0	0
NIPA1	2642.79	2542.06	2434.09	2651.19	2407.7	2352.02	2465.83	2425.07	8599.47	8894.4	8319.34	8833.88	8188.28	8534.91	8299.81	8787.49	-1.78088	0	0
SLC50A1	1674.02	1486.4	1492.8	1420.32	1533.78	1505.36	1558.47	1546.41	5692.07	5741.31	5813.43	5788	5782.78	5724.67	5748.04	5679.69	-1.91222	0	0
CBLC	1422.06	1573.89	1587.24	2028.13	1910.03	1860.96	1760.67	1814.75	6.51218	0	0.000293689	0.0336714	1.99183	2.15372	1.79214	0.0160333	10.0087	0	0
TNNI2	1874.52	1835.13	1935.84	2508.73	2436.46	2790.37	2351.42	2622.87	7.51127	0	2.00129	0.0259943	0	0.023822	0	0.0123794	10.7518	0	0
PLEKHA6	1929.88	2124.01	2055.37	2418.45	2264.08	2361.05	2165.04	2181.79	193.229	180.892	151.119	196.614	166.262	183.385	213.464	185.629	3.57153	0	0
FAM84B	13451.3	13284.7	13238.3	14562.8	14451.5	14662.6	13975.3	14485	1996.26	2345.36	2107.61	2200.83	2098.84	2235.1	2217.31	2280.76	2.68094	0	0
FAM84A	1709.11	1679.98	1638.48	1981.62	1956.6	1959.97	2018.03	1890.28	1.8667	0	4.59e-05	0.00525588	0	0.00481695	0	0.00250395	12.3071	0	0
TAGLN	114.679	98.9088	104.481	126.194	114.294	122.219	86.5189	108.009	19579.6	18116	18662.2	18086.7	18228.5	17669.9	16944.1	15936.9	-7.34869	0	0
PARP12	1248.05	1255.38	1266.76	1189.42	1249.18	1172.98	1161.82	1092.64	0	0	2.00095	0.0104897	1.99458	0.00961351	0	0.00499692	10.9529	0	0
ALDH3A2	18805.1	18726.5	18636.8	16449.7	17079	16610.5	17458.8	17499.3	3757.8	3945.26	3853.94	3910.82	3828.3	3907.24	3918.21	4275.76	2.16969	0	0
MGST2	1056.32	1172.12	1212.5	990.652	1066.26	1022.46	1050.1	1187.7	3.69544	0	0.00020458	0.023447	0	0.0214877	0	5.11688	9.81933	0	0
RASEF	957.597	997.19	944.277	742.574	661.295	737.573	816.979	866.993	0	1.46334	4.00289	4.33893	3.98351	2.21936	3.58021	8.23518	7.90124	0	0
HBQ1	0.0315032	0.00987488	0.00115465	0	1.92219	6.03145	0.0420464	0.0118448	587.705	586.299	540.411	504.12	511.765	577.96	441.446	393.545	-8.81607	0	0
IRF6	16988.7	16732.6	16313.3	16443.8	16243.1	16083.1	16663.2	16333.5	0	6.69709	2.00241	2.2839	1.98626	6.44641	10.1419	8.26955	11.7344	0	0
SPP1	7.85285	12.3547	10.0369	5.26441	3.75763	0.0144176	2.63233	6.28888	570.499	777.982	682.52	684.417	763.689	663.059	649.401	671.663	-6.79499	0	0
EEF1A2	328.906	312.21	270.267	438.493	448.876	331.406	341.479	370.029	14558.8	13503.8	12800.8	12420	11880.2	11618.8	10545.2	10894.4	-5.10988	0	0
CD44	12580.9	12900.6	12747	10916.8	10681	10899.2	11293.4	11135.4	0	1.78542	4.59e-05	0.00525455	0	0.00481572	0	0.00250332	14.9577	0	0
CD40	750.312	716.723	690.156	842.857	749.272	748.638	700.73	791.459	30.1945	24.3703	41.0264	21.9908	27.8823	26.027	15.7283	15.7916	4.87646	0	0
TBL1X	646.355	554.482	638.894	568.459	609.382	550.643	520.361	619.527	4489.69	4487.39	4631.53	4645.38	4471.5	4367.38	4455.05	4379.21	-2.93137	0	0
NUBPL	2470.93	2330.89	2355.72	2275.38	2068.67	1985.3	2332.32	2217.46	378.681	369.108	326.249	338.925	297.684	329.925	367.173	292.212	2.7377	0	0
KRT19	94062.5	96564.3	98072.5	124871	123363	121354	112207	114193	12.4307	9.68887	26.0139	2.44252	3.97156	21.2691	5.12795	4.27601	13.3266	0	0
CALCRL	54.252	43.7294	74.2951	35.9075	49.5454	41.4412	27.2262	48.211	1623.86	1981.25	1853.41	1931.95	1860.87	1831.77	2033.09	2557.68	-5.3817	0	0
PRKG1	25.0998	44.4357	32.1369	9.98891	19.8705	29.2892	30.6422	23.1322	1424.81	1568.27	1533.17	1646.54	1676.69	1669.82	1616.78	2013.44	-5.9391	0	0
TNS3	4626.11	4743.07	4736.57	4862.42	5063.15	5447.53	4927.86	4768.31	82.019	63.5919	108.077	107.57	85.6319	78.1816	56.6332	64.8314	5.92457	0	0
TNS4	10594.3	10891.2	10953.9	11187.4	10613.6	11467	10144	10284.1	9.41325	7.5841	21.0141	19.5125	15.9315	21.4721	10.5294	17.6867	9.46263	0	0
ARGLU1	4363.34	4358.22	4190.09	4588.89	4832.84	4613.05	4568.73	4383.53	1126.59	1084.85	1116.85	1169.72	1189.82	1216.07	1069.02	1063.87	1.99049	0	0
NLRP1	5651.34	5492	5426.72	6206.42	5880.94	6144.66	5747.09	5679.37	22.701	30.3701	21.0178	28.3994	31.8682	35.5438	34.283	14.7863	7.71331	0	0
NLRP2	0.00397664	0.00124729	0.000145882	0	0	0.00032738	1.11186	0.00149602	1394.65	1323.74	1419.08	1299.08	1376.99	1398.57	1431.8	1376.64	-12.413	0	0
TRIM2	220.836	234.046	264.186	204.998	208.321	247.51	255.147	256.735	4223.97	4494.61	4223.22	4551.5	4684.57	4544.15	4984.32	4815	-4.27184	0	0
MCTP1	272.381	256.861	259.173	225.537	229.339	220.282	235.669	271.386	2577.03	2846.79	2942.24	2978.14	2890.39	2863.5	2999.39	3344.34	-3.57269	0	0
CHMP1B	4530.94	4213.58	4209.16	3856.82	4190.99	3928.1	4399.63	4121.4	17758.4	18481	18601.2	18530.7	18814.9	19247.4	19419.5	19962.2	-2.17288	0	0
MCTP2	1347.24	1265.66	1088.97	1106.99	998.483	1136.6	1129.49	1016.13	0	1.74806	9.15e-05	0.0104855	0	2.10217	0	0.00499494	10.8689	0	0
TGFBR2	0.0236716	0.00742135	0.00086783	3.73733	1.92971	0.0019476	0.0315911	0.00890165	768.324	843.891	772.591	860.34	797.513	904.648	853.698	885.33	-9.87065	0	0
PLPP7	4.50063	4.15327	10.0299	1.66929	0	6.04978	2.48131	0.0403495	967	709.949	910.691	868.989	886.148	751.138	722.476	767.695	-7.79112	0	0
TJP2	7298.67	7629.38	7244.99	7622.33	7639.39	7686.41	7726.33	7491.03	1927.16	1883.33	1834.4	1889.25	1893.74	1851.14	1813.55	1965.8	2.00249	0	0
TUB	0.0812307	0.0254332	7.02152	5.47781	0.91517	4.03514	2.4171	1.08249	686.768	632.174	661.505	635.45	774.645	712.71	662.928	662.289	-7.914	0	0
SMARCA1	183.016	222.322	196.885	181.552	168.408	135.455	210.746	157.454	4282.2	4277.33	4326.3	4654.2	4477.47	4405.4	4940.4	5334.17	-4.65603	0	0
SMARCA2	5541.83	5595.84	5550.26	5208.66	5136.32	5089.95	5399.78	5046.19	980.196	977.398	906.693	1012.35	1051.42	1022.02	927.593	1082.39	2.41924	0	0
FYB	1930.56	1999.84	1959.89	1466.16	1367.77	1436.71	1615.91	1515.15	0	0	0	0	0	0	0	0	13.7053	0	0
OSTN	0.0158408	3.06398	1.00389	0	0	0.00130363	0.0211387	0.00595789	2234.72	2641.33	2447.87	2655.77	2616.58	2824.22	2959.41	3385.86	-12.0599	0	0
AGR2	35.514	53.9151	44.1973	29.6654	40.9264	38.4029	62.7982	27.4738	2553.97	2513.13	2760.11	2962.95	3152.26	3260.23	3149.82	3688.34	-6.17456	0	0
UNG	10600.1	10006.3	10181.4	11214.7	11630.5	11942.8	11693.4	12105	1100.6	1195.1	1248.95	1211.41	1189.81	1388.35	1258.2	1119.18	3.20225	0	0
PTGS1	2986.45	2969.59	2793.73	3095.69	2963.77	3154.15	3120.43	2716.65	9.15132	1.42811	4.00306	1.19075	2.9849	2.23432	5.44463	4.16916	9.54293	0	0
DCN	0	0	0	0	0	0	0	0	1111.76	1264.2	1259.96	1272.76	1329.2	1371.35	1414.95	1525.5	-13.3719	0	0
THRB	928.024	831.035	898.07	791.689	728.134	740.591	781.386	798.936	3.73184	0	2.00107	0.0156845	0	0.0143742	0	0.00747088	9.90206	0	0
CUL9	2855	2969.65	2869.07	3261.42	3142.81	3339.03	3119.51	3015.32	50.2961	32.482	77.0514	52.3808	57.7605	55.1698	35.3462	31.5087	5.97275	0	0
TRIM29	8892.64	8851.66	8910.58	9880.17	9873.97	9724.19	9499.06	9584.69	0.697328	6.66929	4.00344	10.6659	5.9757	0.0940264	5.38168	6.23485	10.8544	0	0
KCNQ4	0.118636	10.2684	8.02726	0	1.85827	2.02973	6.8797	3.16684	1055.57	1063.78	877.672	1010.12	1047.44	934.377	937.54	905.374	-7.89866	0	0
ZNF611	0.0850743	0.0266343	0.00311272	0.786834	3.82841	12.0688	3.52167	2.11597	705.135	577.481	622.478	750.957	762.683	734.506	817.493	784.117	-7.93268	0	0
MOK	1325.3	1414.39	1198.47	1213.2	1163.26	1229.56	1224.81	1360.71	138.094	147.396	130.102	128.314	166.286	159.394	185.885	160.545	3.05651	0	0
BAG2	6.09778	7.3908	8.04827	9.50063	19.1374	14.1467	18.6986	33.1207	2140.03	2308.93	2253.72	2155.19	2263.13	2279.7	2432.24	2596.61	-7.29986	0	0
BAG3	7010.08	7165.56	7016.96	7932.58	7955.59	7899.56	7430.54	7292.91	1771.19	1650.71	1737.32	1712.14	1750.37	1765.24	1648.02	1634.31	2.12703	0	0
TMTC2	658.032	637.596	730.298	576.19	642.667	555.717	626.628	638.481	3127.6	3208.22	3149.4	3217.61	3083.54	3207.36	3257.97	3290.32	-2.33427	0	0
MEOX1	20.5111	19.7881	19.0911	14.7636	13.1818	29.2648	21.4012	32.2774	620.752	631.395	576.44	630.672	574.487	636.726	575.167	555.991	-4.81572	0	0
CSDC2	14.5977	11.4445	0.0115081	13.3794	12.3938	14.1325	18.4326	7.42079	508.726	513.001	499.38	492.049	456.993	509.905	553.396	457.968	-5.43379	0	0
KDF1	1024.31	932.11	949.336	1180.44	1051.12	1096.16	943.399	1035.83	0	0	4.00191	4.22438	0	1.09671	0.870222	0.0124025	9.58848	0	0
FSCN1	33818.3	33716.3	34434.8	47441.3	45136.7	45749.7	40770.1	41851	4747.47	4835.44	4510.44	4344.93	4356.99	4275.17	4405.85	3945.51	3.18836	0	0
SLPI	953.536	1026.4	990.493	888.248	842.439	879.99	764.414	911.079	10.9536	3.09096	6.00425	8.58531	1.9859	4.36954	3.50176	1.10311	7.48137	0	0
NAP1L2	0	0	0	0	0	0	0	0	588.951	506.255	607.461	630.524	574.493	555.665	534.777	622.491	-12.1807	0	0
NAP1L5	0.0236945	4.08563	0.000868673	0	1.92968	0.00194949	0.0316217	0.00891029	359.318	391.327	387.295	348.041	398.265	384.165	430.763	431.608	-8.77537	0	0
RDH10	420.168	475.378	436.002	476.409	518.992	526.339	485.095	551.234	27859.5	27817.4	26915.5	27202.8	26313.2	26980.5	27239.7	26719.3	-5.80131	0	0
DPYSL4	0.0237089	4.08564	0.0008692	0	0	0.00195067	2.24973	0.0089157	642.87	469.792	520.396	554.069	569.532	501.388	463.985	413.302	-9.17514	0	0
HAPLN3	108.194	69.0111	67.3492	163.359	122.9	138.359	109.59	136.07	19617.6	19088.5	17963.7	17406.7	17905.9	17375.8	15953.5	14818.9	-7.25645	0	0
NALCN	1647.73	1849.31	1947.85	1691.41	1688.85	1818.55	1971.56	1702.75	0	0	0	0	0	0	0	0	13.8125	0	0
PTP4A1	7415.95	7809.01	7475	5639.41	5814.98	5647.68	6293.09	6501.32	71818.8	74455.8	75639.6	80729.4	76013.4	81770.4	84104.8	92881	-3.59922	0	0
FAT2	16357	16720.2	17333.9	17677.8	16576.3	18008.7	17223.2	16157.4	22.3681	14.5398	30.018	12.1762	12.9377	15.2266	11.4257	9.49622	10.037	0	0
ULBP1	133.767	102.084	119.545	127.715	113.222	107.121	137.249	121.607	2650.67	2750.08	2581.97	2726.73	2667.36	2720.19	2891.3	2763.68	-4.49909	0	0
UQCC1	3030.84	3040.32	3041.85	3077.83	2949.43	3165.28	2910.74	3153.6	513.851	388.998	392.302	425.382	453.03	418.943	428.533	458.797	2.8076	0	0
HOXC4	13.8114	6.38819	24.0953	27.1063	15.1981	19.186	21.0753	6.46703	652.676	596.664	611.466	620.931	624.281	632.447	603.045	514.398	-5.1694	0	0
HOXC6	81.2439	99.8408	107.48	111.971	110.578	81.8739	104.366	87.1455	2027.48	2102.01	1980.51	2010.7	2028.15	2124.38	2060.68	2085.79	-4.38286	0	0
GAMT	0.18969	6.24922	1.01313	16.5558	0	11.0907	7.1013	9.37343	2809.71	2419.37	2638	2228.32	2344.78	2146.45	2088.89	1754.58	-8.43841	0	0
MAPK13	2866.21	2759.61	2844.96	3084.12	3157.15	3100.62	3076.61	3064.51	33.0304	26.2054	32.0221	23.0188	25.8891	28.0975	22.2703	4.41688	6.92678	0	0
GFY	13.5644	12.4776	4.03175	14.2788	15.3004	8.09982	14.1151	14.6265	2890.96	2762.45	2740.09	2748.51	2647.45	2563.02	2515.83	2587.52	-7.78336	0	0
B3GALNT1	2.13994	0.00249126	0.000291364	0	0	0.000653867	0.0105991	0.00298808	1032.9	1076.89	1091.83	1215.35	1028.5	994.204	1127.55	1176.27	-11.4866	0	0
CES4A	546.995	499.441	631.856	571.308	495.804	672.79	540.081	565.108	0	3.19714	6.00377	15.767	1.98776	0.0720809	3.56081	0.0374284	7.18694	0	0
CAB39	14839.8	15414.6	14924.9	12651.7	12977.5	12256.1	13610.4	13404.2	2030.62	2226.53	2223.69	2216.2	2140.65	2269.85	2288.04	2491.3	2.6216	0	0
NOTCH1	17021.3	16991.8	17040.6	21159	20562.9	20965.8	18318.5	19104.4	2840.75	2953.19	2494.9	2690.56	2677.33	2452.41	2420.03	2428.02	2.85038	0	0
ZNF559	684.87	776.55	669.029	506.781	590.219	517.336	596.979	535.967	0	3.61139	9.15e-05	0.0104767	0	0.00960165	0	0.00499076	9.9737	0	0
CHD5	2.57182	4.23399	4.02704	6.05846	17.3429	5.06769	9.46538	20.6769	1994.64	1883.77	2005.52	1673.02	1879.81	1797.88	1677.44	1345.77	-7.65628	0	0
COX7A2L	2043.96	2096.85	1922.76	2132.13	1972.63	1818.59	2075.57	2069.55	8557.19	8353.45	8292.32	8243.72	8594.52	8641.15	8316.87	8632.1	-2.06774	0	0
PCDH9	0.00794429	0.00249154	0.000291397	0	0	0.000653941	2.18952	0.00298842	428.948	464.664	431.331	439.722	507.799	460.111	500.448	506.723	-10.2615	0	0
ATF3	627.852	695.788	615.817	684.747	639.707	775.851	674.039	626.029	4256.92	4408.52	4487.42	4454.03	4269.38	4165.57	4225.95	4073.69	-2.68466	0	0
PTGER4	1304.98	1211.84	1255.72	1206.05	1314.85	1277.03	1380.87	1273.85	49.0324	32.3211	33.0261	36.1007	47.8092	31.6137	42.2677	19.0087	5.12391	0	0
LHX9	39.0948	31.1297	15.0866	30.293	33.4587	11.165	29.501	20.0318	1402.78	1347.76	1239.95	1248.81	1379.99	1343.25	1283.84	1417.2	-5.66381	0	0
MDFIC	1768.63	1798.28	1846.39	1497.2	1554.57	1568.03	1555.64	1853.41	3.3207	14.5475	8.00593	6.59867	6.96848	3.39193	9.02407	6.28123	7.81168	0	0
TGFB1I1	1233.45	1358.25	1276.81	1240.9	1258.67	1251.76	1030.77	1173.28	17.9692	8.7018	15.0104	7.81003	13.9429	14.0304	9.73825	7.37989	6.6821	0	0
SNPH	77.8372	79.1962	67.3349	102.967	110.625	139.306	81.4258	96.438	2354.57	2083.35	1964.5	2065.18	2031.14	1821.03	1955.85	1817.96	-4.40953	0	0
GFPT2	0.258091	13.4426	8.0391	12.5834	9.52595	5.06911	19.288	4.28757	706.782	715.58	711.543	727.127	710.892	787.53	828.157	733.183	-6.32618	0	0
INA	0	0	0	0	0	0	0	0	3812.54	3817.02	3865.95	3743.7	4008.52	3857.36	4087.53	4110.01	-14.9411	0	0
TMPRSS15	23.6615	24.8788	22.0964	9.299	23.8835	18.1924	19.0804	16.8323	878.344	931.403	861.66	985.124	1013.58	940.916	1163.93	1186.49	-5.65249	0	0
SLC2A10	1009.4	975.671	870.987	1035.59	974.885	1004.24	1012.75	1022.15	0	0	0	0	0	0	0	0	12.9558	0	0
PRAME	0	0	0	0	0	0	0	0	5285.63	5463.41	5434.14	5406.45	5276.98	5409.98	5257.59	5581.57	-15.4029	0	0
P4HTM	2123.3	2254.13	2322.59	2832.23	2696.41	2626.77	2573.66	2474.3	1.80506	0	1.00082	3.17525	0	2.1271	0	0.00994508	11.1546	0	0
GSG1	0.103709	1.07866	5.0197	4.47764	1.86778	4.03924	4.66467	6.22613	442.69	408.165	445.338	398.194	429.129	404.878	420.484	461.881	-6.89446	0	0
NPNT	1913.03	1945.99	1863.48	1708.19	1814.62	1765.02	1900.71	1704.88	3.68419	0	0.000227081	4.22434	0	0.023853	0	2.07107	10.4206	0	0
HAND2	0	0	0	0	0	0	0	0	786.309	834.454	795.606	875.352	764.659	756.415	697.446	805.094	-12.6318	0	0
RGAG4	2.18484	1.0387	0.000869558	0	0	0.00195147	3.31676	0.00891938	1064.38	897.773	963.735	1075.5	1015.57	927.92	915.936	1051.14	-10.111	0	0
SLC25A21	843.832	782.072	768.489	676.34	685.371	609.28	786.479	687.879	5423.5	5739.92	5866.47	5896.47	6195.97	6492.69	6665.52	7344.85	-3.08752	0	0
TSC22D3	756.372	754.213	864.926	797.029	846.461	827.435	837.944	816.719	6522.58	6456.34	6683.09	6379.56	6414.02	6541.64	6398.5	6232.48	-2.98902	0	0
THEM4	650.7	809.002	729.315	644.384	633.881	668.846	775.647	752.655	0	0	1.00073	1.0861	0	0.0143772	3.76341	0.00747243	9.70369	0	0
TULP4	553.476	535.672	490.246	526.912	530.279	506.185	540.882	599.484	2617.05	2763.89	2746.09	2868.7	2816.72	2526.26	2887.66	2766.82	-2.36058	0	0
TLDC1	6217.97	6274.27	6414.22	7483.6	7391.01	7181.25	7405.01	7274.94	1025.29	1056.13	1047.8	979.736	938.892	1079.39	1071.29	890.846	2.78164	0	0
IGDCC4	4.57699	4.17639	4.02042	5.33045	3.7808	8.06669	0.192232	8.30776	476.739	475.847	485.37	515.912	548.624	495.867	517.344	449.641	-6.63375	0	0
HAS3	27563.9	26729.5	26725.7	30473.5	30020.6	29349.4	28928.9	29229.1	127.434	144.277	182.133	157.226	131.416	145.392	103	168.757	7.6281	0	0
BNC1	4814.04	4664.93	4752.62	4320.25	4087.04	4293.82	4690.92	4096.38	0	3.52644	0.000182023	0.0208599	0	4.19055	0	0.00993513	11.9991	0	0
TMEM30B	3962.23	3997.33	4249.34	4175.99	4313.85	4250.36	4457.85	4338.34	14872.6	14890.8	14592.1	14599.1	14406.2	14206.5	14847.1	14286.8	-1.79009	0	0
LPAR1	3155.31	2975.78	3201.55	2719.69	2744.7	2659.16	2811.91	2799.36	10.9272	35.1707	16.0143	30.3594	18.9097	25.9626	30.7368	18.8491	6.93692	0	0
ARMCX3	1270.2	1288.81	1372.25	1419.98	1398.64	1402.29	1329.33	1357.71	3.4697	23.3451	0.000784019	2.27144	0	0.0825176	3.53199	0.0428404	8.25148	0	0
LIMS2	13.3736	4.23754	8.03887	8.84016	7.58299	14.1196	11.6757	4.28568	3420.11	3277.25	3232.46	3077.67	3001.9	2910.24	2815.51	2693	-8.38998	0	0
LIMS1	2933.23	3103.73	3580.26	2574.88	2976.11	2929.91	3096.87	3069.77	17283.1	18817	18544.1	18440	19014.1	19763.8	19560.9	20167.6	-2.64333	0	0
MTX3	0	0	0	0	0	0	0	0	4050.31	4254	4156.17	4290.26	4339.07	4399.81	4633.42	4859.74	-15.1014	0	0
TNFRSF19	20.3672	34.0463	13.0693	19.5292	24.8843	6.10529	7.81823	20.9226	1852.98	1930.09	1644.26	1869.56	1848.93	1803.44	1949.92	1980.37	-6.64707	0	0
ATP10A	0	0	0	0	0	0	0	0	698.391	692.45	606.465	652.793	660.119	697.534	673.801	651.857	-12.3883	0	0
PRKCG	25.695	47.7719	50.2162	53.6008	30.2808	41.4257	46.1299	40.9117	1455.17	1384.93	1344.02	1230.16	1285.39	1284.7	1224.73	1104.69	-4.93291	0	0
TBX15	18.7433	8.3484	10.0455	15.3637	7.5677	9.09653	6.22079	2.22197	520.056	624.214	530.404	473.749	502.8	524.087	540.551	485.076	-5.73585	0	0
PHLPP1	3313.87	3278.53	3491.89	3335.55	3332.24	3320.88	3265.97	3141.2	559.08	540.585	538.41	511.837	548.611	558.667	511.624	520.461	2.62571	0	0
GSTA4	175.731	165.317	153.702	123.341	130.215	175.757	159.215	165.571	1884.43	1932.78	1976.51	1915.67	2028.16	1931.5	2045.54	2338.94	-3.68595	0	0
CTSH	7956	8386.66	8180.25	9022.81	8995.2	9049.3	8244.02	8859.15	2030.45	1954.36	1939.48	1932.98	1959.46	1884.79	1879.81	1847.07	2.15445	0	0
KCNAB3	27.6814	11.5088	22.0876	13.1624	17.1673	11.1322	12.1519	9.55051	605.736	581.195	599.456	649.076	631.258	542.775	558.122	547.643	-5.2353	0	0
PDP1	6045.46	6263.57	6282.59	5347.42	5435.2	5554.69	5877.74	5742.27	473.143	400.101	433.329	328.653	446.067	371.385	445	398.445	3.8179	0	0
ADIRF	3734.16	3899.64	3561.25	4762.86	4828.15	4659.5	4345.35	4905.32	0	0	0	0	0	0	0	0	15.0896	0	0
GLUL	3949.39	3956.68	3741.04	3999.83	4065.37	4021.02	4166.62	3816.36	0	0	0	0	0	0	0	0	14.96	0	0
GPR65	0.0699791	6.15966	8.02203	0	0	2.02284	0.0934387	2.10551	8049.66	8773.12	8636.58	8853.81	8991.78	9069.84	9343.36	11257.7	-11.8729	0	0
AKR1E2	311.344	191.644	269.209	239.085	208.29	237.429	241.371	238.022	1959.49	1847.59	2179.66	1952.82	2079.93	2030.11	2040.11	2136.82	-3.06734	0	0
CREM	304.063	359.819	378.707	349.927	359.006	342.495	334.245	310.492	9457.96	9571.52	9433.19	9545.82	9437.83	9806.51	9355.63	10748	-4.81802	0	0
HOTS	93478.7	96529.8	94062.2	105934	101386	102513	100700	95102.9	3666.6	3442.9	3574.72	3614.37	3450.95	3397.34	3277.3	3440.57	4.82479	0	0
TIMP3	3175.62	3269.23	3440.66	3487.04	3566.51	3569.4	3378.94	3603.35	2.35612	13.4756	6.0055	4.53199	9.95876	12.8602	15.5686	4.24946	8.60691	0	0
TIMP1	1670.99	1663.14	1510.89	1685.65	1626.13	1526.6	1495.04	1804.12	8183.51	8145.02	8035.12	8161.51	7849.76	7836.19	7458.58	7891.69	-2.29131	0	0
KCNK1	1472.1	1443.71	1515.89	1442.79	1388.03	1370	1386.55	1526.4	0	0	0	0	0	0	0	0	13.5022	0	0
HIBADH	2395.66	2199.82	2111.61	1965.92	2109.77	2002.45	2053.41	2021.45	8904.22	9273.13	9440.19	9106.35	9084.37	9586.21	9535.72	9848.07	-2.14922	0	0
PAFAH1B1	2321.23	2373.5	2351.7	2115.64	2166.83	2276.22	2283.72	2083.37	10165	10082.5	10017.6	10412.8	10210.5	10323.1	10871.7	11110	-2.21085	0	0
SUSD2	4725.3	4702.64	4988.72	6152.85	5704.93	5940.55	5089.9	4993.78	49.1571	71.9694	42.0349	56.7995	35.82	80.6713	39.7944	61.4446	6.59281	0	0
TINAGL1	6386.5	6515.65	6354.96	9480.86	8381.25	8329.94	7408.09	7770.89	6.91736	4.50566	9.00704	21.3146	22.9301	5.56016	3.32724	2.1925	9.64352	0	0
BRSK1	141.863	107.329	133.608	156.435	114.073	112.185	151.48	143.532	2975.47	3013.04	2960.25	2844.79	2868.49	2695.4	2726.22	2503.18	-4.41228	0	0
SLC7A2	2.32954	4.14309	2.01164	3.56065	0	6.04667	4.63062	2.12098	3325.04	3318.85	3212.45	3464.67	3351.38	3655.24	3511.22	3480.15	-10.0588	0	0
HLA-F	1591.74	1526.31	1721.87	2684.17	2402.36	2385.27	1972.8	2426.78	7.67106	19.3028	10.0086	24.639	7.95634	9.87707	15.3174	8.42331	7.32434	0	0
MAP3K21	3288.58	3251.4	3118.2	3078.58	2994.15	3134.98	3084.08	3101.27	0	3.23214	1.0015	8.49959	12.9672	2.21936	0	0.0339313	9.80115	0	0
DLX2	291.083	213.339	250.129	195.147	232.291	214.213	208.687	265.046	2328.98	2076.03	1906.45	1867.65	1922.61	1970.48	1975.61	1944.03	-3.09693	0	0
ADGRG1	5706.19	5902.84	5900.87	7029.59	6438.91	6491.2	5753.5	5922.64	386.883	351.882	338.257	311.746	331.556	300.788	315.728	273.476	4.23248	0	0
VAV3	1928.75	1908.54	2150.75	1572.43	1649.78	1732.69	1689.82	1643.05	12.2892	24.6871	8.0077	6.78831	17.931	7.77689	12.4895	13.5533	7.0754	0	0
TNFAIP2	19715.7	20246.4	18940.3	24801.7	25331.9	24800	22414	23852.6	544.917	571.254	532.405	579.133	592.435	517.637	524.295	369.645	5.41079	0	0
ECI2	50.0734	30.1618	30.137	31.0449	20.7895	29.3016	23.0407	24.2136	2271.69	2341.71	2371.81	2342.89	2250.18	2338.18	2187.53	2189.14	-6.25725	0	0
COL26A1	4.56973	2.12512	4.02017	10.0609	0.883853	6.05615	5.86293	4.20942	2815.88	2573.96	2311.76	2374.59	2268.1	2043.53	2110.39	1992.2	-8.89256	0	0
PHYHD1	19.9768	24.7209	8.04444	6.83224	3.66022	11.1185	6.35913	16.6776	1224.86	1194.01	1236.94	1126.14	1100.2	1155.49	1033.1	971.187	-6.53255	0	0
ANKRD34B	4.35179	3.09147	0.0017225	3.66823	0	0.0038658	1.23012	0.0176731	889.966	906.941	907.693	932.748	986.699	1079.23	1040.93	1012.59	-9.18763	0	0
FERMT2	2436.74	2410.87	2437.07	1994.14	1997.25	2056	2121.24	2107.42	18028.9	19243.3	18849.4	19519.1	19653.3	19634.8	20776.1	22393	-3.17053	0	0
TLX1	0	0	0	0	0	0	0	0	580.727	598.925	425.328	532.262	581.489	446.312	436.125	433.029	-11.9855	0	0
ADGRF1	2819.75	2983.82	2773.61	2235.87	2312.41	2305.55	2371.04	2202.99	8.0586	8.38321	1.00204	4.43577	5.97394	10.6506	3.46398	4.20467	8.72264	0	0
INPP1	1434.38	1538.51	1667.59	1712.11	1665.13	1818.52	1814.83	1831.43	3.60552	0	4.00239	0.0463709	0	2.17747	2.7033	5.1497	9.51744	0	0
IFFO1	13.9559	38.1627	11.0655	25.0404	20.9615	17.1873	10.1596	21.9809	1003.45	990.881	1037.79	969.709	995.665	923.471	900.81	788.724	-5.56828	0	0
ERRFI1	3744.26	3797.37	3811.33	3223.59	3272.13	3227.96	3384.92	3223.01	20902.1	20582.7	20832.9	22084.9	21112.9	21657.3	22650.6	22909.4	-2.64147	0	0
ADAL	599.024	626.065	636.885	478.371	599.834	618.288	559.131	585.035	3.62366	0	6.00289	2.18404	0	0.0378807	0	4.12573	8.15739	0	0
NEGR1	0	0	0	0	0	0	0	0	475.499	415.419	467.354	392.861	424.144	441.603	471.823	427.637	-11.7876	0	0
RPL7A	89783	92016.7	92330.3	98589.4	98178.9	100389	102502	101595	24814.4	24253	26688.3	26078.9	26745.4	25765.3	25818.8	26126.9	1.91025	0	0
ZNF512	2088.31	2191.47	2142.75	1855.04	2114.58	1932.75	2118.4	2085.31	0	0	4.59e-05	2.09602	0	0.00481988	0	0.00250548	12.4623	0	0
SLC39A8	1799.95	1611.14	1568.14	1538.32	1547.06	1419.52	1614.33	1526.58	6638.1	6409.73	6228.75	6426.59	6362.24	6684.82	6574.85	6841.38	-2.0472	0	0
MTHFD1L	783.09	704.279	751.422	765.292	779.799	733.495	740.823	781.017	5129.69	5062.89	4949.77	5276.24	5141.57	5241.74	5261.4	4973.68	-2.76415	0	0
ZNF22	872.954	940.115	947.292	715.825	791.032	768.883	857.134	907.811	9.54616	9.54457	16.011	4.63467	12.9444	13.003	15.3492	17.6291	6.09308	0	0
CDH13	740.133	631.323	702.172	520.128	582.566	579.939	587.63	572.569	0	0	4.59e-05	0.00525843	0	0.00481929	0	2.04503	10.713	0	0
RET	6.6423	0.0359338	2.013	7.28592	1.86065	5.04637	7.94531	0.0431096	1276.72	1278.79	1287.98	1221.22	1248.56	1196.85	1115.44	1076.47	-8.2547	0	0
CDH12	0.0509046	0.0159493	0.00186458	0	0	6.03687	3.41621	4.13359	763.743	854.314	828.633	914.908	865.225	875.597	931.77	899.967	-8.91794	0	0
NEURL1B	2483.16	2539.03	2333.64	2733.45	2738.22	2824.79	2552.75	2783.45	399.24	448.256	425.323	407.815	403.239	389.669	377.308	410.897	2.6852	0	0
NRP2	1753.51	1889.96	1826.32	2070.22	2031.81	1936.76	2011.24	1881.98	45.9278	38.8267	50.0365	45.8556	38.8236	43.4119	43.8468	41.7449	5.46343	0	0
ARSD	1034.49	1194.85	899.116	1043.42	1045.4	986.076	983.529	1023.27	9.79171	9.94894	11.0073	7.67313	7.9649	6.56832	8.04857	2.17637	6.98775	0	0
CA9	1517.38	1657.06	1552.09	1989.8	2150.17	1956.92	1747.85	1741.5	10.8137	11.8973	4.00398	1.26486	7.9674	7.57039	7.17088	2.16113	8.02624	0	0
CA8	0	0	0	0	0	0	0	0	402.885	317.447	431.326	352.442	411.21	410.075	436.092	439.955	-11.6518	0	0
CA2	4007.49	4108.54	3789.27	4100.75	4380.58	4107.91	4341.34	4022.86	1.54373	6.52978	8.00553	4.45318	7.9684	8.59404	10.9837	2.15508	9.32455	0	0
ARSI	1848.27	1869.38	1731.92	2614.58	2676.69	2489.34	2102.32	2320.07	0	0	2.00095	0.010491	0	0.00961471	0	2.05249	11.8256	0	0
ARSJ	1179.53	1186.64	1124.11	1058.31	966.143	974.986	988.601	1158.37	5.8695	10.4509	8.00742	9.93013	12.9449	8.79979	25.7669	14.5568	6.46833	0	0
GHR	2.23992	4.10783	2.0085	0	1.90866	0.00386789	2.32407	0.0176827	413.752	393.434	486.37	477.78	496.839	467.716	541.874	536.898	-8.16269	0	0
FBLN7	0.0158385	0.00496646	4.00891	0	0	0.00130344	0.0211355	0.005957	447.901	359.159	490.37	501.353	376.336	424.359	450.161	465.048	-9.42974	0	0
SFN	42782.6	43593.5	43573.4	68106.7	65603.4	61008.3	59375.5	58819.8	78.3309	79.5325	63.047	65.4021	36.8134	81.8391	41.545	17.1086	9.89724	0	0
NLGN1	0	0	0	0	0	0	0	0	1055.38	1109.64	1089.83	1308.5	1303.32	1165.54	1438.6	1455.59	-13.2841	0	0
SYNPO2	83.1432	87.3754	98.4358	81.2992	76.0274	109.057	83.4209	80.8114	2409.33	2344.71	2248.71	2356.13	2326.85	2351.31	2536.1	2374.7	-4.7576	0	0
HSBP1L1	323.448	308.828	319.438	260.013	260.71	258.674	291.23	286.237	2830.6	2539.64	2739.09	2955.09	2999.92	2996.68	3036.27	2650.15	-3.30143	0	0
ZNF185	2887.56	2973.7	3028.78	2889.13	3089.59	2683.41	2765.67	2759.55	166.071	199.011	170.133	212.957	204.115	196.391	210.507	207.464	3.88095	0	0
SEMA5A	2221.29	2259.12	2270.33	2078.49	2218.34	2120.65	2159.11	2146.17	0	0	0	0	0	0	0	0	14.0999	0	0
SH3TC2	878.178	933.073	958.366	1096.17	1060.77	964.848	957.199	949.929	20.458	16.2485	12.0106	17.4745	16.9261	16.2995	17.9394	16.6917	5.84987	0	0
SH3TC1	1487.7	1318.22	1414.47	2027.37	1931.05	1969.02	1675.29	1833.55	1.70241	1.52091	2.00181	12.587	3.98515	0.0517397	0	0.026875	9.25673	0	0
BASP1	11888.3	12407.8	12106.1	13694.1	13602.3	12718.8	12686.6	12899.8	55.367	48.2707	82.0573	53.7455	55.7511	74.4999	66.4129	43.9958	7.73117	0	0
TGFB2	341.623	323.399	360.613	265.213	311.36	228.413	276.402	326.99	4610.13	4862.32	4641.54	5196.33	4800.06	5026.91	4970.51	5355.17	-4.01907	0	0
PSAT1	5607.83	5859.99	5584.42	5357.49	5231.52	5156.63	5219.51	5479.07	23809.4	24056.9	24733.8	24605.1	23450.7	24853.8	24831	25985	-2.17426	0	0
ETS2	11580.5	11473.6	11695.2	10329.7	10040.3	10362.7	10266.3	10336.5	471.963	518.261	600.454	535.748	572.513	499.349	526.934	579.734	4.32204	0	0
MGAT3	24.7563	8.48302	24.1023	25.0373	15.1382	22.2182	23.5267	16.8384	1247.64	1201.04	1244.95	1165.54	1062.35	1262.75	1261.92	1011.87	-5.87669	0	0
CHST10	0	0	0	0	0	0	0	0	1121.93	1223.15	1172.89	1132.86	1190.81	1270.34	1214.3	1180.59	-13.2219	0	0
TGFBI	8436.35	8752.65	8298.78	8378.72	8125.83	8071.35	8320.94	7917.82	0	5.32318	0.000249156	2.15689	0	1.10082	0	2.07377	12.4778	0	0
MMP3	0	0	0	0	0	0	0	0	5538.38	5827.58	5984.56	5646.1	5648.35	5840.82	6176.81	6965.26	-15.5465	0	0
MMP1	0.0158475	0.0049693	0.000581138	0	0	0.00130418	2.22115	2.06007	37803.9	39309.6	38663.5	38805.2	38411.5	39845.8	39963.4	44571.5	-15.9258	0	0
MERTK	136.517	109.168	64.3308	89.9763	114.362	119.18	84.0374	113.13	1382	1456.92	1385.06	1434.5	1528.34	1503.75	1403.74	1562.15	-3.80985	0	0
CCL28	1940.6	1914.59	1965.91	1362.33	1355.42	1339.74	1614.56	1507.78	0	1.60796	4.00216	0.0362372	3.98765	0.033208	1.78549	2.08158	9.80576	0	0
PLEKHO1	231.173	236.203	183.876	290.158	301.147	266.705	231.187	288.106	2866.42	2560.74	2677.04	2549.69	2511.04	2652.84	2521.35	2402.99	-3.35194	0	0
WNK3	8.89076	8.27283	1.01203	7.16234	8.63668	2.03561	2.60988	6.28023	689.789	740.038	746.57	702.213	719.85	773.602	819.903	931.986	-7.05398	0	0
RUNX1	3600.11	3766.17	3855.53	3355.76	3323.58	3218.87	3313.73	3144.41	14.6229	23.7193	27.0193	17.6698	15.9194	17.5261	41.1228	21.9151	7.2484	0	0
DOCK9	5100.49	4849.06	5192.62	4428.18	4468.89	4812.08	4563.17	4216.99	909.773	872.098	896.683	869.335	1008.62	911.409	848.883	914.613	2.37958	0	0
ARHGEF37	1008.53	935.239	991.522	1028.25	1027.26	1145.64	1037.89	1116.43	10.5368	4.3828	8.00715	17.2373	19.9312	4.55117	10.7083	14.538	6.52382	0	0
ESR1	633.685	552.338	585.659	584.734	574.134	488.028	470.722	596.442	3.75909	0	9.15e-05	0.010482	0	0.00960651	0	0.00499328	9.85117	0	0
MOB3B	851.114	819.58	836.8	702.725	729.126	730.485	893.118	793.665	12.9948	12.6592	18.0136	31.1487	9.94382	15.2749	22.5939	18.7548	5.48858	0	0
NAV1	143.545	152.924	152.698	173.969	149.416	199.957	148.855	123.982	2955.77	3015.88	2884.2	3108.14	3097.5	3002.27	2883.72	2878.49	-4.25463	0	0
ZNF532	678.337	677.028	738.332	564.59	602.562	617.309	589.018	609.213	3.63312	0	4.00222	2.17884	4.98555	0.0355477	0	0.0184692	8.35559	0	0
NAV2	1255.14	1212.87	1340.09	1321.64	1250.03	1254.81	1353.64	1174.39	118.612	69.6219	81.0652	92.0387	121.491	93.4686	123.132	110.459	3.64817	0	0
LHX2	106.868	86.5089	114.514	89.0003	126.845	123.219	88.7141	117.311	1162.85	1202.97	1046.8	1270	1131.06	1115.49	1066.3	1116.99	-3.41479	0	0
MYEF2	2.18481	0.00743166	2.00655	0	0	0.0019503	0.031635	2.06795	3631.63	3733.76	3763.87	3900.95	3927.87	3808.55	4178.95	4111.03	-12.0847	0	0
RUSC2	1251.05	1284.69	1230.62	1672.3	1390.97	1480.07	1364.95	1391.26	10459.9	9779.62	9844.5	9647.44	9867.96	9150.3	9288.51	9018.13	-2.79915	0	0
PPIC	401.066	354.788	437.97	348.608	403.771	390.981	386.319	329.438	2951.08	3083.27	3249.47	3342.04	3008.87	3118.44	3159.45	3330.95	-3.04742	0	0
YARS	4885.06	4750.37	4597.95	5107.95	5115.51	5081.83	5167.71	4889.89	17018.1	17483.4	17976.7	17733.5	17513.6	17002.6	16926.4	16568.7	-1.80352	0	0
DNAJC1	360.101	395.023	364.649	333.83	326.491	264.776	303.847	367.861	4011.98	3923.98	3803.9	3831.11	3977.65	4016.74	3966.56	4023.5	-3.53761	0	0
SLC47A2	774.645	740.773	675.109	899.254	942.759	1052.64	819.389	867.007	10.9338	1.33714	6.00434	0.107236	9.96692	2.27316	6.31284	4.19415	7.31651	0	0
KCTD12	1521.1	1547.7	1629.4	1504.73	1447.99	1620.51	1376.27	1525.46	17.1718	29.4564	29.0218	30.5252	35.8571	25.0485	30.5257	25.0764	5.7682	0	0
GPR27	11.27	9.36641	4.02817	14.4406	12.4402	10.101	2.81238	10.4666	800.968	747.909	732.558	758.568	684.008	730.183	664.506	630.119	-6.22782	0	0
GUCY1A3	0	0	0	0	0	0	0	0	501.804	424.821	426.328	443.05	489.867	491.443	483.21	567.045	-11.9094	0	0
NR4A3	39.0504	49.9106	47.2171	29.453	41.7869	45.4742	83.3659	53.3958	2153.33	2208.4	2068.58	2314.5	2192.43	2408.58	2473.54	2391.3	-5.55155	0	0
CARD11	2044.84	2195.86	2218.11	2657.63	2614.56	2624.73	2297.22	2434.41	0	1.6713	0.000204663	4.2165	0.995103	0.0214965	0	2.06825	10.9429	0	0
RBM24	0.00794082	0.00249046	0.00029127	0	0	2.01108	0.0105957	0.00298711	1036.33	1124.31	1151.88	1065.08	1136.05	1192.24	1126.54	1134.66	-11.5235	0	0
EPHA7	0	0	0	0	0	0	0	0	740.007	749.391	708.544	840.706	903.077	786.817	902.312	982.095	-12.6982	0	0
EPHA5	0	0	0	0	0	0	0	0	3828.35	3983.55	3811.91	3948.01	3973.67	4095.91	4146.58	4015.18	-14.9639	0	0
EPHA1	1083.23	1163.06	1133.18	1493.92	1445.43	1528.53	1372.84	1305.31	7.32656	0	0.000556073	4.32207	1.989	5.33278	5.49866	0.0303723	8.7087	0	0
AFAP1L2	1377.58	1225.39	1255.73	1432.59	1381.55	1268.96	1325.54	1235.17	76.5827	98.785	75.0582	71.2753	100.585	83.4752	57.5659	75.1447	4.03682	0	0
FGF11	70.2027	104.998	75.3672	86.4646	87.462	125.213	102.111	137.93	1620.16	1651.76	1790.36	1696.74	1645.82	1618.96	1626.62	1607.18	-4.06796	0	0
SEMA3C	2057.26	2185.09	2110.59	1780.79	1814.53	1648.88	1944.9	1790.85	13646.6	15139.1	14682.2	15510.9	15168.8	15742.7	16749.7	17356.9	-3.01572	0	0
RRM2	10971.1	10396.1	10320	9266.57	9758.57	9767.67	10356.2	10759.9	2226.56	2254.06	2288.74	2274.19	2417.46	2294.9	2416.07	2409.05	2.13457	0	0
ZC3H12A	2041.15	2257.09	2109.62	2360.6	2420.3	2356.02	2219.76	2253.07	179.049	187.952	150.117	192.144	174.24	168.265	176.307	161.739	3.69467	0	0
KCNJ12	18.4968	12.6478	14.0812	27.5898	31.552	17.2035	41.5003	33.3798	1056.65	989.3	908.693	982.747	978.737	897.496	904.436	832.44	-5.25938	0	0
C1QTNF6	3559	3496.13	3391.47	4709.14	4651.14	4463.49	4017.31	4173.73	229.764	273.686	272.205	260.097	235.963	275.327	236.929	217.106	4.01941	0	0
THBS3	758.276	726.083	713.258	800.024	678.627	826.395	756.157	802.986	3541.22	3521.33	3774.87	3423.26	3496.75	3572.95	3444.82	3148.71	-2.20355	0	0
THBS1	27289.6	26631.6	26278.6	25933.9	26867.3	26989.3	27189.5	26252.7	73.4061	118.383	109.081	84.4558	129.47	69.9534	86.5314	102.154	8.10387	0	0
HEBP1	973.309	1016.2	930.249	988.353	1030.18	990.107	1145.02	962.54	4642.27	4524	4365.33	4532.94	4543.18	4800.02	4641.27	4529.36	-2.18684	0	0
DIRAS1	7.94646	2.16058	10.0407	8.92212	7.61362	4.05672	9.37284	10.4227	2193.12	2100.13	2050.56	1819.48	1872.83	1928.09	1756.98	1605.32	-7.96138	0	0
HCAR2	1995.09	1875.45	1867.51	1888.09	2020.33	2164.04	2029.2	1935.44	15.2507	15.0782	16.0103	6.70744	3.9718	4.53385	20.1904	0.0973387	7.54011	0	0
RIPPLY3	293.817	316.261	341.55	319.602	376.298	297.066	328.182	366.765	0	0	0	0	0	0	0	0	11.3738	0	0
TNFRSF10A	998.697	874.048	946.335	1221.83	1273.2	1100.23	1278.08	1195.06	1.8667	0	4.59e-05	0.00525588	0	0.00481695	0	0.00250395	11.5683	0	0
HTR7	109.217	122.641	82.4031	116.132	107.537	125.248	118.616	111.142	1084.91	1186.51	1127.86	1186.13	1100.19	1194.49	1089.62	1205.51	-3.36003	0	0
ZNF736	471.481	397.483	382.765	455.351	417.853	435.45	462.198	524.934	0	0	0	0	0	0	0	0	11.7998	0	0
VANGL2	311.523	231.01	206.967	246.158	286.802	248.538	234.589	233.902	2051.58	1955.88	2035.55	1997.42	1923.61	1963.91	1894.99	1829.38	-2.96842	0	0
RADIL	0	0	0	0	0	0	0	0	1234.66	1144.84	1117.85	1137	999.621	1218.19	1156.19	939.93	-13.1347	0	0
TOX	709.601	707.028	646.933	512.165	582.596	545.604	603.963	523.408	3956.1	3968.49	4102.13	4247.47	3997.56	4241.35	4407.92	4408.26	-2.78689	0	0
NHS	793.261	903.568	852.86	611.178	712.986	744.603	696.085	738.142	6.83575	7.88602	16.0105	21.4078	9.95421	5.60728	12.5949	8.39357	6.08455	0	0
NOS1	2052.16	1921.28	2154.81	2203.81	2021.14	2149.93	2232.27	2155.53	3.64283	0	0.000316013	0.036234	0	2.15869	3.68497	4.11931	10.1835	0	0
NOS3	8.13574	13.4831	20.0722	7.79869	15.3225	4.06872	14.0431	6.38532	1169.26	1248.48	1098.84	981.088	1056.39	1105.62	983.832	1092.97	-6.59754	0	0
ITGB4	21073.3	21390.6	21221.6	29998.6	28403.2	28696.7	24909.5	25376.1	312.526	307.149	270.207	289.629	274.798	260.607	258.315	264.977	6.4879	0	0
ITGB6	1117.35	978.641	1052.76	778.782	825.27	768.904	839.897	883.874	0	0	0	0	0	0	0	0	12.83	0	0
MAT1A	0.121789	6.20211	6.02342	11.0658	7.70336	0.00998995	0.16271	0.0457047	813.936	804.216	738.564	696.781	777.61	807.103	783.003	719.713	-7.50949	0	0
PCK2	2059.28	2002.44	2041.31	2657.1	2450.8	2190.36	2261.19	2268.78	12992.5	12789.2	12554.6	12533.7	12025.5	12024.4	11052.8	11156.1	-2.43705	0	0
NEO1	814.961	822.688	806.669	879.996	674.741	763.807	816.54	751.82	5398.48	5398.77	5164.94	5641.41	5454.21	5463.18	5733.03	5608.71	-2.79232	0	0
MAOA	2099.73	2129.13	2184.94	2159.47	2008.77	2040.83	2058.1	2067.53	59.2022	88.4818	55.042	56.8152	24.8561	62.7422	50.8533	41.885	5.24223	0	0
EXT1	5028.37	5129.96	4961.6	5154.73	5406.87	5210.15	5132.44	5242.11	942.874	968.166	961.735	1085.44	1123.12	1096.73	1020.02	986.654	2.33462	0	0
PKM	71091.3	72035.8	72852.7	86660.4	82611.7	83097.7	79682	79569.3	20018.4	19328.4	19886.1	19203	19039	18193	18660.5	17532.4	2.04708	0	0
NAPRT	4946.27	4925.35	4834.04	7117.44	7177.06	6962.97	5772.38	6635.3	126.683	122.257	121.089	86.735	127.467	63.65	106.526	76.3914	5.86031	0	0
FABP5	3398.31	3484.51	3481.86	3604.79	3814.1	3338.09	3573.82	4028.85	0	0	9.16e-05	0.0104886	0	2.10218	1.86217	0.00499643	12.5286	0	0
PDZK1	27.7202	15.6131	10.0567	13.1364	7.45942	16.1654	15.5141	23.9487	2214.79	2280.58	2559.95	2435.99	2376.63	2612.58	2715.17	2642.61	-7.25923	0	0
COL5A2	189.965	202.781	228.015	185.827	175.99	185.911	177.645	212.7	110565	112300	110330	111247	110280	110851	109819	108015	-9.14543	0	0
COL5A1	2.32969	0.0290135	0.00339054	0	5.7765	0.00760991	6.78887	10.2921	1444.26	1532.09	1383.05	1377.54	1432.76	1305.44	1334.02	1071.43	-8.72906	0	0
TLX3	0	0	0	0	0	0	0	0	882.02	948.755	879.667	739.362	650.133	768.342	792.728	734.345	-12.6503	0	0
SLC30A8	2.23991	2.07341	0.00172329	1.77502	0	0.00386757	2.32406	4.1296	1740.66	1845.66	1881.43	1911.08	1830.01	1776.41	1951.65	2151.26	-10.1471	0	0
EML4	4973.09	5055.9	5185.58	4151.72	4064.15	4149.37	4686.31	4039.82	24473.2	24747.3	24414.6	24951.8	24934.2	25639.4	27122.8	27504.4	-2.48889	0	0
CNN1	13.0381	4.17214	10.0331	1.62493	1.84709	4.0448	2.54847	0.0513638	1609.75	1698.78	1703.3	1640.95	1538.28	1553.86	1431.21	1541.47	-8.38852	0	0
CHAC1	217.227	176.032	184.865	287.182	224.705	222.267	272.082	186.852	4735.06	4792.06	4646.54	4296.9	4546.17	4448.68	4260.71	4068.55	-4.33581	0	0
PRR36	104.506	111.207	108.487	122.804	98.0206	91.961	106.787	67.4547	2681.35	2429.67	2481.89	2349.63	2363.69	2195.34	2362.13	2346.58	-4.56272	0	0
B3GNT9	803.385	894.597	810.715	1056.31	1107.6	986.04	928.623	934.165	46.6132	53.2265	44.0348	59.8191	45.7952	46.7293	44.5748	53.1378	4.25278	0	0
OLFM3	0	0	0	0	0	0	0	0	7004.36	7064.04	7301.56	7313.34	7409.68	7764.43	7878.69	8753.86	-15.8914	0	0
GALNT14	1274.56	1196.3	1329.05	1523.27	1413.97	1254.82	1190.77	1304.26	10.7362	5.49689	2.00316	12.9005	5.97004	8.65678	10.8849	6.29004	7.36052	0	0
GALNT18	1285.99	1258.66	1307.96	1551.6	1395.81	1378.05	1177.91	1356.64	139.358	122.621	150.112	96.8805	145.374	138.841	150.627	141.788	3.30108	0	0
ANTXR2	17.825	8.38018	2.02367	12.4232	15.3068	20.1659	7.4633	10.5145	1453.35	1458.1	1536.17	1503.44	1665.75	1535.37	1623.32	1643.52	-7.02566	0	0
CCDC74B	14.9135	14.6069	12.0644	14.0119	12.2795	21.1996	16.6982	32.1755	659.492	636.648	624.477	613.528	647.178	704.971	660.438	608.11	-5.2176	0	0
CCDC74A	11.2403	12.4202	1.01596	9.77571	5.64141	10.0987	9.48616	12.5052	1325.31	1482.95	1128.86	1232.18	1158.93	1257.5	1156.67	1125.45	-7.082	0	0
SSH3	8657.73	8971.33	8600.18	11977.4	10693.8	10895.1	9421.08	10035.5	86.4237	60.2442	77.0552	42.0444	69.7062	53.37	44.2176	58.4449	7.32762	0	0
MAP2	498.879	578.007	549.477	461.277	423.463	452.639	424.038	448.844	51489.7	53722.3	53209.5	55652	55113.6	53866.7	58337.9	58637.3	-6.84123	0	0
MAP7	2467.73	2399.54	2271.35	2282.33	2297.3	2242.9	2358.64	2301.32	241.971	277.273	300.226	257.118	273.806	246.579	305.527	284.659	3.08842	0	0
PTPN21	931.79	856.05	860.92	840.39	787.187	864.823	887.905	886.924	3463.48	3488.55	3444.62	3652.65	3556.49	3558.9	3670.54	3417.67	-2.03098	0	0
PPL	14165.6	14051.4	13807.9	17578.9	17296.3	17981.4	16894.7	15726.4	60.9579	91.504	91.0687	84.26	87.6179	78.3122	97.8099	106.171	7.51238	0	0
ZNF718	556.923	538.803	519.372	625.969	536.943	478.931	546.842	534.727	1.80508	0	0.000182164	0.0208761	0	0.0191318	0	6.12678	8.95728	0	0
ZNF711	0	0	0	0	0	0	0	0	2613.34	2747.23	2765.11	2772.78	2844.59	2941.44	2953.79	3265.08	-14.4902	0	0
MSR1	0.0158334	0.00496488	0.000580621	0	3.90441	0.00130302	0.0211287	0.00595509	1040.98	981.834	1003.77	1058.37	1016.56	1060.11	1179.76	1194.96	-10.7102	0	0
NES	228.706	310.039	301.385	398.54	331.33	363.673	343.305	346.938	6820.15	6167.72	6239.75	6311.64	6107.36	6318.08	6000.24	5384.76	-4.2313	0	0
CACNA2D1	193.004	245.038	221.98	148.196	150.19	149.577	156.477	183.459	4212.39	4612.01	4629.53	4509	4586.99	4836.98	4956.43	5113.2	-4.69309	0	0
FN1	2428.31	2615.82	2375.82	2404.59	2348.67	2598.48	2526.09	2202.94	144.446	133.973	172.128	153.018	167.284	117.668	154.887	155.353	4.02312	0	0
CACNG4	2194.54	2395.42	2357.74	2584.87	2291.54	2495.44	2369.48	2343.27	155.736	164.496	214.157	184.551	151.326	189.607	154.511	148.251	3.80506	0	0
TFPI2	539.687	515.887	515.344	486.056	493.114	555.633	472.478	484.459	2706.96	2936.94	2707.06	2852.47	2921.26	2855.81	2905.42	2901.34	-2.48753	0	0
NCAM2	4.3518	0.0147346	4.0125	0	3.86558	0.00386611	0.0627718	0.0176745	554.516	435.589	501.385	537.997	626.291	577.089	603.46	566.255	-8.37046	0	0
POLD3	5926.76	5891.14	5614.55	4742.38	4878.21	4899.01	5284.61	5201.29	548.738	608.163	574.439	551.38	695.987	648.659	628.237	634.03	3.11735	0	0
CHRNA4	0.0158261	0.0049626	0.000580355	3.76467	0	0.00130242	0.0211191	0.00595237	512.494	531.537	527.399	508.176	458.992	409.496	473.297	394.486	-9.55047	0	0
NFKBIA	6974.69	6791.15	7005.9	7626.98	7261.41	7504.54	7088.26	7533.91	1775.64	1728.56	1771.35	1609.57	1644.82	1648.28	1704.56	1700.98	2.08852	0	0
STAU2	1676.12	1807.4	1683.64	1338.69	1270.72	1284.16	1449.46	1406.05	12850.7	13309.4	13479.3	13549.6	13781.9	13802.8	14322.8	16049	-3.22159	0	0
ID4	541.631	584.596	570.606	654.039	649.46	564.785	620.355	605.974	5497.56	5502.87	5022.83	5289.43	4869.75	5036.87	5102.8	5448.07	-3.12296	0	0
ID2	291.891	247.682	319.429	269.168	301.004	257.65	243.234	265.309	2804.86	2976.79	2837.16	2913.71	2822.68	3074.81	2814.8	3125.47	-3.41052	0	0
ID1	54450.6	56338.8	56514.3	49574.8	48894.1	50249.6	43019.6	50298.3	4189.86	4242.73	4233.23	4130.7	4367.95	4218.68	4368.38	4514.65	3.57841	0	0
CASC10	99.7251	123.434	93.4218	94.9015	82.7414	84.8794	46.9218	92.2387	2017.19	2036.22	2002.52	1884.97	1938.55	1920.53	2021.51	1603.24	-4.42031	0	0
XBP1	4010.7	4051.3	3979.11	3989.18	3999.64	3923.03	3991.03	3809.02	12077.1	12192	11902.1	11861.5	11788.6	12312.9	12260.3	12449.1	-1.60874	0	0
ANKRD1	14.6824	9.42031	16.0669	1.35355	15.2816	19.1667	9.75728	17.7207	42981.9	43536.4	43862.4	46217.9	45104.3	47928.1	50556.1	54830.5	-11.8207	0	0
GLI3	1449.04	1315.81	1345.12	1305.36	1371.01	1296.24	1375.38	1310.59	68.3411	37.2991	64.0469	36.5869	64.7293	65.9306	60.0798	50.136	4.58752	0	0
GLI1	11.8238	23.8813	25.1072	34.3149	14.1511	8.12832	22.5019	28.1692	1855.9	1788.86	1817.38	1720.98	1698.58	1946.19	1688.25	1595.82	-6.37646	0	0
PDGFC	914.68	860.158	861.92	771.064	839.716	760.8	879.438	835.611	9028.48	9113.04	9389.15	9502.05	9441.81	9893.23	9875.8	10147.4	-3.50683	0	0
PDGFD	1057.25	838.419	893.062	784.253	846.319	782.021	949.294	855.564	0	0	0	0	0	0	0	0	12.7813	0	0
PLEK2	780.225	768.786	806.679	903.777	859.768	836.534	919.444	802.125	16.2623	2.77273	10.0075	11.9286	13.9482	10.8055	6.10553	4.26	6.44807	0	0
ITGA5	142.312	154.95	152.694	165.046	154.265	132.384	130.268	169.675	12118.9	11858	11404.7	11224.1	11818.5	11707.5	11085.2	10580.4	-6.25155	0	0
PRRT2	10.4991	12.5314	18.0774	9.46244	26.9111	12.1381	24.248	9.54843	751.182	782.35	625.481	859.805	738.779	717.285	735.514	650.959	-5.56095	0	0
2021-03-01	1670.01	1635.13	1687.68	1699.73	1698.52	1689.23	1601.74	1653.39	5.03815	11.5294	10.0077	17.184	2.97567	10.8283	7.94765	15.5358	7.35803	0	0
TFPI	57.7756	77.6838	34.1803	66.953	49.4552	54.5515	43.3313	36.9203	5602.45	6107.01	6080.63	6536.88	6101.38	6690.19	6711.02	7544.06	-6.92541	0	0
ILDR1	348.828	415.086	442.01	431.282	493.401	447.557	485.478	421.528	0	0	0	0	0	0	0	0	11.7746	0	0
SULT1A1	907.967	985.123	1006.59	1224.76	1137.86	1088.09	988.472	1133.22	80.6298	53.0081	62.0487	75.2696	60.7255	70.4874	75.3607	70.8925	3.94865	0	0
BARX2	825.172	684.63	782.566	932.516	795.917	757.751	834.273	772.755	3.4613	2.25154	6.00407	0.0930833	8.97077	0.0852887	3.52455	11.3181	7.44011	0	0
BARX1	2.20433	0.00987607	0.00115479	3.71245	0	0.00259163	2.27602	0.0118462	2533.34	2436	2255.72	2264.21	2250.19	2217.85	1976.06	1931.7	-10.9237	0	0
CDC45	4133.26	3882.86	3945.96	4104.5	3917.73	4037.18	3764.37	3773.38	485.736	521.498	488.372	484.345	491.857	458.058	490.381	450.647	3.02594	0	0
CDCA7	9264.69	8926.37	9352.56	7812.3	8267.66	8079.45	8454.2	8073	1232.54	1192.75	1189.91	1140.51	1170.89	1123.23	1227.74	1287.86	2.83406	0	0
PPP2R2B	439.944	426.497	487.199	431.26	468.535	399.105	397.715	452.865	0	0	0	0	0	0	0	0	11.7821	0	0
CYB5A	1094.6	1140.22	1210.53	1459.19	1531.22	1319.46	1473.38	1407.92	0	0	4.59e-05	2.09602	0	0.00481988	0	0.00250548	11.8263	0	0
AS3MT	1.25324	3.12758	0.00365404	0	15.5787	1.02	0.133457	5.20094	1747.31	1792.37	1639.25	1918.31	1686.64	1727.35	1553.82	1639.53	-8.95395	0	0
ESRP2	3250.08	3342.21	3411.56	4512.42	4561.66	4327.1	4115.58	4098.23	15.8143	9.22348	26.0167	13.2535	9.94505	22.5769	26.409	10.5331	7.87698	0	0
ESRP1	7514.09	7565.82	7567.44	6513.02	6878.62	6823.63	6942	6588.46	125.449	140.572	148.114	153.094	174.256	155.155	131.091	209.185	5.51313	0	0
CRISPLD1	0	0	0	0	0	0	0	0	4118.32	4249.19	4177.18	4309.88	4160.84	4451.8	4408.65	4704.39	-15.0846	0	0
FAM69B	91.459	113.337	80.3935	111.664	95.0597	118.185	140.146	120.446	2159.48	2086.14	1921.46	1919.9	1904.69	2032.09	1682.52	1742.87	-4.14939	0	0
ERVMER34-1	842.321	787.158	739.353	591.919	611.974	616.329	688.37	627.126	0	0	0	0	0	0	0	0	12.4335	0	0
FOXP2	127.193	161.918	163.704	84.1613	132.438	74.8563	120.166	113.321	2535.84	2515.4	2552.95	2842.47	2642.47	2684.44	2980.91	3078.43	-4.48033	0	0
ZNF594	560.355	617.649	633.859	509.855	522.597	495.088	526.957	518.025	0	0	0	0	0	0	0	0	12.1054	0	0
PLCH2	2795.47	2789.98	2818.87	4171.69	4148.53	4169.45	3548.69	3518.51	15.2087	13.2159	13.0093	13.0467	9.95409	3.48545	14.4756	5.31234	8.28696	0	0
TKT	55048.3	55309.4	56936.2	65342.5	64779.6	65796.2	61328.2	63995.9	13239.6	12110.6	12066.2	12289.9	11606.4	11345.3	11361.7	11121.7	2.36029	0	0
PLCH1	2.2721	2.08321	2.00963	0	1.89655	2.02166	4.53108	2.10003	646.098	592.032	683.519	652.732	624.269	648.89	657.668	737.129	-8.23336	0	0
DLG4	135.816	117.81	168.76	186.583	141.716	169.711	167.344	177.024	4617.14	4199.59	4291.27	4296.66	4387.87	4103.7	3990.47	3724.43	-4.72957	0	0
PHLDB2	4156.91	4251.89	4364.84	3298.55	3408.17	3593.69	3818.71	3736.65	14.2957	2.69574	4.005	5.65584	13.9453	10.8531	31.5759	2.20796	8.46364	0	0
HPCAL4	51.8711	39.5671	50.2169	43.4263	45.7485	39.4133	27.0426	41.9499	933.043	885.585	854.651	838.689	812.446	818.299	851.761	915.573	-4.34118	0	0
EPHX2	627.984	640.828	666.038	748.81	677.843	696.097	740.112	692.996	0	0	1.00059	0.00787793	0	0.00721997	0	2.04888	10.4613	0	0
ZNF331	14.8911	4.32411	23.0928	18.687	20.0583	29.2411	6.59905	15.7501	1075.2	1139.77	1149.88	1155.59	1126.09	1176.08	1125.57	1174.26	-6.07846	0	0
TEX15	6.66072	4.16292	12.0352	0	3.79735	4.04241	2.51553	0.0458757	1225.64	1440.05	1179.9	1365.64	1289.36	1434.32	1492.79	1724.54	-8.36428	0	0
CIB2	5.02502	10.4813	8.04954	15.0312	26.912	18.1738	18.7675	19.8298	1508.72	1462.19	1433.09	1364.55	1465.62	1457.05	1270.2	1186.04	-6.4919	0	0
SVIL	402.164	334.053	309.438	417.564	361.701	416.212	413.154	383.71	6486.4	6471.84	6525.97	6569.69	6646.02	6248.85	6365.37	6395.13	-4.08923	0	0
SLC16A2	57.5067	112.971	106.447	48.7901	66.5119	65.7004	69.3306	87.9272	1788.98	1646.76	1616.23	1678.24	1599.02	1654.73	1752.17	1662.41	-4.44359	0	0
SLC16A5	3540.67	3471.13	3473.84	4496.5	4104.44	4273.56	4014.67	4034.3	636.178	531.996	541.414	585.881	570.513	557.744	525.862	552.773	2.80237	0	0
SLC16A7	2589.23	2580.11	2446.1	1519.58	1705.78	1579.2	1874.29	1971.11	10.6514	6.27109	8.00655	0.182135	11.9532	10.7953	14.5893	10.4087	7.77444	0	0
CACNA1H	0.100005	0.0312978	12.0325	0	7.72705	2.02721	4.65344	0.0375467	9189	8774.88	8114.18	8005.34	7881.62	7757.09	7864.04	7419.4	-11.1988	0	0
CACNA1G	36.7489	10.5742	14.0792	29.5298	34.5034	24.2433	17.0652	16.8887	1070.35	1179.15	974.744	986.356	1018.55	1077.31	1008.29	966.89	-5.48309	0	0
PTAFR	1995.22	1937.84	2094.53	2200.5	2076.51	1983.24	1941.74	1906.15	11.5933	6.27897	9.00695	10.8656	5.96796	12.8769	5.18893	11.429	7.77743	0	0
GLRX2	266.194	282.889	253.165	287.105	270.348	273.797	268.868	308.055	1593.27	1490.34	1393.06	1567.63	1560.2	1499.51	1455.68	1386.15	-2.43329	0	0
C4orf22	0	0	0	0	0	0	0	0	399.718	402.005	399.307	499.295	490.872	456.776	450.046	521.213	-11.8285	0	0
SLC31A1	2477.13	2430.82	2440.11	2284.75	2525.88	2378.28	2655.32	2465.9	9882.94	9945.01	9703.39	10036.6	9777.35	10034.4	9943.65	10175.6	-2.01611	0	0
EGR1	14184.7	13931.7	13837	16741.9	16853.7	16043.7	15786.9	15097.4	2145.48	2035.6	1906.45	1824.88	1823.04	1872.8	1707.72	1754.29	3.0224	0	0
LIN28B	0	0	0	0	0	0	0	0	1201.89	1225.5	1220.93	1362.25	1407.87	1256.72	1610.54	1534.92	-13.4086	0	0
PAX2	3.34456	0.020718	2.00989	2.676	2.86858	2.02224	0.0883194	4.14849	1126.16	948.4	1104.84	1044.08	1022.54	949.681	1070.3	989.792	-8.80792	0	0
PAX9	1947.45	1978.33	1914.72	2008.86	2114.69	2053.93	1866.93	1808.7	16238.4	15633.5	15471.8	14951.2	15230.6	14666.6	14558.7	15237.9	-2.95811	0	0
GINS2	4267.71	4423.65	4371.9	4271.68	4095.69	4326.13	4285.92	4259.78	498.449	415.987	491.372	426.633	463.978	458.972	454.507	455.762	3.22588	0	0
DDR2	6.72929	0.0472076	4.02092	7.19571	3.77551	14.095	2.57931	2.15672	6211.97	6285.63	6270.78	6698.67	6522.55	6621.94	6880.17	6852.86	-10.2834	0	0
ZNF502	619.33	530.345	575.59	416.543	422.478	450.627	440.572	457.232	0	0	4.59e-05	2.09602	0	0.00481988	0	0.00250548	10.3833	0	0
ADORA1	2.45007	5.21168	4.02187	9.99293	1.8306	12.0898	0.220715	8.32775	578.499	566.806	589.447	559.737	578.484	525.317	557.477	459.145	-6.58446	0	0
COL1A2	0.00793941	0.00249001	0.000291218	0	1.94717	0.00065354	0.0105938	0.00298658	797.735	858.97	869.66	731.771	819.428	853.735	705.462	817.62	-11.0495	0	0
KIAA1217	1195.38	1212.6	1156.25	996.923	1037.67	980.037	1081.9	1002.44	3.20215	15.0978	10.0078	15.1058	7.96062	15.0113	7.0026	9.40603	6.70133	0	0
KIAA1211	713.887	760.223	759.444	702.321	692.11	722.361	673.259	627.169	3050.89	3183.88	2922.23	3266.66	3123.38	3299.4	3129.93	3024.49	-2.14498	0	0
TMEM154	707.71	695.722	758.42	550.286	631.186	514.322	686.672	587.277	1.82355	0	0.00013695	0.0156918	1.99388	0.0143809	0	2.05918	9.56079	0	0
TFRC	26293.4	25418.8	24904.4	22932.1	22979.9	23489.7	24915.1	23776.3	4601.4	4679.54	4775.64	5012.73	4687.55	4927.09	4814.76	5222.73	2.33021	0	0
EPCAM	8441.9	8600.78	8870.36	7441.19	7902.08	7203.54	8368.28	8144.18	63.0566	58.6591	84.0625	77.5963	70.6851	88.6907	100.022	66.8522	6.73659	0	0
COL6A1	6.03727	6.34351	8.04583	19.8515	11.3893	29.2175	18.5668	3.30348	4266.55	4141	3852.93	3577.48	3803.41	3406.23	3558.34	3073.75	-8.15174	0	0
COL6A2	0.00397577	0.00124702	0.00014585	0	0	1.0065	0.00530474	0.0014957	4561.8	4350.27	4212.21	3989.55	4075.23	3937.67	3702.24	3279.22	-13.9559	0	0
KLK10	5775.54	6022.44	5756.22	7183.75	6566.5	6481.1	5960.19	5993.94	95.8417	213.4	187.137	147.664	128.422	142.282	149.385	143.98	5.36161	0	0
ARHGDIG	4.42231	2.09001	4.015	0	0.919428	6.04249	0.0985439	2.10821	1069.59	981.832	872.664	763.553	949.874	868.011	709.734	676.156	-8.39326	0	0
DENND3	2748.93	2655.54	2773.63	2983.38	2975.35	2706.62	2533.01	2827.57	552.199	479.781	513.391	530.135	474.917	527.233	544.275	464.24	2.44188	0	0
C16orf45	183.021	183.061	182.832	165.308	182.798	209.088	168.063	182.428	1104.56	1098.96	1202.91	1119.52	1137.05	1075.37	1095.16	1009.68	-2.60121	0	0
SOCS2	1416.3	1383.36	1479.72	1370.17	1244.17	1363.92	1358.94	1312.71	12865	13516	13232.1	13248.9	13597.7	13984.9	14262.1	13888.3	-3.31273	0	0
ZNF827	472.371	449.257	450.039	427.814	417.926	405.151	419.764	353.606	2590.78	2797.79	2547.94	2487.51	2803.78	2528.27	2688.01	2561.43	-2.62897	0	0
ITPR1	209.783	176.879	186.85	195.929	200.045	190.939	154.27	165.802	3341.88	3289.53	3086.35	3417.66	3286.66	3622.67	3506.81	3398.82	-4.18345	0	0
IL1RN	769.842	644.911	651.969	606.37	585.324	682.951	636.269	662.588	0	1.78542	4.59e-05	0.00525455	0	0.00481572	0	0.00250332	10.8061	0	0
IL17RE	991.438	914.434	944.311	942.059	1061.64	1173.91	1024.73	1038.94	15.741	19.6758	16.0129	19.6306	19.916	21.5858	15.0709	17.74	5.79177	0	0
NECTIN1	10721	11075.5	11214.1	13784.7	12919.6	13353.2	11892.5	12236.2	834.36	809.188	743.567	828.435	773.627	770.357	723.648	632.285	3.98993	0	0
RBPMS2	26.9945	8.49917	19.0916	30.5485	16.0808	26.2489	30.2556	14.8026	2786.13	2663.9	2590.97	2484.13	2493.12	2378.65	2531.28	2506.14	-6.8817	0	0
CTGF	919.729	871.724	961.369	945.136	989.33	929.48	811.711	954.008	15184.6	15544	15085.5	15059.3	14623.2	14886.7	14656.3	14925.1	-4.02124	0	0
OTOGL	13.4249	12.4357	18.0641	6.93653	3.69393	4.06432	12.8338	7.3912	379.674	417.63	390.298	408.875	422.165	368.105	418.879	432.703	-5.35597	0	0
L1CAM	67.9403	49.0239	50.2429	73.0432	67.6901	70.6921	64.0457	44.2603	1800.59	1671.5	1633.24	1571.26	1825.06	1529.06	1647.3	1434.22	-4.74686	0	0
SAMD12	1712.58	1656.81	1774.05	1517.12	1447.02	1417.49	1488.75	1306.64	112.203	144.432	162.12	143.186	148.359	157.067	137.73	120.1	3.4526	0	0
FKBP10	130.969	175.947	166.784	255.108	274.728	196.012	216.039	209.645	25741.4	25427.2	25281.3	23980.9	24265.2	24002.1	23011.7	20876.1	-6.88605	0	0
GRAMD2	1328.15	1362.63	1291.9	1493.55	1413.82	1586.13	1463.23	1333.71	0.873072	0	0.000159599	2.13256	0	2.12123	1.83599	0.00871081	10.5042	0	0
PCDH11X	0	0	0	0	0	0	0	0	269.457	318.563	303.23	308.133	255.867	286.496	279.023	303.425	-11.1901	0	0
HENMT1	1727.53	1674.54	1470.71	1541.83	1505.1	1456.9	1752.83	1635.5	0	0.819254	0.00011432	0.0130977	0	4.16658	0	0.00623899	11.0963	0	0
OSBPL7	1120.42	1217.02	1079.94	1499.47	1389.25	1531.54	1068.78	1215.21	14.7653	35.6378	20.0151	14.392	26.8967	8.98989	19.6974	11.5962	6.03701	0	0
TUBB4B	33562	33020.3	34108.3	37816.7	37901.8	38141.1	36149	37406.8	5425.9	5549.92	5600.27	5295.03	5453.22	5361.21	5532.49	5103.05	2.73337	0	0
TUBB4A	11.612	17.6579	26.0984	14.0676	10.362	12.1405	12.1832	23.9475	2598.43	2584.45	2475.88	2243.67	2361.7	2238.6	2268.1	2032.87	-7.18577	0	0
TRAPPC3L	0	0	0	0	0	0	0	0	1221.14	982.069	1187.9	1165.5	1058.37	1278.94	1069.79	1395.07	-13.199	0	0
CREG2	1060.66	1076.51	1113.06	1005.03	990.977	1077.99	1085.26	1044.26	7.00306	9.9737	8.00607	10.8061	7.96536	2.33871	5.246	10.379	7.07172	0	0
MAPK8IP1	92.8319	116.528	109.509	131.351	144.969	129.3	110.932	123.682	1676.25	1617.12	1594.21	1624.46	1519.37	1405.42	1500.43	1363.28	-3.67647	0	0
GLMP	921.385	946.647	894.093	1144.86	1061.62	1076.97	1048.43	1098.61	25.5407	10.5262	20.0121	10.9517	7.95904	2.41648	2.3524	9.42224	6.49842	0	0
THBD	886.255	1031.78	957.368	1076.42	1025.4	970.921	1021.17	1103.81	1.70281	8.80921	0.000490726	8.45416	1.98966	0.0515949	0	0.0267998	8.50452	0	0
SLC38A4	35.7411	23.9286	41.1547	11.8968	11.2083	30.2842	22.7008	16.9047	5726.08	6100.69	5612.28	6332.45	6089.43	6385.36	6618.93	7069.62	-8.01259	0	0
F3	36137.3	36489.9	36154.6	30669.4	31399.9	31413.5	32306.9	35203	206.72	258.241	269.201	221.02	252.908	232.226	176.369	256.427	7.17021	0	0
CCBE1	968.572	1020.28	954.347	1026.81	832.798	938.587	965.379	1010.6	0	0	2.00095	2.11175	0	0.00961588	0	0.00499815	10.6321	0	0
ZNF83	0.0470655	0.0147477	2.0085	0	0	0.00386955	4.47504	6.16546	1199.27	1188.67	1364.04	1331.69	1314.26	1463.39	1413.08	1440.12	-9.65231	0	0
SCARF2	122.468	111.302	99.4651	118.856	105.611	103.071	112.912	120.48	2569.49	2607.69	2303.75	2167.13	2113.77	2282.9	1986.76	2091.17	-4.34043	0	0
TET1	23.1424	25.0594	28.1343	35.5872	22.6953	31.3218	44.303	43.814	1329	1339.01	1433.09	1482.42	1283.38	1506.95	1534.83	1587.12	-5.49676	0	0
GJB3	2295.92	2171.03	2483.31	3021.02	2694.42	2851.04	2645.11	2582.29	25.9608	12.6076	11.0105	2.59912	23.9059	23.6838	8.56089	38.1995	7.13733	0	0
DOCK3	37.3369	81.9671	72.3193	59.1549	64.739	75.74	50.6501	73.2714	3531.58	3518.16	3349.55	3482.18	3610.26	3166.43	3634.82	3274.82	-5.73461	0	0
RBM20	4.90425	20.6424	13.0577	16.1557	13.3539	16.1463	0.443643	9.49034	1969.48	1987.94	1842.4	2049.72	2044.1	1833.88	1933.63	1724.11	-7.30759	0	0
TRIP13	14862.5	15203.5	14742.1	13409.2	12816.5	13094.6	13831.4	12887.4	982.245	946.601	912.696	907.587	924.962	972.082	978.155	892.816	3.88167	0	0
CPVL	651.235	839.313	870.949	774.837	731.024	823.389	867.261	835.514	0	0	0	0	0	0	0	0	12.6496	0	0
CLDN16	36.4551	34.3753	26.1367	35.3166	25.5079	44.4303	61.403	40.8424	5913.99	6310.47	6229.75	6334.64	6031.68	6321.39	6337.75	6573.35	-7.3667	0	0
TMEM173	1162.55	1314.75	1225.59	1511.63	1475.91	1444.7	1229.89	1283.35	19.7421	5.97067	16.0114	19.4312	7.95573	17.2213	10.6074	10.4825	6.6295	0	0
FGFBP1	3887.72	3894.19	4017.27	3584.22	3372.02	3503.77	3788.82	3699.91	4.45453	3.22074	2.00207	2.244	1.98817	2.2231	1.7004	10.2726	10.001	0	0
CDKN2A	16787.7	17303	17275.7	25085.6	25173	24115	19898.7	23077.8	1471.23	1371.17	1142.87	1375.05	1205.73	1171	1167.36	1182.77	4.06379	0	0
NFATC1	2.45613	6.23562	2.01604	4.34521	5.70693	4.04976	7.04013	14.4596	1893.16	1769.39	1772.35	1571.44	1764.31	1634.25	1680.28	1691.63	-8.19073	0	0
CYP26B1	217.975	164.567	191.881	264.144	223.885	213.16	166.258	179.451	3469.88	3404.74	3422.61	3521.41	3391.21	3401.57	3306.99	3097.58	-4.05469	0	0
PCDH10	2.13994	0.00249126	0.000291364	0	0	0.000653867	0.0105991	0.00298808	1884.87	2029.41	2087.59	2275.12	2230.27	2332.66	2349.92	2623.63	-12.5131	0	0
SCD	5515.5	5296.32	5625.59	4969.46	5126.86	4687.86	5128.85	4765.25	20316.9	20033.4	19310.7	20254.8	19660.2	20468.1	20938.8	21095.8	-1.97898	0	0
KRT18	15616.1	15977.6	16725.1	17458	17666.6	17875.3	17979	18265.6	4201.26	4163.39	4433.38	4341.57	4545.18	4302.21	4422.96	4340.58	1.98504	0	0
PCNX2	1838.18	1783.86	1748.97	1839.66	1801.29	1828.65	1875.78	1761.42	49.9103	37.497	32.0258	38.246	13.909	36.9119	44.0934	45.7627	5.59207	0	0
COL17A1	15335.2	15490.9	15493.5	18112.9	17862.8	17847	17079.2	16185.7	288.107	240.441	238.182	249.205	298.73	214.072	225.234	186.984	6.10105	0	0
ARHGDIB	1330.27	1403.11	1590.21	1300.84	1299.47	1406.34	1327.04	1297.01	17.2981	29.7327	22.0176	17.7302	25.889	34.3906	15.756	34.2504	5.79392	0	0
RASGRF1	398.661	346.456	379.725	359.471	337.836	375.829	435.138	326.26	3.58818	3.33446	4.0025	4.29258	1.99011	2.18629	0	0.0244533	7.18598	0	0
PADI3	5480.13	5338.19	5589.46	6638.72	6261.78	6834.67	6229.55	6351.29	8.22344	0.5938	6.00371	2.24814	1.98797	2.22689	3.56752	4.16432	10.6661	0	0
CNTN1	1053.17	1090.84	1156.22	781.327	901.531	756.797	902.642	850.452	16.9929	7.77618	10.0085	6.76848	11.9466	15.0979	20.0613	10.4679	6.22212	0	0
ZPLD1	4.90118	20.6407	15.0625	4.9982	13.3557	13.1294	10.8036	12.5716	16725.9	17671.3	17317.2	17906.5	17590.3	18495.5	19771.3	21823.5	-10.5775	0	0
NRIP1	4352.92	4278.82	3897.73	3108.09	3340.63	3337.08	3527.67	3298.55	20.9047	29.5776	17.0155	22.0209	29.8754	28.1593	26.856	36.3339	7.10481	0	0
NRIP3	0.00794429	0.00249154	0.000291397	0	0	0.000653941	2.18952	0.00298842	2294.44	2397.78	2272.73	2442.41	2454.3	2464.02	2346	2507.07	-12.6198	0	0
TSKU	6300.68	6252.37	6269.55	7373.02	7264.43	7174.16	6270.66	6610.36	922.306	939.702	860.656	867.067	921.986	937.262	822.914	776.124	2.92434	0	0
PPP1R3C	0.0469954	2.07338	4.01249	1.77511	0	4.02808	0.0627341	0.0176639	485.077	576.493	557.425	646.763	549.597	553.463	623.14	561.11	-8.42	0	0
PPP1R3B	610.431	518.2	669.027	613.852	660.905	580.942	587.509	586.127	3265.13	3149.07	3359.56	3384.85	3248.82	3337.57	3483.57	3395.67	-2.46266	0	0
FGFR2	831.359	879.967	898.086	949.792	897.821	895.128	876.29	849.306	5932.72	5972.82	5940.53	5905.08	6021.73	6067.49	6256.46	5939.38	-2.76184	0	0
RIBC2	348.048	427.233	318.468	352.405	368.482	365.727	349.744	355.445	0	0	0	0	0	0	0	0	11.5022	0	0
INPP5D	7188.64	7559.75	7374.58	8050.26	8159.3	8326.92	7776.44	7623.15	1.69618	1.51099	8.00395	6.38998	0.992309	4.28424	0	0.0280547	11.3828	0	0
FREM2	853.293	829.938	831.776	736.623	727.24	743.607	766.997	780.042	5.56912	0	0.00027144	0.0311178	3.98835	0.028517	1.79891	0.014818	8.96044	0	0
SHC2	0.107414	1.08028	6.02214	3.53011	4.78484	0.00881472	4.67577	8.27096	1416.39	1323.65	1284.98	1177.73	1256.52	1220.76	1178.16	1160.88	-8.39826	0	0
TIAM2	53.5667	72.6125	63.2792	53.9227	49.4	64.6352	52.5515	43.1762	956.97	888.039	852.65	875.711	843.317	942.6	768.147	794.834	-3.92993	0	0
MRC2	262.556	266.58	329.507	425.199	385.784	399.015	280.57	406.486	11941.8	11769.4	11233.6	10700.4	11446.1	10645.4	10775.7	9385.38	-4.99341	0	0
KRT5	149823	153362	151242	191234	182259	186077	178382	174912	0	0	0	0	0	0	0	0	20.3899	0	0
TLE2	321.763	241.645	266.239	368.105	410.796	303.115	337.385	339.613	5015.89	4749.04	4380.34	4261.83	4243.49	4079.96	4061.99	3943.4	-3.74512	0	0
IL1A	17061.8	17315.9	17423.3	13026.2	13425.8	12730.9	14064.8	13406.4	2.60492	0	3.0024	0.0663336	3.98404	4.29982	5.4904	6.19297	12.1454	0	0
IL1B	7602.75	7149.89	7495.11	7058.05	6747.17	7023.66	7039.45	6856.8	1.82353	0	0.00013699	1.08611	0	2.11515	0	1.04042	13.0334	0	0
THSD7A	0	0	0	0	0	0	0	0	656.591	678.309	628.481	640.89	762.694	637.122	725.941	699.743	-12.4141	0	0
GPR87	1297.19	1261.75	1351.15	1188.17	1388.22	1391.17	1274.7	1328.33	0.78047	3.29466	0.00051277	3.26662	9.97415	0.0539169	3.61478	1.07452	8.81827	0	0
COMP	0	0	0	0	0	0	0	0	2195.12	1962.09	2083.58	1720.05	1810.1	1728.69	1674.62	1574	-13.8555	0	0
IL11	21.3854	8.45411	18.0815	16.7881	19.0708	31.2557	15.6061	8.54629	810.815	903.015	878.668	909.372	847.304	833.366	793.401	794.8	-5.59189	0	0
GSTM4	33.2114	29.2468	31.1531	30.6921	51.6408	31.3444	39.1954	60.418	1279.68	1136.46	1154.88	1074.97	1182.85	1049.52	1171.35	1109.71	-4.89564	0	0
TMSB15A	2.16355	2.04996	0.00058106	0	0	0.00130401	0.0211448	0.0059596	322.839	369.843	380.29	396.797	371.374	436.88	417.256	400.426	-9.24572	0	0
COLGALT2	4.6056	9.28593	6.02644	4.36551	5.71591	0.0129694	2.59492	10.3653	2528.81	2768.92	2686.05	2814.05	2648.44	2729.93	2783.77	2700.09	-8.94115	0	0
EFHD1	32.0879	27.1822	56.2247	26.1261	43.9017	36.3759	49.1695	29.4885	1405.63	1301.29	1415.07	1244.32	1239.59	1194.87	1228.33	1254.66	-5.09496	0	0
RBMS3	31.7255	60.8479	22.1128	22.7413	31.4517	19.2328	24.1382	23.176	2241.12	2439.76	2442.86	2539.84	2560.83	2625.73	2701.54	3072.05	-6.44829	0	0
CBR1	4044.62	4015.2	3940.98	5215.39	5499.43	5259.62	5076.06	5373.99	0	3.61139	9.15e-05	0.0104767	0	0.00960165	0	0.00499076	12.9502	0	0
CD22	440.846	524.267	564.562	570.651	586.637	574.838	498.649	532.619	3.52439	0.608675	6.00361	2.23981	4.98139	4.30988	3.58035	2.1126	7.25702	0	0
ANXA6	4.32934	0.0123093	0.0014392	1.79112	3.87423	0.00322994	0.0524256	0.014765	2819.49	2633.35	2670.03	2658.94	2500.08	2765.61	2670.04	2485.36	-10.8803	0	0
ANXA8	1717.25	2199.65	2017.18	2270.88	2251.97	1013.52	2139.14	1846.37	0	0	0	0	0	0	0	0	13.9229	0	0
MEST	3493	3313.82	3508.96	3262.07	2943.61	3081.46	3161.38	2982.93	5.42263	2.3635	4.00279	4.32757	0	0.0606926	5.49073	3.13255	9.94548	0	0
MCM5	9564.79	9651.58	9589.68	12101.9	11472.5	11617.5	10463.5	10773.6	1907.23	1698.05	1748.33	1737.31	1863.88	1807.55	1673.05	1524.95	2.61005	0	0
MCM4	29433.4	29110.2	29079.4	26887.8	25566.6	26611.5	27464.3	27051.6	1963.57	2077.79	2190.67	2221.57	2201.4	2344.52	2216.41	2299.52	3.659	0	0
MCM3	18721.4	18462.4	17139	19435.9	19516.5	19096.8	19496.1	17405.1	2640.19	2572.83	2766.11	2678.6	2804.78	2541.31	2651.21	2577.08	2.81361	0	0
MCM2	16050.5	16166	16698	20171.4	19880.3	19698.9	18141.1	18173.4	3662.11	3735.34	3688.81	3574.01	3660.04	3435.32	3194.83	3264.44	2.36127	0	0
ISL1	217.266	269.135	209.965	211.479	251.533	234.376	208.459	185.822	3465.16	3449.2	3570.72	3568.62	3749.65	3664.1	3510.1	3771.06	-4.0054	0	0
DSC2	1629.64	1648.42	1671.58	1237.45	1237.37	1307.39	1625.61	1455.25	0	3.12059	0.000832702	0.0956684	9.96852	14.7252	1.65679	8.26694	8.2849	0	0
MST1R	6018.76	5799.96	5787.37	7369.72	6853.1	6952.9	5969.92	6518.04	17.8576	16.5491	6.00677	6.80025	5.96138	27.6492	8.73262	18.6768	8.87454	0	0
KRT4	2328.2	2297.67	2129.71	2393.32	2363.07	2335.83	2370.42	2244.74	3.33664	11.8663	6.00497	8.68148	6.96918	2.32066	10.9375	5.25029	8.33972	0	0
SUSD4	1236.85	1282.42	1180.38	1253.34	1161.41	1348.72	1275.39	1090.58	8.01962	13.767	1.00216	5.51006	3.97786	4.41748	10.9772	2.15636	7.56124	0	0
HOXD10	838.803	668.822	621.845	616.06	633.963	640.555	690.576	683.552	9.08164	2.23363	0.000850011	3.34214	1.98627	6.44617	13.9615	0.046452	7.12702	0	0
TMEM40	1968.21	2095.87	2167.86	2029.86	2086.92	1992.35	2189.56	2216.26	9.05256	1.34456	0.000913731	6.5048	13.9598	2.26999	3.49603	4.19213	8.65306	0	0
PDZD4	64.1075	52.9916	41.1982	52.3952	50.487	42.4531	43.1229	41.0042	2245.98	2179.29	1986.51	1963.62	1988.33	1898.95	1897.65	1614.74	-5.34317	0	0
ANKEF1	1417	1340.65	1460.62	1040.75	1145.14	1110.38	1350.11	1314.67	0	0	0.000535509	10.5392	3.98458	2.20339	5.50654	2.10447	8.71307	0	0
BDNF	213.711	183.232	238.067	199.051	214.223	214.183	252.142	185.758	5025.71	4856.52	4951.77	5021.59	4863.78	5071.4	5178.24	4911.08	-4.55277	0	0
SORCS2	1310.48	1525.91	1322.05	1679.67	1811.17	1705.36	1415.44	1620.78	13.5384	6.36115	5.00485	19.1621	1.98166	7.62044	7.1019	4.241	7.55705	0	0
CES2	10828.9	11109.8	11179.9	13326.7	12737.8	12863.2	11595.4	11807.4	1116.96	1090.76	1158.88	1136.95	1125.1	1188.94	968.522	1053.42	3.433	0	0
PGPEP1L	6.46193	0.0159541	0.00186515	0	0	3.0246	0.0679762	4.13361	444.752	416.856	407.31	411.018	390.293	356.234	400.844	384.899	-7.80814	0	0
BCOR	1727.93	1777.53	1780.1	1640.11	1610.78	1800.34	1747.48	1579.08	6824.8	6935.71	6772.16	6910.9	6974.58	6863.99	7278.32	7112.59	-2.02686	0	0
SERINC2	17397.6	17192.6	17469.5	22088.2	21420.7	20997.2	18453	19643.3	1476.15	1473.93	1319.01	1301.2	1348.12	1330.31	1327.77	1231.83	3.83841	0	0
PCSK1N	0.0236967	0.00742924	0.000868752	0	3.89343	0.00194966	2.24969	0.00891111	1008.65	903.196	954.723	723.142	757.681	804.113	739.539	728.151	-9.85511	0	0
IL18	2502.23	2277.77	2348.67	1826.55	2029.72	1727.7	2000.11	2168.1	42.2815	68.2543	64.0506	94.5478	84.6453	65.2712	77.0772	85.3682	4.85989	0	0
MUC15	0	0	0	0	0	0	0	0	3515.87	3704.95	3753.86	3980.79	3819.33	4010.29	4474.42	4714.65	-14.9716	0	0
CMTM7	4.7845	15.4807	0.00936704	18.2416	9.52652	9.09355	5.06218	9.43228	1202.69	1050.33	1030.79	1174.11	1099.2	1203.12	1214.49	1133.65	-6.95111	0	0
MMP14	10192.5	10215.4	10094	13858.5	12987.3	12675.3	12046.7	11948.9	418.451	430.001	352.269	368.436	389.311	311.842	345.164	312.049	5.00354	0	0
MMP10	0	0	0	0	0	0	0	0	50990	51788.3	52285.8	53325.5	52668.3	54115	53765.4	59111.8	-18.7144	0	0
MYO18A	12291	12419.4	12631.5	15966.2	15162.8	15355.6	14262.8	13943	1941.66	1840.47	1843.4	1795.16	1866.87	1629.99	1701.71	1459.32	2.99207	0	0
CAPN2	27081.8	27293.2	26806	28383.1	27617.5	27992.6	28825.2	27457.3	4814.08	4515.42	4833.68	4915.5	5013.14	4805.65	4887.31	4874.53	2.51823	0	0
ATXN1	1555.99	1676.46	1503.84	1385.84	1421.37	1420.51	1488.38	1286.66	15.0576	12.9847	14.0106	17.3448	17.9301	10.9469	10.5981	9.45957	6.74731	0	0
SRGAP3	2325.94	2391.22	2127.7	2247.75	2369.74	2377.24	2433.23	2223.8	151.535	172.605	127.101	149.882	141.372	161.582	183.982	153.326	3.89375	0	0
WBSCR17	0	0	0	0	0	0	0	0	420.212	346.932	382.29	329.432	372.377	322.621	399.383	369.188	-11.5307	0	0
MICALL1	7354.71	7552.54	7577.51	8906.16	8665.84	8572.43	7709.06	8268.9	1463.23	1335.85	1265.96	1276.98	1278.42	1318.19	1114.37	1095.29	2.6702	0	0
GYG2	0	0	0	0	0	0	0	0	2385.49	2511.59	2450.87	2526.39	2249.18	2328.55	2344.27	2116.25	-14.2142	0	0
PEAR1	901.824	936.158	950.328	971.674	949.192	1010.28	940.537	985.465	83.6539	76.1462	103.075	77.8283	90.609	86.8021	83.1179	90.6905	3.46604	0	0
S100A11	10356.3	10115.3	10142.2	8941.49	9385.34	9613.09	10327.5	10505.1	109.718	67.273	100.075	94.0639	87.6095	89.106	125.151	90.7836	6.69777	0	0
TMEM216	846.772	824.82	961.345	726.647	829.267	800.173	781.447	784.308	0.519351	7.0333	23.0129	6.71401	12.9477	16.0692	11.6723	8.38775	6.24624	0	0
CDC25B	11115	11211.7	11322.5	11942	11752.3	12047.9	11072.3	11076.7	2773.64	2650.64	2567.96	2681.81	2626.54	2530.42	2610.95	2448.86	2.13136	0	0
IL32	85.2564	61.5923	79.3678	92.3286	101.12	93.9351	92.3863	71.454	1304.82	1285	1231.94	1279.15	1346.14	1283.56	1261.61	1146.32	-3.9004	0	0
RAB25	3175.29	3351.26	3141.31	3437.68	3341.81	3254.2	3017.91	3133.81	6.91152	1.09224	7.00619	4.555	14.946	24.3189	15.5187	2.19381	8.4006	0	0
KRT8	32323.1	33047.3	33305.6	39786.8	38357.9	37214.6	37829.7	37139.4	414.489	392.869	385.294	401.231	448.065	385.293	355.717	403.588	6.5028	0	0
WNT7A	754.327	717.936	742.402	958.009	857.823	888.043	943.163	941.285	0	0	0.000182105	0.0208693	5.98689	0.0191256	1.82804	0.00993958	9.60641	0	0
WNT7B	3136.1	3121.66	3072.01	4017.22	3866.5	4056.32	3695.98	3679.93	24.6685	24.4176	28.0204	19.8556	29.8782	30.2061	21.3259	19.8962	7.16816	0	0
CTSF	174.161	184.108	154.726	225.752	197.175	161.686	202.75	172.039	1955.43	1999.56	2121.61	1744.14	1897.72	1903.13	1641.35	1827.23	-3.35563	0	0
CPT1C	107.646	123.891	98.4819	168.06	142.844	214.026	129.914	122.814	6330.24	5812.69	5706.35	5660	5567.72	5461.02	5005.86	4523.41	-5.31156	0	0
TMEM130	0.043102	2.07076	0.00157918	3.67888	4.85127	0.00354413	0.0575344	0.0162019	650.458	764.995	662.505	677.805	639.205	687.816	679.203	570.704	-8.76529	0	0
SPRY1	725.015	728.004	778.521	659.66	654.932	653.688	631.88	661.629	8979.01	9617.99	9370.14	9797.19	9606.1	10075.5	10126.4	10138	-3.8221	0	0
SPRY4	285.313	234.254	275.257	252.008	304.784	303.068	280.634	325.814	1943.87	1918.39	1851.41	2043.16	1893.74	1882.61	1979.38	1814.75	-2.76093	0	0
GNB4	13.7321	20.7075	22.0867	6.71086	12.3168	21.1895	14.3442	10.5753	15553.6	16421.7	16173.3	16639.2	16376.6	16257.2	17405.4	17813.8	-10.0854	0	0
AIM1	12156.6	11381.1	11557.6	10030.1	10263.1	10335.5	10633.5	10440.3	39.9541	51.0061	60.0451	81.2957	57.7486	57.5039	51.7179	59.4193	7.56928	0	0
CDCP1	5895.34	6038.9	6081.67	5256.28	5317.17	5650.65	5361.03	5357.56	10.4993	13.1421	2.00396	10.975	13.943	17.161	16.3196	10.4577	8.87611	0	0
PLPP3	682.356	664.759	789.576	737.021	778.952	696.113	616.835	758.951	17.3464	22.7652	22.0172	24.0382	19.907	17.5503	38.2473	25.0064	4.92705	0	0
TUBA4A	4615.53	4713.85	4846.05	4852.99	4600.38	4502.95	4415.81	4189.7	731.072	650.194	710.54	633.325	712.896	660.926	696.17	716.414	2.73637	0	0
NUP62CL	687.695	754.955	735.332	594.665	632.052	707.196	705.873	581.084	1.82358	1.71518	0.000136884	2.12589	0	0.0143739	0	0.00747073	9.63483	0	0
SCCPDH	383.352	400.462	391.788	392.25	355.874	399.075	427.588	469.405	2029.91	2107.38	2115.61	2110.18	2185.47	2141.88	2246.98	2259.89	-2.41757	0	0
SYT17	976.664	1042.15	1020.64	959.023	1033.06	1037.57	979.783	930.088	19.8502	26.6772	31.0233	47.4609	39.8431	26.1564	22.9987	25.1042	5.06347	0	0
SYT14	4.30563	2.06254	0.0011558	0	0	0.0025939	0.0420883	2.07518	247.579	245.138	246.189	252.602	242.933	272.174	277.669	262.778	-7.79728	0	0
MEIOB	0.110964	2.1104	0.00405657	11.0999	3.80638	4.0405	6.85355	1.09841	883.813	1071.36	923.705	933.797	935.913	975.396	925.044	1020.9	-7.96543	0	0
DSC3	7098.57	6937.47	6909.43	5361.4	5502.73	5432.47	5860.32	5782.19	10.0942	15.9066	20.0156	19.7383	21.9054	32.1624	15.8816	35.2021	8.16662	0	0
UCHL1	471.081	450.563	543.465	559.239	543.727	499.104	501.893	546.123	10136.1	10036.4	9972.6	9888	10143.8	10008.4	9479.94	9975.4	-4.27275	0	0
CLGN	234.483	205.882	216.972	194.843	174.073	161.701	188.053	183.562	2540.03	2778.27	2711.07	2767.34	2737.05	3009.73	3162.59	3280.73	-3.88159	0	0
FAM171B	499.703	473.201	545.449	405.202	464.647	383.973	408.466	446.66	4564.34	4807.77	4400.36	4729.78	4518.28	4859.86	5222.28	5543.82	-3.41317	0	0
CASP4	2598.93	2839.45	2953.42	2420.17	2586.7	2619.73	2756.72	2468.14	37.528	75.2015	51.038	55.5178	49.786	29.7417	26.1718	53.111	5.80608	0	0
CASP1	1452.62	1527.79	1514.88	1354.99	1134.51	1361.9	1411.08	1345.2	0	0	6.88e-05	3.13436	0	0.0072217	0	0.00375385	11.4764	0	0
MYC	12920.4	13269.1	13543.7	14860.6	14188.7	14333.2	12830.9	13457.6	3065.25	3108.23	3032.31	3034.99	2839.61	2987.11	2922.24	2876.4	2.19657	0	0
TNFRSF10D	2.22262	0.012312	4.01169	0	1.91522	2.01773	0.0524373	0.0147683	1129.1	1160.12	1194.91	1192.73	1211.72	1155.6	1218.87	1063.92	-9.69543	0	0
CLCA2	1223.09	1207.25	987.497	830.038	868.995	934.559	916.037	991.822	0	0	4.59e-05	2.09602	0	0.00481988	0	0.00250548	11.4077	0	0
PNMA2	0.189817	8.29104	4.02349	9.92932	5.69016	4.0528	4.89987	14.4833	1255.19	1249.62	1154.88	1166.93	1423.81	1410.22	1354.91	1287.99	-7.59671	0	0
EFEMP1	4387.59	4405.83	4368.87	3579.48	3748.16	3777.56	3816.65	3804.84	57.4447	74.6153	75.0587	64.9123	79.649	99.4542	99.7981	110.234	5.59204	0	0
EFEMP2	178.048	231.853	191.889	214.324	224.754	247.476	211.713	215.97	2816.98	2770.94	2762.1	2570.42	2514.03	2581.31	2394.99	2259.16	-3.58879	0	0
VDR	1154.27	1229.46	1172.35	1272.86	1265.33	1348.72	1209.29	1258.09	172.319	138.088	173.129	145.542	150.342	148.722	138.406	157.448	3.01707	0	0
TBC1D8	6779.06	7104.08	6713.57	6911.96	6958.65	7139.82	6865.83	6769.74	803.851	824.265	733.562	962.583	928.97	737.087	842.973	748.959	3.069	0	0
TBC1D9	307.465	329.428	277.259	240.492	282.834	273.79	223.364	226.712	2167.03	2035.63	1911.46	2148.25	2041.09	2097.35	2110.84	2119.16	-2.94321	0	0
TBC1D2	4711.68	4895.01	4653.21	6080.14	5927.8	5754.67	5053.11	5301.9	436.254	419.137	343.263	359.792	390.306	351.699	356.884	294.397	3.84202	0	0
UNC13D	1068.21	1041.42	1086.97	1357.37	1423.65	1350.74	1316.74	1187.94	67.3876	55.3477	53.0413	67.4851	52.7644	57.4941	61.9011	37.7751	4.43535	0	0
UNC13A	24.4395	14.5714	21.0838	5.80292	7.47671	16.1604	20.9265	10.5717	2659.22	2405.88	2372.81	2481.74	2571.79	2432.64	2306.52	2145.46	-7.33105	0	0
EMP2	5649.71	5189.28	5606.51	5139.51	5357.28	5121.26	5233.58	5236.93	848.147	794.606	838.639	835.272	675.025	791.147	970.66	872.825	2.68183	0	0
EMP3	56.2031	52.1951	56.273	48.0462	99.4295	100.937	63.3501	81.62	2936.55	2815.91	3035.31	2770.59	3018.84	2581.65	2778.15	2927.4	-5.35315	0	0
EMP1	4959.88	5165.2	5345.31	4530	4558.36	4603.99	4736.69	4875.18	70167.9	70727.6	72450.2	74867.1	76065.2	76407.1	79178.2	78956.3	-3.94898	0	0
AMOT	5.7837	4.21443	6.03038	8.93821	13.4754	6.0683	9.35076	4.25786	1081.55	1178.62	1069.82	1030.16	1167.92	1077.52	1190.39	1020.09	-7.21381	0	0
TMSB4X	12984.5	13128.5	12911.8	11197.4	11510.4	11386.2	12018.5	12174.3	219745	210772	218693	218406	224224	211145	223583	256957	-4.19601	0	0
FIBIN	0.0470241	2.0734	0.00172266	0	3.86558	2.01911	2.32401	2.08823	1477.59	1569.32	1468.12	1493.34	1260.48	1515.62	1360.71	1368.38	-9.75753	0	0
MXRA7	702.381	690.623	727.298	626.736	763.792	581.992	654.146	673.106	4297.82	3896.81	4085.11	3933.88	4128.99	3888.92	4096.32	4129.88	-2.58202	0	0
TTC39A	147.291	105.241	137.619	134.752	177.576	112.179	102.033	113.382	2142.26	2105.96	2067.58	2190.83	1981.35	2145.03	2022.94	2062.9	-4.01676	0	0
SGPL1	1922.13	1853.51	1821.29	1915.95	1839.39	1702.4	1833.28	1812.76	6115.31	6189.92	5917.51	6150.94	6040.65	5968.84	6098.83	5898.73	-1.71853	0	0
APBB1	30.9999	33.3446	38.1731	48.2723	47.7786	37.3828	31.3105	31.5539	1662.17	1450.88	1656.26	1441.19	1534.31	1547.2	1479.84	1370.55	-5.33188	0	0
SMARCD3	257.859	224.781	225.037	284	223.594	252.569	233.338	265.133	2971.04	2850.32	2935.23	2861.18	2716.15	2873.13	2819.41	2627.21	-3.52472	0	0
GATA6	1080.46	1188.87	1148.23	1312.23	1189.14	1208.32	1090.79	1222.4	102.602	120.483	132.1	139.666	105.523	111.984	138.996	147.889	3.24033	0	0
GATA4	0.00793758	0.00248944	0.000291151	1.87019	0	0.000653389	0.0105913	0.0029859	651.432	689.299	648.494	644.027	763.697	601.375	663.977	569.638	-10.7473	0	0
SOX15	2918.52	3067.71	3215.67	4619.81	4491.2	4263.45	4161.73	4461.81	88.5758	105.134	113.085	144.568	100.556	112.717	69.8766	113.604	5.20085	0	0
PDLIM4	888.774	885.427	950.347	1206.91	1194.11	1246.65	947.207	1230.56	0	0	2.00081	0.00525784	0	0.00481875	0	0.00250489	11.5116	0	0
MARS	7802.23	7692.91	7893.94	8604.9	8047.82	8271.37	7851.5	7694.49	29353.8	28346.4	28219.5	27347.3	28179.1	27253	27934	28230.4	-1.81598	0	0
ZDHHC2	425.29	499.048	478.16	436.66	395.903	382.95	355.491	500.878	3039.18	3165.51	3039.32	3305.08	3247.83	3346.19	3477.36	3647.89	-2.91758	0	0
APELA	0	0	0	0	0	0	0	0	6870.95	7462.76	7513.73	8083.92	7790.02	8367.6	8396.84	9015.68	-15.9615	0	0
LAMA3	10389.3	9881.31	9710.21	9862.13	9898.59	10394	10394.1	9542.89	628.133	678.205	627.481	724.688	752.732	773.229	675.47	650.867	3.86163	0	0
PSD4	1817.68	2008.67	1806.26	2560.39	2506.09	2564.09	2191.24	2343.13	48.1134	41.0685	43.031	11.5872	47.8094	32.6665	35.7577	29.3074	5.93191	0	0
NREP	337.829	388.862	402.81	381.186	351.309	286.991	330.895	328.27	2776.19	2504.13	2603.98	2478.82	2727.11	2466.55	2832.25	2889.74	-2.92052	0	0
GPR158	0	0	0	0	0	0	0	0	672.288	709.157	659.505	728.132	713.884	697.8	744.568	860.078	-12.5053	0	0
EI24	7461.03	7652.23	8037.57	7339.68	7278.49	7059.04	7288	7369.42	1919.98	1942.09	1853.41	1927.52	1927.59	1825.22	1972.18	2041.91	1.9485	0	0
HOXD11	584.165	644.007	653.993	777.106	771.304	780.933	833.425	709.814	0	1.42726	8.0045	0.0811352	0.990777	11.584	3.55444	6.2108	7.48918	0	0
QKI	2032.1	1952.24	2031.23	1652.2	1628.75	1656.95	1852.27	1984.53	9137.03	9198	8637.58	9406.92	9236.71	9627.45	10054	10116.1	-2.35048	0	0
TM4SF1	1469.61	1390.66	1568.11	1339.88	1324.23	1272.01	1393.36	1358.81	16199.9	16375.1	16196.3	16209.7	16805.7	17225.9	17240.7	17892	-3.59315	0	0
ABO	414.097	448.271	392.806	455.393	453.235	474.814	483.196	391.255	0	0	0	0	0	0	0	0	11.7859	0	0
HGF	0.00794069	0.00249042	2.00493	0	0	0.000653645	0.0105955	0.00298707	20989.1	22230.5	22579.2	23299.6	21550	22682.7	23999	25920.2	-15.8764	0	0
IER3	11537.7	11718.1	11823.8	11969.5	11310.5	11265.9	11552.3	10798.9	3539.58	3446.35	3501.67	3308.5	3317.52	3347.4	3220.95	3564.57	1.75514	0	0
PKP2	4236.6	4137.59	4102.67	3752.42	3951.06	3789.68	4032.56	3755.58	255.031	249.763	209.162	277.212	209.071	236.561	234.372	232.602	4.05919	0	0
PKP1	2023.73	1953.48	1871.54	2059.18	2237.5	2366.08	2125.56	2000.48	0	0	0	0	0	0	0	0	14.0293	0	0
SPIN4	0	0	0	0	0	0	0	0	1196.75	1235.61	1164.89	1471.1	1346.13	1276.07	1293.82	1409.86	-13.3504	0	0
SPIN3	0	0	0	0	0	0	0	0	474.646	543.07	547.416	532.474	515.744	540.328	563.91	568.289	-12.0726	0	0
ELMO3	2514.34	2488.25	2507.44	3463.08	3337.27	3280.41	2800.16	3007.88	107.976	87.7931	88.0681	82.2451	110.536	113.51	78.3613	77.3367	4.96996	0	0
ARL4C	2329.74	2385.1	2357.74	2607.71	2613.52	2485.36	2506.1	2595.82	157.391	152.197	122.095	147.415	129.429	160.202	117.715	108.691	4.18032	0	0
ADORA2B	8236.44	8358.53	8249.56	8449.58	8432.46	8617.9	7792.44	8555.12	447.84	503.935	410.315	428.713	443.066	437.331	450.106	439.089	4.22538	0	0
MRAS	134.931	119.64	80.4031	113.146	113.203	134.345	140.76	142.383	3702.49	3675.33	3562.72	3650.64	3994.59	3783.43	3571.8	3562.63	-4.91584	0	0
GALNT3	4670.77	5137.94	4992.7	3897.47	3897.56	3645.25	4187.47	4069.07	9.65306	6.18319	18.0109	8.81284	14.944	10.8374	3.29463	11.4534	8.69298	0	0
ZFHX4	2.31569	4.1377	6.02003	5.46788	0	2.02509	2.4267	0.0319346	639.771	711.344	650.497	661.522	690.99	610.094	734.087	678.92	-7.83583	0	0
ZFHX3	1749.54	1804.57	1667.6	1681.79	1716.55	1799.34	1781.91	1649.27	7723.28	7532.47	7235.51	7831.32	7793.01	7235.2	8141.9	7244.12	-2.13281	0	0
KIF17	14.3146	34.2571	25.1221	38.4779	29.5086	38.3575	12.8702	41.7123	1142.97	1156.14	1050.8	1043.01	954.821	1038.38	941.813	959.603	-5.12634	0	0
SH3BP1	4183.91	4197.05	4183.06	5024.28	4753.79	4631.23	4181.79	4514.51	1029.16	946.532	965.735	951.183	862.223	929.948	979.013	923.022	2.23286	0	0
LRAT	404.174	377.516	403.82	321.042	353.167	312.235	367.301	365.892	0	0	0.000137075	0.0157061	0	6.22826	0	0.00748116	8.73831	0	0
IGF2BP1	1574.71	1608.07	1783.1	1632.34	1525.08	1709.42	1622.86	1570.62	6177.87	6169.37	5904.5	6010.07	6133.25	6500.25	6447.97	5888.33	-1.91805	0	0
KIF1A	2.31567	2.09642	4.01595	0.786906	6.76407	6.04502	0.113543	0.0319313	6504.64	5820.43	5826.44	5724.67	5979.92	5782.18	5780.23	4995.78	-10.9448	0	0
CD109	14160.6	13745.2	13436.1	11072.5	11027.6	10600.2	12175.4	11712.1	15.2766	11.938	41.0279	32.7037	41.8379	38.7738	28.5795	30.2395	8.67988	0	0
SPATC1L	691.421	642.972	721.284	846.625	758.891	751.652	598.034	753.737	0	1.68532	0.000182137	0.020873	0	2.12708	0	4.098	9.3675	0	0
FZD8	154.106	167.567	141.675	199.571	198.139	163.703	209.652	234.442	5751.57	6085.68	5589.26	5400.95	4846.84	5254.9	5132.25	4684.96	-4.86206	0	0
CACNG7	2.15209	0.00373076	0.000436313	0.90579	0	0.000979161	0.0158747	0.00447481	2122.29	2179.36	2017.54	2035.6	1917.63	1913	1736.27	1716.84	-11.9073	0	0
XDH	2923.25	3070.54	3044.87	3392.55	3362.81	3082.46	3066.39	3403.05	0	0	9.15e-05	0.0104876	0	0.00961159	1.86218	2.05249	12.3483	0	0
POC1B	929.613	820.484	855.867	674.533	692.041	513.35	673.515	715.08	9014.07	10049.2	9781.45	10006.1	9584.18	10451	11076.8	11704.3	-3.79722	0	0
ANXA10	851.164	893.296	837.806	724.063	773.961	791.076	847.26	693.264	10.8026	1.23209	2.00294	17.0121	1.98319	2.31825	9.05014	11.3809	6.83383	0	0
SLC7A8	1697.66	1715.28	1669.62	2003.05	1983.34	1897.34	1794.11	1738.38	40.9346	25.6257	31.0241	31.7338	31.8599	31.4983	44.3273	21.0237	5.80337	0	0
KIAA1671	6551.7	6685.99	6772.83	6735.74	6725.39	7001.41	6718.32	6295.93	1445.01	1350.7	1368.04	1441.96	1488.52	1393.2	1359.94	1312.08	2.26097	0	0
PCDHB2	12.017	3.15508	5.02321	6.26193	3.77802	5.05217	3.68702	1.11681	448.058	409.855	458.347	441.57	457.019	385.469	400.642	392.251	-6.37111	0	0
PITPNM3	1102.04	1058.01	1076.92	1305.93	1275.89	1254.78	1235.03	1278.95	88.1937	92.3923	74.0588	119.472	79.6448	74.046	91.3883	73.1462	3.78941	0	0
PSTPIP2	4424.78	4499.32	4313.61	3310.08	3439.6	3256.28	3821.08	3558.51	0	5.34416	0.000226804	4.22424	0	0.0238239	0	0.0123804	11.4894	0	0
SNX19	2601.89	2735.37	2565.67	2347.75	2440.12	2285.35	2423.07	2283.62	0	0	0	0	0	0	0	0	14.2717	0	0
P3H3	0.118549	0.0370857	0.0043328	3.50812	6.72855	2.02972	9.03492	10.3225	2880.1	2546.59	2676.04	2333.28	2409.49	2204.02	2120.98	2145.46	-9.20188	0	0
CTDSPL	5596.03	5327.49	5256.92	4915.45	4794.48	4858.58	4670.55	5134.13	470.902	438.392	433.331	362.55	465.972	509.584	476.207	470.296	3.48215	0	0
LY6D	4106.04	4403.07	4335.76	5471.5	5371.74	5478.84	4996.72	5108.91	0	0	0	0	0	0	0	0	15.2684	0	0
OCLN	814.799	824.716	746.403	717.997	820.804	629.492	762.149	834.389	4687.76	4786.33	4905.74	4965.85	4773.17	5109.33	5161.25	5290.55	-2.68971	0	0
GNAL	268.661	238.138	195.912	242.91	226.578	232.365	212.042	207.726	3639.74	3899.07	3895.97	3552.4	3593.32	3684.85	3949.79	3729.44	-4.03624	0	0
MICU3	0	0	0	0	0	0	0	0	709.63	828.706	738.567	863.804	904.061	922.133	978.447	1111.28	-12.7919	0	0
NEFH	4.3518	0.0147348	0.00172266	1.77505	1.90868	0.00386616	0.0627727	4.12958	2718.5	2650.9	2798.13	2827.31	2914.29	2835.18	2966.42	2786.67	-10.7238	0	0
NRG1	4955.08	4995.64	4767.7	4745.65	4417.48	4527.2	4453.88	4310.24	37.2193	36.9787	55.0353	37.0323	15.9069	28.3458	11.8358	39.5248	7.14724	0	0
MBP	3030.08	2517.24	2644.04	2609.1	2610.5	2697.52	2653.71	2788.75	320.716	276.477	278.211	264.671	253.883	232.596	293.763	252.486	3.3072	0	0
SUV39H1	4112.25	3824.78	4000.23	4831.12	4740.52	4646.37	4223.13	4383.46	99.7244	159.124	95.0779	131.249	156.338	162.272	156.166	108.668	5.02195	0	0
ATP1B1	1971.71	1838.88	1947.85	1661.3	1547.82	1691.27	1745.33	1639.87	9874.72	10179.5	10438	10718.8	10043.2	10645.3	10845.7	11538.5	-2.58551	0	0
SLFN5	5114.97	4832.35	4978.65	4130.46	4300.38	4066.53	4327.86	4373.06	342.941	315.031	340.259	302.117	289.714	351.463	383.428	398.136	3.72909	0	0
SPINT2	13652.2	13850.7	13921.4	19495	19856.7	19074.5	16169	18146	120.533	112.324	98.0748	112.305	88.6036	79.5678	84.6672	87.7099	7.41607	0	0
SPINT1	5429.08	5813.42	5850.65	6323.09	6477.95	7000.36	5906.7	6544.16	15.1525	13.1298	10.0083	10.9797	9.95252	11.9433	6.93387	17.6211	8.99557	0	0
ZNF667	0	0	0	0	0	0	0	0	566.781	510.436	577.44	552.254	645.207	568.586	571.751	585.038	-12.1674	0	0
TSPAN1	5447.82	5351.56	5560.31	5701.35	5713.4	5518.3	5529.5	5503.21	29.967	29.2948	29.0224	28.4812	29.8693	25.1065	22.9932	44.6004	7.52994	0	0
TSPAN7	818.53	906.828	913.136	792.547	731.939	800.173	826.214	757.109	19.3866	17.8031	33.0206	12.2766	9.94143	23.7236	17.8213	20.8355	5.39385	0	0
CPA4	2942.1	2892.64	2818.84	2878.42	2786.6	2838.98	3209.2	3025.69	0	0	2.00081	0.00525784	0	0.00481875	0	0.00250489	12.9636	0	0
SH2D4A	1039.83	1019.26	1193.39	927.993	947.252	779.026	918.241	952.016	7.0451	10.0543	6.00498	2.351	11.9583	6.53505	3.41393	8.32054	7.09271	0	0
CA14	97.9739	133.902	138.594	99.9579	71.0594	104.063	111.471	78.9016	2803.19	2721.88	2928.23	2752.05	2864.51	2891.6	2951.1	3028.5	-4.778	0	0
KRT6A	2022.57	2028.3	1927.79	2387.69	1950.66	2356.99	1765.44	2121.97	0	0	0	0	0	0	0	0	14.0228	0	0
TACSTD2	25185.5	25920.1	25698	25696.7	25847.6	25253.6	24206	25823.8	0	0	0.000137033	0.0157013	0	0.0143896	0	6.11725	14.871	0	0
EHD2	8435.04	8860.06	8751.87	11044.3	10860.4	11052.7	10346.5	10029.2	73.4201	76.386	75.0552	43.1976	62.7222	71.4846	68.9833	54.3698	7.23097	0	0
HSP90AA1	69390.9	71936.6	73407.2	61437.7	62389.7	58457.4	65198.1	62274.6	11987.7	12161.4	12067.2	13120.8	12600	12711.3	13676	14744.3	2.34733	0	0
ANKRD33B	10944.7	11185.7	11757.5	12659.6	12323.6	11731.7	11655.8	11768.6	1144.15	1124.84	1200.91	1242.86	1103.18	1212.94	1150.62	1142.02	3.33488	0	0
PALD1	38.7438	29.2711	30.1529	49.0532	47.721	45.4471	30.3387	52.2258	1417.08	1337.3	1385.05	1341.38	1276.43	1259.84	1265.99	1104.7	-4.99797	0	0
UGT1A6	1216.26	1196.14	1266.75	1142.38	1149.08	1185.09	1115.61	1185.77	0	0	0	0	0	0	0	0	13.2143	0	0
LRG1	774.163	722.991	641.951	895.292	822.711	805.197	717.4	774.779	12.4694	9.74553	12.0085	2.42787	15.9425	2.39101	7.01397	17.5765	6.24617	0	0
CD160	21.988	16.5318	11.0496	8.75854	1.76264	13.1226	2.86253	8.43411	5758.69	5789.61	5849.46	6263.64	6127.27	6321.41	6872.3	7383.46	-9.20766	0	0
SSPO	0.234317	0.0731067	2.01936	10.7616	11.4974	17.1293	9.42408	13.5086	2118.6	1792.29	1833.39	1588.91	1892.76	1655.92	1604.91	1349.9	-7.70196	0	0
C1orf21	1315.33	1357.33	1372.24	1345.47	1297.64	1163.92	1273.54	1392.2	130.491	129.636	142.106	126.875	85.5907	141.927	137.978	138.628	3.34642	0	0
RAP1GAP2	206.621	243.467	275.243	318.87	287.703	244.512	268.452	216.226	3106.07	2882.08	2979.27	2793.55	3053.69	2820.09	2809.49	2566.79	-3.47823	0	0
IRX2	7157.13	7252.03	7507.19	9269.42	9337.18	8780.55	8110.66	8435.6	0	0	0	0	0	0	0	0	16.014	0	0
TMEM268	799.915	761.34	705.219	744.883	762.655	643.618	785.422	725.555	4025.32	4075.26	3647.78	3725.09	3786.48	3790.11	3956.79	3977.6	-2.38628	0	0
ZEB1	131.998	147.614	94.4652	203.538	153.442	118.242	130.984	108.245	2996.77	3205.5	3190.43	3309.48	3226.92	3308.28	3477.32	3747.96	-4.60011	0	0
GARS	5243.74	5368.99	5354.36	4516.71	4541.22	4595.91	4627.49	4523.06	22049	21813	22202.9	23320.4	22259.9	22694.6	22989.5	24716.7	-2.23127	0	0
EVA1C	551.555	592.824	605.748	606.962	521.572	577.892	581.257	534.818	2.43641	11.9094	6.00486	12.8385	3.97742	8.6092	3.42819	4.21872	6.39978	0	0
SESN2	1080.58	1198.25	1113.08	1324.56	1288.27	1204.29	1166.57	1292.58	5775.11	5703.91	5533.22	5864.4	5815.64	5483.88	5538.58	5372.1	-2.2206	0	0
ATRNL1	2.31579	0.0266384	0.00311321	0	7.74434	4.03587	2.42685	6.20777	449.492	475.559	478.363	489.581	484.894	440.651	417.513	431.857	-7.28278	0	0
GOLGA8M	21.9369	2.1861	14.0554	4.16046	9.50852	13.1194	6.23025	8.42189	7816.89	7644.44	7668.84	7323.11	7749.21	7306.71	7166.99	6882.28	-9.5396	0	0
BDKRB2	1137.06	1209.64	1263.74	1179.72	1108.08	1283.05	1174.68	1106.22	82.8209	89.1026	60.0502	101.268	64.697	98.4278	96.9887	78.2823	3.81455	0	0
SLIT2	0	0	0	0	0	0	0	0	27012	28168.5	28070.4	28304.9	28527.6	28193.6	29103.6	30451.7	-17.8046	0	0
NIPAL4	964.073	1002.64	838.843	916.44	987.324	1007.26	1003.16	1031.53	0	0	0	0	0	0	0	0	12.9273	0	0
TRIM16	11909.8	11740.1	11833.9	13385	12840.5	12911.7	12567.6	13021.4	676.992	743.393	707.538	713.768	675.054	703.002	596.316	627.959	4.202	0	0
CYP4F3	690.443	615.732	606.762	603.147	538.673	596.087	581.633	595.535	0	0	4.0025	2.20381	0	0.0471201	5.54126	8.20643	7.89075	0	0
SH3BGRL	0	0	0	0	0	0	0	0	6427.52	6795.63	6824.2	7348.25	7474.4	7574.58	7922.63	9275.15	-15.871	0	0
ARHGAP40	407.369	439.984	400.84	457.163	459.919	454.627	427.036	480.026	0	0	4.0025	2.20386	5.98202	0.0471425	1.74867	6.17363	7.43777	0	0
CUBN	0.196681	6.25371	6.02937	9.91223	7.63175	8.07705	4.91704	10.4031	937.001	976.092	868.664	911.986	1018.57	905.089	946.645	1044.83	-7.10542	0	0
DDX43	614.502	554.403	619.802	574.053	507.288	495.093	549.374	542.089	0	0	2.00088	0.0078779	0	1.06344	0	0.00375294	10.16	0	0
SERINC5	164.319	151.803	181.794	138.034	124.546	147.499	117.415	124.934	1687.22	1813.71	1672.27	1547.4	1594.04	1875.67	1647.13	1792.67	-3.5653	0	0
ZNF608	9.00906	7.28725	7.03325	5.19121	3.73173	6.06893	9.3631	12.4661	361.891	386.182	418.318	405.596	388.301	443.467	433.365	376.587	-5.72964	0	0
GCA	1829.63	1796.15	1874.51	1464.45	1547	1410.45	1574.37	1582.14	65.9871	52.1024	88.0631	63.5713	89.634	75.8124	53.2145	69.8749	4.55129	0	0
GCG	0	0	0	0	0	0	0	0	537.275	526.651	492.38	566.536	610.341	646.43	609.404	804.542	-12.2341	0	0
EPS8L2	5967.17	6258.75	6169.12	8616.91	8250.85	8403.67	7166.76	7874.59	178.901	151.102	164.122	131.407	153.339	138.957	123.079	102.517	5.67982	0	0
NXPH3	39.3394	25.2979	71.3051	80.5636	63.8822	74.7072	45.8018	54.561	6193.56	5729.53	5600.27	5359.5	5468.15	5328.69	5124.13	4653.71	-6.56693	0	0
CDKN1A	9497.67	9382.21	9116.53	11614.6	11575.4	11521.5	10287.5	10984.3	1114.27	1085.78	1190.91	1012.75	1195.8	1187.89	1069.08	1047.18	3.23753	0	0
F2RL1	1754.65	1701.54	1622.38	1487.69	1549.92	1440.74	1537.44	1538.1	67.0517	108.916	112.083	89.8326	89.6004	112.555	95.6765	108.359	4.00976	0	0
ST6GAL1	0.0354138	4.0973	0.00129782	0.861266	0	2.01702	2.28858	0.013314	648.061	611.258	612.467	650.412	637.222	561.313	707.375	604.952	-8.94332	0	0
LHFP	555.295	536.906	565.589	673.526	646.537	683.935	675.794	596.619	0.751371	6.84528	4.00293	4.3439	0	4.31454	7.37043	0.0350049	7.41198	0	0
LYPLAL1	1329.67	1358.25	1301.92	1077.3	1166.17	1123.5	1313.23	1202.6	0	0	0	0	0	0	0	0	13.2761	0	0
LACC1	1020.76	974.332	850.87	796.039	679.437	733.53	839.294	759.228	1.8667	0	4.59e-05	0.00525588	0	0.00481695	0	0.00250395	11.1506	0	0
ZSCAN31	1362.93	1416.56	1421.46	1316.98	1256.62	1395.21	1232.24	1223.67	154.972	119.563	114.089	109.652	144.386	89.5785	147.188	132.403	3.38848	0	0
CBS	1545.42	1440.82	1414.47	1939.51	1960.63	1851.85	1602.99	1707.86	15047.7	14286.2	14616.1	13309	13608.6	12827.5	12362.8	11431.6	-2.9967	0	0
PSD3	2478.89	2295.56	2408.95	2120.93	2124.88	2127.73	2385.66	2152.52	167.274	158.374	179.136	156.67	186.193	196.145	191.713	189.73	3.66627	0	0
KIF5A	0.129383	10.2784	2.01385	6.30406	3.79178	3.03771	4.73945	4.2013	664.081	660.79	658.5	607.987	639.215	567.771	564.213	634.066	-7.12363	0	0
NCAPD2	18468.9	17656.4	17959.8	18239.1	17990.2	19169.5	18596.3	17319.1	4418.6	4404.7	4163.17	4157.9	3979.63	4013.68	4061.28	4084.06	2.12692	0	0
WNT11	9.02433	0.069044	12.0456	1.51044	7.61063	18.1306	4.97707	8.37656	695.146	678.081	584.447	560.158	664.113	687.603	624.529	521.723	-6.32474	0	0
ADAMTS16	432.304	423.453	470.137	486.481	512.411	473.823	472.994	406.993	0	0	2.00148	6.32292	0	4.23204	1.78534	0.0172823	7.98247	0	0
SLC6A11	1920.6	1906.72	1998.11	2375.18	2239.39	2234.77	2177.75	1946.03	0	0	0.000182291	2.139	0	2.12712	0	4.09803	10.9094	0	0
GALC	1066.49	1070	872.98	816.174	831.954	801.219	876.434	887.006	55989.1	57854.9	58039.2	60295.4	58172.3	61309.9	63214.4	66776.1	-6.05986	0	0
GALM	5.53673	0.0301538	6.02112	3.55279	0	2.0267	2.45463	6.21901	688.137	772.357	723.552	678.177	710.892	683.84	817.338	871.578	-7.80215	0	0
ADRB2	2345.23	2383.94	2282.39	2462.53	2213.46	2401.48	2338.46	2105.43	0	0	0	0	0	0	0	0	14.1849	0	0
ALDH1A1	35.7135	16.7464	30.1255	24.8468	11.2142	30.2821	21.5606	18.96	87522	91796.1	91786.9	93636.1	91474	93573.5	92292.6	99756	-11.9323	0	0
ALDH1A3	58863.1	58084.4	58688.2	61416.8	62600.2	60643.7	61327	62585.8	1400.15	1346.15	1298.99	1209.55	1247.55	1439.55	1369.14	1303.67	5.51101	0	0
CHDH	0.00794429	0.00249154	0.000291397	0	0	0.000653941	2.18952	0.00298842	1020.1	1110.56	948.724	1005.78	970.763	961.432	908.761	958.482	-11.3377	0	0
EYA2	866.64	870.696	819.753	962.906	1061.83	950.69	960.378	941.467	0	0	4.59e-05	0.00525777	1.99535	0.00481868	0	0.00250485	11.3102	0	0
KLF7	3374.51	3091.23	2907.24	2885.42	2809.42	2788.48	3220.06	2819.34	0	4.90467	0.000832254	4.39021	9.96853	12.6591	1.65689	4.1834	9.30495	0	0
FAM26D	0.0699916	0.0219199	0.00256213	2.66793	0	7.04562	4.55718	4.15207	4469.84	4737.39	4938.76	4853.3	4897.64	5090.87	4958.88	5432.31	-10.9828	0	0
FXYD5	12731.4	12544.1	12727.9	13768.5	12648.2	12598.5	12415.7	12444.9	3618.97	3398.85	3490.66	3407.93	3556.49	3385.39	3303.32	3439.52	1.88406	0	0
MAFA	7.18834	11.4915	11.0568	14.1517	15.2477	20.18	17.5897	17.7553	1084.51	1166.81	1062.81	1002.7	1040.46	981.06	1069.38	882.551	-6.16199	0	0
PLIN2	15.3847	0.066823	10.0404	9.86996	7.61669	7.07466	0.286298	8.3706	1740.22	1661.32	1683.28	1922.68	1609.97	1685.13	1721.55	1710.38	-7.82808	0	0
CRABP2	4627.48	4468.64	4658.22	5717.73	5629.76	5453.61	5257.02	5181.31	494.971	446.712	466.354	461.306	501.829	416.888	408.552	406.886	3.50742	0	0
CCR10	60.3596	35.6522	48.2384	77.5585	67.6608	78.7556	51.7103	81.51	2336.64	2293.32	2157.64	2212.68	1977.36	2033.48	1953.88	1856.58	-5.0621	0	0
HR	6894.9	6742.52	7052.14	10672.1	10150.3	10285.8	8507.73	8621.22	45.8628	46.5515	55.0394	60.7359	37.8246	36.0518	44.7185	33.5297	7.57538	0	0
NEBL	173.356	134.294	180.797	168.674	122.578	151.544	145.223	123.942	4127.88	4337.15	4093.12	4353.7	4430.67	4407.47	4790.96	5165.23	-4.89328	0	0
FEN1	6198.22	5801	6092.75	6891.06	6588.34	6461.92	6545.81	6730.8	1547.24	1466.52	1551.18	1447.7	1609.99	1486.55	1371.31	1554.92	2.09206	0	0
SPSB4	0.0314867	0.00986972	0.00115405	0	7.81803	0.00258997	0.0420244	0.0118386	481.621	553.556	412.316	416.808	407.209	456.76	401.339	468.205	-8.6137	0	0
PTGES	10680.8	10823.7	10550	11897.8	11922.8	11479.1	10908.2	11486.5	323.425	321.854	342.26	316.118	341.515	314.808	328.347	358.638	5.08327	0	0
UGT8	2323.98	2359.79	2410.94	1659.83	1819.19	1733.75	2040.08	1868.46	0	0	0	0	0	0	0	0	13.9921	0	0
ZNF626	0	0	0	0	0	0	0	0	430.958	597.246	550.42	535.886	526.693	526.441	618.701	698.341	-12.1381	0	0
ZNF488	3677.69	3296.37	3521.04	4036.56	3859.76	3914.91	3696.23	3549.01	23.2934	43.7478	25.0219	49.821	43.8212	19.9596	46.96	33.4124	6.68288	0	0
TMPRSS4	1842.22	1786.12	1895.64	2188.9	2222.3	2285.26	2028.28	2062.24	0	0	1.00122	4.28651	0	6.33068	7.46464	0.0232849	9.71762	0	0
RSU1	853.083	784.208	791.596	738.553	647.137	694.114	807.951	738.143	4057.64	4140.9	3958.02	4070.49	4143.93	4252.16	4056.82	4418.67	-2.45142	0	0
TRIM16L	6189.28	5972.62	6186.17	6718.08	6447.34	7098.38	7037.61	7029.57	355.27	377.917	382.289	376.987	350.47	278.38	309.129	399.241	4.2178	0	0
NPR2	1.27985	3.1387	4.01859	6.33029	0	7.05671	7.95847	2.13743	1597.79	1579	1518.16	1346.19	1438.72	1496.2	1399.23	1346.54	-8.48207	0	0
CAMK2D	3784.1	3825.48	3745.04	3359.2	3284.48	3288.58	3528.6	3392.79	78.0861	68.2972	125.089	44.6538	93.5945	89.0147	124.393	102.087	5.27913	0	0
TMTC1	482.995	520.939	470.14	464.068	419.681	414.268	497.7	467.601	11.6026	8.06396	4.00457	6.6563	5.9682	12.8708	13.6577	8.35774	5.68886	0	0
ZSCAN18	0	0	0	0	0	0	0	0	3904.21	3788.75	3382.58	3493.06	3102.45	3371.25	3264.85	2960.01	-14.7421	0	0
NRSN2	17.8019	30.2403	35.1611	45.5915	42.9695	46.4337	24.4637	39.7716	2771.68	2847.41	2763.1	2580.42	2841.61	2672.5	2691.45	2501.03	-6.24365	0	0
ANO1	2511.33	2395.53	2506.41	2586.32	2689.7	2552.03	2700.62	2339.2	5.40484	5.03786	2.00203	2.23957	1.98838	4.3096	4.52626	1.0829	9.49869	0	0
ANO3	0.0158403	2.04996	0.000580873	0	0	2.013	0.021138	0.00595769	5123.27	5034.76	5006.82	5373.68	5212.26	5367.7	5816.4	6190.42	-13.0464	0	0
COL3A1	4.36263	2.07594	0.00186443	0.83624	1.90553	2.01977	2.3353	0.0191302	75643.7	74641.7	75286.4	73927.9	73477.5	72608.4	71087.2	64914.9	-15.3085	0	0
HOXB9	475.181	438.007	509.306	488.147	423.485	532.384	461.462	452.998	3995.2	3902.72	4028.07	4052.83	3729.72	3923.52	4082.11	3898.41	-3.06312	0	0
HOXB2	538.825	460.983	504.306	651.953	551.3	512.242	533.825	517.981	4334.81	4426.85	4111.13	3928.47	4139.94	3909.57	3926.97	4118.44	-2.94397	0	0
PPARG	1555	1639.1	1674.6	1451.49	1346.01	1446.78	1496.84	1409.21	209.021	192.087	184.142	215.223	191.158	222.195	197.65	214.768	2.886	0	0
WFDC2	1055.47	955.866	906.133	937.915	958.757	940.598	868.481	922.662	0	0	2.3e-05	1.05669	0	0.00241265	0	0.0012542	11.9094	0	0
TNFSF10	193.096	183.079	200.903	181.494	150.164	154.626	244.267	174.126	3306.86	3514.9	3646.78	3779.67	3890.03	3942.93	4054.48	4591.56	-4.37531	0	0
NR2F1	261.318	248.612	267.208	223.663	217.814	268.72	274.107	254.754	22277.6	21948.8	20790.8	21145.9	21394.7	21794	21301	21715.4	-6.41986	0	0
FAM110C	1397.57	1616.25	1329.07	1536.78	1492.82	1509.4	1566.63	1577.79	122.004	149.3	190.138	122.847	163.302	162.499	132.148	126.348	3.36282	0	0
RIMS4	18.2233	16.6768	14.0725	18.5882	12.2552	12.1499	26.7187	31.1886	2017.33	1942.3	1799.37	1908.87	1922.62	1882.53	1929.25	1610.5	-6.64561	0	0
SLITRK5	0	0	0	0	0	0	0	0	1733.85	1951.73	1825.39	1635.93	1750.36	1721	1827.23	1827.13	-13.8083	0	0
C1orf116	6151.57	6289.71	6469.45	6543.68	6375.04	6555.87	6060.05	6083.06	7.13494	3.04137	2.00263	4.42726	9.96595	6.48125	2.54383	9.3096	10.1179	0	0
SELENOP	0.01584	2.04995	2.00578	0	0	0.00130357	0.0211376	0.00595759	2423.94	2515.81	2241.71	2437.22	2370.65	2701.57	2887.98	3036.62	-11.9817	0	0
SELENOM	91.0014	71.9613	107.473	77.5282	70.2023	114.109	117.72	90.1936	3284.77	3244.19	3155.4	3172.84	3350.4	3160.75	3213.16	2960.95	-5.11144	0	0
SLC7A5	115608	117094	117846	153661	146782	142787	128540	132019	13371.6	13165.9	12696.7	12612.5	12201.8	12126.5	11999.7	11408.5	3.40426	0	0
ZNF544	1440.11	1367.79	1474.7	1305.27	1349.04	1310.39	1440.56	1308.54	55.5297	33.2185	33.026	28.6659	31.8543	38.9835	38.5592	28.275	5.24336	0	0
MAP3K15	3.2785	0.0123091	0.00143918	2.73775	0	4.02628	0.0524251	0.0147649	594.206	568.848	619.47	521.903	594.409	588.09	606.786	601.72	-8.70581	0	0
SLC1A4	620.809	638.629	532.451	697.499	664.635	639.52	583.106	672.971	4558.73	4235.31	4594.5	4350.29	4239.5	4013.81	4235.78	4346.83	-2.77443	0	0
ZNF549	2.29449	5.14671	4.015	0	3.8387	0.00606236	2.39796	2.10821	923.053	867.97	854.653	883.501	861.235	962.224	1009.79	887.552	-8.46726	0	0
SLC1A3	8328.83	8064.02	7902.96	6834.53	6934.71	6844.86	7202.45	7041.34	132.678	113.226	121.091	119.105	119.482	103.299	141.078	71.2923	6.00006	0	0
DHRS2	296.847	249.872	275.268	335.173	359.221	365.661	275.252	281.109	3281.64	3120.55	2972.26	2956.35	3095.51	2859.2	2809.36	2609.57	-3.27932	0	0
OSBPL10	1822.96	1662.15	1658.55	1700.62	1610.82	1515.5	1679.84	1690.04	29.4103	28.4085	49.0362	34.1912	47.7964	46.5966	68.9334	49.98	5.23384	0	0
SLC2A9	638.756	570.119	574.629	661.901	600.692	686.967	606.501	621.717	0	0	1.00054	0.00525781	0.996943	0.00481872	0	0.00250487	10.7268	0	0
SLC2A3	6.76235	4.18929	10.0359	1.58429	1.83035	6.06072	2.61038	12.4149	36826.2	38539.2	38558.4	38353.6	37399.9	37824.4	39342.5	41515.9	-12.7064	0	0
EPAS1	4650.68	4773.1	4465.33	4633.14	4527.05	4452.43	4358.79	4590	142.97	158.181	123.096	117.317	129.43	143.11	125.041	145.925	5.06615	0	0
GPR176	591.984	732.198	646.96	761.161	773.256	697.117	716.786	718.141	0	0	0.000114311	0.0130966	1.99422	2.10882	0.900825	0.0062385	9.91792	0	0
FLT4	0.0237095	2.05653	0.000869219	0	0	0.00195071	2.24973	2.06795	1887.2	1768.09	1723.31	1661.83	1583.09	1650.35	1474.12	1469.65	-10.8521	0	0
CACNB4	6.83044	2.15143	16.0514	8.9703	5.68461	4.05381	7.12212	3.21737	803.27	966.283	868.664	958.792	915.999	950.478	1086	1008.38	-7.09458	0	0
NEURL1	4702.77	4843.07	4949.55	6124.26	5756.28	6020.38	5651.7	5838.56	21.2468	28.47	14.0123	12.2745	14.9271	20.5779	18.7595	22.8831	8.14338	0	0
H1F0	8438.05	7791.91	7884.92	9947.65	10052.1	9494.85	9865.88	9825.71	55009.5	52361	53324.6	52545.9	53907.9	51416.6	50401.8	45518.9	-2.49938	0	0
AMOTL1	10420.2	10312.9	10394.3	10285.6	10346.1	10208.1	10273.1	10256.8	990.963	971.038	943.72	1011.16	960.808	874.862	1050.83	930.34	3.41431	0	0
LCN2	772.513	891.36	901.096	957.891	830.111	886.032	928.028	791.736	1.80515	1.68541	4.00178	0.0208563	0	0.0191137	0	0.00993341	9.64011	0	0
SF3B5	24944.7	25152.6	26309.8	28031.7	26699.8	27442.9	24238.2	26042.9	2111.15	2183.4	2151.64	1997.81	2121.74	2153.83	2241.55	2411	3.58761	0	0
PRKX	3682.21	3561.48	3675.73	3388.28	3779.75	3523.97	3942.94	3885.36	758.205	764.937	741.565	741.291	795.542	727.057	703.961	720.704	2.30544	0	0
SEMA6A	4.61272	0.0506111	6.02673	4.35856	4.73936	9.07524	8.10646	7.30162	636.681	709.694	549.421	573.106	586.436	627.055	599.437	578.894	-6.75202	0	0
SCIN	580.541	578.21	499.286	564.377	515.937	477.919	599.604	501.279	6809.89	6896.67	7039.36	6891.16	6649.99	6733.79	6833.4	6842.51	-3.66402	0	0
LTBR	5116.48	5337.09	5728.08	6742.66	6328.54	6116.38	5474.12	5956.08	309.987	229.803	278.211	214.906	316.643	282.004	269.296	268.047	4.43081	0	0
MAP3K5	3010.33	2690.72	2846.94	2383.14	2250.47	2278.28	2258.5	2433.47	339.498	340.988	329.251	299.867	313.624	335.24	344.639	338.91	2.93006	0	0
MARVELD3	1379.64	1209	1365.24	1770.24	1793.03	1616.48	1630.83	1753.78	2.32333	5.36047	4.00473	21.3289	16.9415	10.811	7.96897	9.39341	7.32876	0	0
TPGS2	6973.17	6882.55	7482.04	6586.77	6373.95	6658.94	6875.17	6312.72	1578.5	1682.7	1766.34	1715.38	1705.56	1669.93	1670.47	1780.16	1.99662	0	0
CASZ1	627.859	657.395	575.645	761.428	747.589	723.348	591.701	661.581	5756.88	5310	5324.06	5379.09	5153.52	5198.5	5357.94	5134.3	-2.99312	0	0
GPX2	3378.7	3108.07	3366.33	3539.44	3333.14	3530	3635.03	3249.17	8.7699	2.77282	28.0139	2.41385	0	8.7141	11.7384	13.4799	8.4716	0	0
DZIP1	95.2328	89.4329	82.3808	94.0749	81.8093	85.8804	92.5029	76.663	880.734	1009.76	1093.83	1104.12	1124.11	1136.89	1117.78	1055.44	-3.60845	0	0
AKNA	499.9	532.714	503.318	677.254	743.066	598.102	587.441	636.279	5498.52	5436.02	5396.11	5210.72	5122.65	4941.41	5012.41	4616.1	-3.1082	0	0
DUOX1	1465.66	1214.18	1318.03	1717.01	1797.83	1793.22	1498.22	1521.3	67.6402	71.5657	70.0544	82.8976	77.6642	72.7516	83.4564	73.0278	4.36125	0	0
EFS	1446.91	1522.94	1378.31	1990.94	1943.43	1909.43	1753.42	1745.6	0	0	4.59e-05	0.00525777	1.99535	0.00481868	0	0.00250485	12.1909	0	0
DNER	242.291	248.603	261.183	266.837	244.644	239.457	242.721	253.7	1362.07	1339.54	1273.97	1381.83	1288.37	1320.54	1318.83	1408.88	-2.41757	0	0
KRT80	4296.57	4614.07	4378.95	5222.63	4847.03	4728.23	4627.21	4680.18	89.2359	71.1956	104.075	85.2223	94.6008	100.515	65.7642	50.385	5.82252	0	0
MAST4	2430.22	2325.72	2322.57	2158.15	2266.84	2358.05	2301.66	2200.74	3.34164	8.26392	11.0069	6.58049	9.96272	0.128075	7.16349	8.31812	8.35534	0	0
SALL2	0.0158431	0.0049679	0.000580975	0	1.93791	0.00130382	2.22114	0.00595873	1321.38	1329.72	1368.04	1380.73	1335.18	1414.68	1292.82	1215.14	-11.0297	0	0
C5orf38	3648.37	4018.34	4034.4	5611.63	5651.79	5834.43	4976.48	5193.77	0	0	0	0	0	0	0	0	15.2571	0	0
GBA	1692.34	1659.97	1812.22	1576.52	1452.69	1548.81	1487.74	1391.5	7166.81	7285.42	7054.38	7315.42	7394.75	7595.14	7184.05	7861.31	-2.22117	0	0
PROM2	12051	11911.8	11731.4	14903.3	14623	14483.7	12922.1	13256.3	23.577	21.5214	31.023	29.4914	45.8305	31.3797	29.5642	15.8287	8.85603	0	0
LDOC1	0	0	0	0	0	0	0	0	1585.4	1565.05	1462.11	1576.29	1497.47	1475.64	1246.67	1342.37	-13.5276	0	0
OLFM2	41.1265	40.6311	35.1752	48.8318	52.4722	36.4014	54.1693	55.4099	2703.47	2511.5	2403.83	2332.15	2407.5	2349.17	2128.19	2288.22	-5.71117	0	0
ROBO1	191.003	192.421	189.866	202.128	229.742	176.827	189.108	157.513	10512.4	10419.4	9994.62	10562.5	10716.3	10434.8	10678.3	10702.3	-5.77757	0	0
DCLK2	63.3759	61.3085	44.2175	54.8572	75.5057	46.5042	41.2247	61.7784	940.44	1047.4	947.723	915.332	1054.42	964.633	974.41	937.638	-4.11087	0	0
LAMB3	16537.3	16750.6	17007.4	22201.5	22007.3	22043.8	19628.3	19394.9	191.47	211.24	204.153	165.343	196.154	190.851	171.613	123.444	6.73887	0	0
CD9	7756.81	7889.46	7892.94	8343.44	8411.59	7863.23	7871.72	8069.73	1058.49	1056.24	1045.8	1090.12	1136.05	1157.6	1120.28	1233.57	2.84922	0	0
HOOK1	3510.74	3501.87	3570.22	2612.15	2812.25	2555.13	2851.4	2794.22	0	0	0	0	0	0	0	0	14.5702	0	0
FGF2	726.705	810.173	819.719	798.204	712.969	763.793	692.615	786.269	3619.58	3668.9	3382.58	3509.69	3612.24	3565.51	3973.22	3757.54	-2.25044	0	0
SDC2	0	0	0	0	0	0	0	0	4155.54	4303.35	4152.16	4259.51	3886.04	4220.77	4310.26	4236.27	-15.04	0	0
HSPA2	1059.96	944.725	999.574	1317.71	1340.83	1151.75	1109.5	1268.4	21.536	16.4561	14.0109	14.231	13.9378	10.9763	6.84044	17.6734	6.29802	0	0
DUSP5	6116.39	5929.93	5840.6	6731.57	6285.51	6789.23	6356.93	6718.2	430.485	424.308	395.302	389.335	399.257	456.392	400.838	321.514	3.97886	0	0
DUSP4	3972.62	4003.62	4219.21	4633.36	4687.16	4640.31	4308.61	4442.15	278.875	235.908	272.206	282.883	213.046	276.493	217.795	288.721	4.07989	0	0
LRRC8E	959.875	999.623	979.468	1078.09	1122.65	1074.95	977.664	1059.91	9.00658	1.30494	7.00492	8.62195	3.97903	14.7891	0	2.14715	7.47069	0	0
NKD2	0.0315086	0.0098766	0.00115485	0	0	8.03808	0.0420537	0.0118468	931.346	912.838	848.647	850.612	853.278	836.628	902.177	674.059	-9.53238	0	0
AUTS2	1064.31	1137.87	1225.56	1062.63	1112.97	1229.5	1024.21	1016.09	6.13985	8.30224	5.00438	4.46164	5.9725	2.30873	3.43326	16.4656	7.38268	0	0
FAM83B	2435.27	2473.13	2414.96	1675.71	1905.86	1663.05	2035.56	2081.14	3.73183	0	0.000136918	2.1259	0	0.0143776	0	0.00747261	11.2622	0	0
FAM83A	7873.09	7717.99	7744.28	9606.8	9230.41	9064.45	8849.81	8938.82	0	2.45726	9.00388	0.0463186	0	0.0424455	5.55983	0.0220506	11.8746	0	0
FAM83G	1549.13	1687.2	1605.33	1959.59	1902.34	1996.32	1815.34	1833.66	0.873057	0	2.00113	0.018294	0	4.18292	0	0.00871345	10.8519	0	0
FAM83F	471.574	531.632	488.249	597.986	722.13	640.493	539.048	629.942	0	0	0.000182112	0.0208701	0	2.12708	3.74159	2.06533	9.04841	0	0
SEMA4A	833.809	922.599	766.519	985.209	987.429	1051.67	873.03	938.308	19.2621	23.7787	25.0181	30.2953	20.9068	13.2875	27.0659	14.7167	5.38852	0	0
CDC42BPG	2701.86	2662.98	2669.18	3689.85	3299.03	3454.19	3209.71	3135.83	101.384	103.653	107.081	73.8056	122.488	103.042	122.225	71.1963	4.94292	0	0
GALNT16	0.125634	4.16508	1.01017	5.37028	3.79469	14.0881	0.167853	4.19845	697.128	524.958	540.415	611.127	597.392	614.08	634.598	606.965	-7.11724	0	0
HOXC8	19.2119	11.5291	19.0832	11.2433	17.1363	12.1441	32.0375	14.726	848.067	769.001	825.63	836.421	867.222	811.735	899.527	881.181	-5.62238	0	0
TTI1	6206.73	5843.48	6264.5	5678.95	5586.63	5834.52	5569.06	5551.52	1313.46	1318.31	1235.94	1237.88	1343.14	1284.79	1414.94	1422.39	2.13786	0	0
ENC1	2081	1959.56	1891.61	1842.1	1704.95	1878.17	1921.15	1903.94	21.8802	40.3301	23.0182	24.0971	26.8854	11.244	26.9096	25.0349	6.23013	0	0
ACTA2	603.967	600.257	616.815	731.322	615.911	626.4	614.953	715.859	5806.04	5429.67	5601.27	5555.17	5297.88	5586.85	5607.58	5752.62	-3.1213	0	0
TSTD1	1420.47	1503.08	1375.28	1608.5	1777.75	1684.15	1558.74	1707.73	0	0	4.00147	0.0104898	0	0.00961365	0	0.00499699	11.3438	0	0
ZNF229	547.738	475.482	494.26	484.141	460.582	571.799	632.206	531.532	0	0	0	0	0	0	0	0	12.0424	0	0
PDE4A	225.772	204.899	151.724	211.825	199.907	242.412	202.149	185.699	2028.73	1992.91	1917.46	1992.96	2001.28	1779.7	1922.9	1646.99	-3.23357	0	0
AKAP12	614.888	549.316	654.965	612.111	627.499	556.706	545.137	619.557	13713.1	13899	13618.4	14468.9	14291.7	14318.1	14840.1	14771.7	-4.57374	0	0
CCDC8	5.60644	0.0393211	1.01017	9.1531	3.79463	5.04835	4.72906	4.19851	1144.1	1053.82	1007.77	978.577	1064.37	996.056	902.447	786.696	-7.833	0	0
HTRA3	618.102	654.407	663.035	862.601	816.139	782.959	702.913	739.122	0	0	0	0	0	0	0	0	12.5191	0	0
SKIDA1	54.0289	30.318	45.2016	46.2031	30.2785	46.4603	22.4942	62.5608	2280.71	2256.08	2153.64	2189.96	2007.23	2327.22	2342.79	2110.93	-5.70332	0	0
NTN4	3583.07	3409.58	3398.47	3502.12	3477.91	3317.86	3289.98	3530	27.9807	39.577	54.035	15.8146	19.8938	37.838	39.6201	29.2631	6.69099	0	0
MAP2K6	0.10755	2.10862	0.00393218	3.52984	1.8653	8.05877	11.1346	2.13061	940.457	915.979	993.756	943.639	997.653	1006.79	937.581	1018.84	-8.02675	0	0
JAG1	4408.56	4430.94	4344.78	4399.3	4405.23	4393.82	4296.7	4044.98	81.3235	93.9706	82.061	87.1458	77.6649	54.6793	69.6521	46.1882	5.86419	0	0
ANK1	2938.32	3233.86	3149.35	3759.44	3548.45	3668.39	3371.68	3332.98	524.841	495.793	526.399	399.67	498.827	466.709	515.603	476.649	2.7887	0	0
ANK2	183.021	121.836	135.622	121.821	118.813	154.549	155.215	132.178	1358	1504.24	1442.1	1573.1	1473.57	1543.91	1567.84	1526.79	-3.41855	0	0
ANK3	2604.14	2565.94	2782.64	2172.06	2218.12	2415.65	2552.22	2322.38	69.2466	48.4713	74.0521	49.3911	51.7681	39.4669	51.7481	64.5525	5.4468	0	0
ARHGEF4	2308.24	2228.16	2225.15	2747.88	2780.25	2765.17	2465.89	2566.51	206.934	185.401	192.144	196.46	176.232	168.274	144.432	125.481	3.84612	0	0
ARHGEF5	1785.38	1566.78	2043.3	2209.48	1949.8	2141.82	2186.71	1938.59	0	0	4.59e-05	2.09602	0	0.00481988	0	0.00250548	12.3992	0	0
CDH1	20504.7	20494.7	20188.9	18109.5	19114.6	18961.4	18676.4	18596	0.69751	10.3079	4.00344	2.29142	1.9859	12.6788	5.38196	2.13667	11.8949	0	0
CDH3	20560.1	20200.6	20222.1	25019.7	24203.6	24066.5	22488.8	22786.5	17.0634	4.36781	10.0081	5.67488	29.9103	8.77817	3.25969	12.4973	10.9311	0	0
PABPC4L	0	0	0	0	0	0	0	0	413.58	457.61	519.395	482.281	533.683	537.943	486.647	569.206	-11.9729	0	0
ADGRG6	6386.09	6403.92	6261.49	5243.76	5488.56	5117.25	5707.88	5428.88	31181.5	32714.4	31742.2	33679.7	33019	34131.9	36121.6	37925.1	-2.55488	0	0
SAMD4A	443.431	444.155	494.233	500.012	485.696	404.16	436.514	377.707	3298.71	3184.26	3328.54	3527.88	3359.35	3045.98	3342.03	3358.13	-2.88108	0	0
RPP25	224.149	206.099	209.971	233.809	258.165	280.799	231.903	227.555	1584.43	1506.73	1417.08	1376.79	1492.49	1581.78	1479.02	1500.74	-2.67142	0	0
CBFA2T3	8.864	2.13211	2.01527	9.07448	5.71887	0.012685	10.2467	4.21997	804.04	630.636	648.495	701.733	606.34	760.155	626.987	561.342	-6.95397	0	0
MEF2D	1474.6	1341.95	1314.01	1659.38	1607.22	1640.7	1528.8	1482.51	12784.5	12210.1	11806	11805.7	12283.4	11946.3	11851.3	10963.2	-2.98847	0	0
CADM2	0	0	0	0	0	0	0	0	431.452	380.474	365.28	368.68	424.161	392.813	432.523	370.333	-11.6362	0	0
MACC1	548.6	559.415	521.366	480.764	451.105	431.453	492.312	512.638	0	1.71517	0.000136899	0.0156859	3.9907	0.0143755	0	0.00747155	9.2012	0	0
SATB1	1223.1	1102.67	1239.64	1234.82	1194.84	1207.31	1183.01	1150.2	10.7132	11.7246	4.00438	8.73244	11.9554	8.6698	7.09696	2.17927	7.16093	0	0
CNNM1	0.0392636	0.0123052	0.00143873	3.68963	1.91524	0.00322888	2.30062	2.08187	1214.76	1127.01	1198.91	1280.07	1345.15	1234.72	1178.29	1132.72	-9.75411	0	0
POLA2	5199.73	5083.14	5093.19	5270.96	5035.46	5020.22	4826.05	4987.4	1389.25	1381.79	1459.11	1361.3	1355.08	1422.44	1417.36	1449.59	1.85045	0	0
PRSS8	2015.05	1899.54	1976.02	2756.52	2348.83	2514.6	2194.86	2242.59	35.6202	50.582	53.0397	43.9082	52.7736	64.6947	46.4064	52.1172	5.49031	0	0
ALX4	3.73464	13.4651	4.02925	14.3915	27.0739	10.1044	5.12815	2.22794	2124.52	2141.04	2256.72	2187.61	2134.69	2111.5	2166.35	1827.42	-7.6785	0	0
MAT2A	8919.34	9146.83	8789.01	8210.2	8141.96	8197.65	8785.58	8039.46	2343.36	2104.62	2161.65	2242.4	2152.6	2204.86	2383.96	2328.74	1.92852	0	0
PXMP4	2722.54	2410.14	2616.92	2788.43	2744.88	2647	2450.85	2723.75	0	0	0	0	0	0	0	0	14.3725	0	0
2021-09-05	34.6068	30.3612	50.2234	47.8706	50.5196	47.482	51.9926	58.5208	2172.63	2116.27	2133.62	1877.41	1939.54	1804.71	1911.11	1796.04	-5.40056	0	0
2021-09-03	245.948	325.284	279.266	287.21	252.194	284.888	272.203	206.895	2503.4	2524.76	2415.84	2632.66	2556.84	2686.43	2680	2751.08	-3.26686	0	0
PTPDC1	982.769	945.378	884.025	803.791	838.666	836.557	888.084	904.755	4002.87	4002.78	3964.02	3970.04	4173.79	4366.02	4394.48	4526.06	-2.23777	0	0
BTNL9	352.919	371.411	374.714	398.607	415.192	446.506	370.147	417.173	2190.88	2083.06	2085.59	2089.33	2256.17	2041.04	2033.71	1905.55	-2.40539	0	0
MDFI	894.693	1018.46	890.091	1387.15	1264.56	1279	1127.14	1240.12	0.887702	0	0.000114212	0.0130852	0	0.0119922	3.7751	0.00623308	10.6105	0	0
DSN1	5622.59	5808	5526.15	4916.02	5442.95	5148.55	5630.25	5375.31	1012.73	1020.55	996.761	1058.3	1088.26	1153.05	1043.29	1005.43	2.37541	0	0
ITPRIPL1	0.00397664	0.00124729	0.000145882	0	0	0.00032738	1.11186	0.00149602	569.666	583.412	547.417	552.091	560.559	483.204	542.202	524.647	-11.0769	0	0
KCNS3	1193.6	1096.41	1165.31	1167.3	1225.39	1242.65	1155.73	1158.54	10.3764	9.39236	16.0117	25.7541	3.96709	10.9702	21.8371	16.6462	6.35107	0	0
EFR3B	34.6404	32.4286	44.2064	44.1518	66.9614	53.5266	50.9312	52.3487	833.892	780.524	853.65	816.82	931.954	876.573	781.738	852.036	-4.14283	0	0
C6orf132	1732.89	1610.34	1475.76	1940.79	2180.59	2032.69	1975.38	1822.2	0	0	0.000227323	8.34837	1.99265	0.0238784	0	0.0124087	10.4337	0	0
ARID3B	413.885	444.056	459.075	425.179	419.858	463.692	376.382	353.59	3012.3	3012.64	2940.24	2889.75	3023.81	2971.91	2973.35	2895.16	-2.82003	0	0
LCMT2	378.708	385.906	325.508	400.442	400.866	453.567	353.711	415.067	0	0	0	0	0	0	0	0	11.6121	0	0
S100A14	1923.34	1924.53	1974.01	2565.49	2682.29	2533.81	2191.54	2733.93	90.6394	53.8129	76.0566	62.5052	73.6832	76.8729	80.8621	42.0183	5.05421	0	0
CAPN1	37384.5	37282.9	37726.8	51621.9	47831.9	48903.9	43895.7	43641.8	5197.95	5150.75	5317.05	4700.29	4982.27	4669.04	4438.62	4234.43	3.17017	0	0
ST14	4248.35	4504.05	4499.51	6310.62	6003.99	5877.92	5355.85	5736.83	1.80513	1.68539	0.000182032	0.0208609	0	0.0191179	0	4.09799	12.2515	0	0
CDC42EP3	1563.48	1443.62	1507.85	1273.3	1324.25	1149.8	1267.92	1421.59	10060	10059.7	9714.4	10464.1	9983.45	10726.6	10909.3	11232	-2.92465	0	0
SERPINB13	1594.31	1533.04	1542	1326.44	1395.68	1316.46	1425.47	1257.3	0	0	0	0	0	0	0	0	13.4826	0	0
SPOCK2	23.9345	10.5935	11.0718	25.713	28.6295	22.238	31.621	45.7086	6379.22	6310.09	5743.38	6000.09	6244.77	5850.57	5488.22	5439.96	-7.88979	0	0
TENM2	9.04106	15.4554	7.0343	0	7.60446	5.06488	14.8446	6.3289	9284.53	8879.25	8954.82	9121.53	8993.77	8942.92	9326.39	8931.48	-10.1295	0	0
SYNE4	35.1533	20.9669	28.1364	32.7467	36.23	48.435	42.19	21.1636	1105.89	1058.58	989.755	953.596	1035.49	1056.68	987.721	912.713	-4.93015	0	0
RNF144A	0	0	0	0	0	0	0	0	641.672	719.814	590.453	703.826	704.938	616.489	656.778	592.525	-12.3591	0	0
DNM3	161.682	99.0508	156.688	141.082	112.174	109.155	113.547	144.542	4768.7	5006.4	5193.96	5016.31	5223.22	5353.49	5527.28	5765	-5.33226	0	0
GRHL2	4895.08	4836.61	4681.32	4809.34	4572.67	4944.43	4792.37	4736.82	0	0	0	0	0	0	0	0	15.2309	0	0
GCLC	9813.22	10256.7	10070.8	9855.97	9949.08	9631.27	9815.47	9964.25	1933.69	1850.6	2167.65	2203.96	2010.22	2218.72	2351.08	2137.94	2.23391	0	0
NR3C1	4577.63	4433	4744.58	3901.94	4007.11	4057.42	4353.54	4156.03	81.5593	66.769	66.0508	67.8013	43.7812	73.6572	40.3924	105.896	5.97045	0	0
CELF2	1711.78	1766.01	1657.54	1567.5	1493.63	1548.82	1626.4	1639.73	0	1.74807	9.15e-05	0.0104827	0	1.06875	0.90774	0.00499359	11.3865	0	0
HES1	4955.76	5301.54	5005.8	5314.25	5299.22	5492.01	5191.88	5140.47	1100.55	1149.72	1049.8	875.17	976.732	1032.91	981.413	972.069	2.35621	0	0
MYO7A	403.778	410.889	405.854	478.855	432.283	421.298	376.391	430.863	0	1.44533	6.00372	6.43548	3.98299	2.227	7.36123	2.11654	6.80763	0	0
NCR3LG1	840.481	929.83	953.329	856.242	884.433	930.479	941.257	858.752	4198.53	4224.52	4104.13	4488.01	4494.4	4458.39	4819.67	4545.98	-2.29597	0	0
EHF	6579.48	6484.08	6920.48	5613.18	5723.7	5297.09	5874.49	5893.27	0	0	0.000137007	4.19127	0	0.0143869	1.84429	0.00747744	12.7975	0	0
GRB10	199.341	202.923	278.228	243.059	211.298	227.309	192.135	201.425	6097.75	6247.21	5889.49	5920.34	5611.51	6090.23	6127.56	5608.86	-4.75721	0	0
GM2A	19109.8	19092.6	18301.3	16847.4	16949.5	17609.7	16965.7	17997.3	1802.24	2075.16	1971.5	1980.07	2107.81	2020.33	1980.96	2165.98	3.14929	0	0
EGFLAM	970.052	1043.24	1006.59	1025.6	1036.81	1028.49	1053.2	1086.07	0	5.30289	2.00138	2.16255	0	0.0285154	0	2.07643	9.35651	0	0
HSD17B14	15.4248	4.22358	6.0316	7.02825	11.5037	8.08269	2.7365	8.38203	3378.94	3269.57	2956.25	2943.14	2964.08	2640.2	2751.22	2194.69	-8.48285	0	0
CAV2	15654.5	15199.3	15212.2	12005	12478.5	12088.4	12862.9	13559.3	0	0	0.00013708	4.1913	0	2.11518	0	0.00748145	13.9692	0	0
TM4SF18	13.2272	8.29872	2.01767	5.21732	11.5317	6.06665	2.68228	6.30794	1337.63	1183.4	1146.88	1155.92	1148.97	1374.4	1261.67	1387.92	-7.47019	0	0
RIMS3	108.844	85.4204	95.4389	89.1771	99.0074	98.0037	136.247	84.0446	1034.75	1049.92	1121.85	1096.53	1149	1085.01	1080.91	977.36	-3.43453	0	0
EVPL	2778.44	2609.07	2902.24	4285.22	4273.33	4153.29	3291.3	3690.35	21.773	11.4172	9.00763	6.73127	8.95642	7.7218	10.7051	12.4941	8.27306	0	0
ICA1L	213.79	204.976	205.945	186.387	241.04	215.198	253.426	212.86	1408.24	1441.7	1561.19	1682.31	1490.49	1525.63	1624.2	1709.15	-2.84403	0	0
PARVB	20.5651	41.2783	23.1041	22.1249	18.0058	13.1688	15.9048	24.0836	1462.27	1266.03	1256.96	1368.59	1278.42	1230.58	1240.9	1177.59	-5.84088	0	0
ST6GALNAC2	2403.3	2281.11	2530.51	2481.84	2407.76	2354.03	2395.66	2455.39	1.722	1.55216	4.00244	0.0488757	0	5.2972	3.64429	2.09348	9.9621	0	0
ZC4H2	0	0	0	0	0	0	0	0	1411.79	1557.24	1496.14	1533.97	1612.97	1494.23	1626.91	1667.48	-13.6052	0	0
FAM111B	3630.71	3566.23	3594.32	2324.89	2516.04	2417.74	2672.07	2560.5	1.77201	0	2.00139	0.0311507	1.99209	2.14873	1.79882	2.07646	10.8515	0	0
DKK3	921.192	927.895	922.21	1032.05	1130.39	997.168	952.548	989.709	1.68398	1.49156	2.00193	2.22683	10.9717	6.36905	0	0.0304089	8.28835	0	0
C20orf96	198.26	191.554	250.121	216.007	212.243	225.294	239.693	241.01	3367.29	3352.15	3631.77	3470.24	3536.58	3441.81	3427.78	3825.22	-3.98234	0	0
PLBD1	356.768	338.062	375.695	328.43	364.75	313.225	324.895	331.357	5.46014	0.65596	0.000491305	1.15527	1.98965	4.27867	3.62191	4.14336	6.9406	0	0
STK17A	3862.75	3716.41	4031.34	3578.9	3804.49	3317.9	3752.05	3704.11	484.403	505.873	471.363	496.638	552.594	529.555	664.878	599.489	2.7893	0	0
IAH1	888.544	969.481	1015.62	973.181	1055.91	1070.9	1119.15	1028.49	1.6493	4.99543	0.000684617	14.7334	5.97848	0.0720302	1.69032	1.08786	8.03398	0	0
RHOD	2920.49	3004.2	2933.39	4150.19	4155.11	4172.5	3547.8	4116.89	12.532	13.4331	4.0046	0.179966	1.98051	22.2241	5.18986	12.4503	8.6267	0	0
FBN2	3908.2	3663.4	3852.53	3773.08	3543.47	3909.87	3576.53	3772.23	27.7565	12.5304	20.0151	28.0885	21.9087	17.4326	11.3005	16.7346	7.58893	0	0
BCAR3	3225.52	3285.85	3170.45	3587.31	3542.71	3569.39	3348.04	3564.56	741.439	723.085	838.634	722.728	748.738	719.434	677.043	670.726	2.22408	0	0
FILIP1	14.5002	13.4588	18.0644	6.93018	0	4.06476	11.751	11.5017	2111.09	2071.21	2073.58	2079.71	2318.9	2265.46	2242.39	2436.04	-7.77925	0	0
CDT1	7211.62	7589.99	7331.4	9009.79	8748.67	9133.12	7653.33	8694.48	1167.63	1142.78	1069.81	1119.37	1022.53	1013.59	1044.12	924.239	2.942	0	0
SAMD11	0.0236925	0.00742792	1.00447	0	0.952019	4.02229	0.0316191	0.00890953	3192.21	2930.16	2589.97	2703.72	2634.51	2655.1	2503.32	2064.3	-11.5395	0	0
CSTA	1102.84	1204.36	1066.87	1038.57	1128.2	1043.68	1194.35	1202.41	85.1327	79.0543	100.076	114.453	97.5731	89.1612	109.431	114.559	3.50929	0	0
AMIGO2	2950.95	3084.88	2936.36	2663.02	2711.4	2709.66	2750.07	2700.83	10131.3	10602.8	10559	10582.3	10810.8	11074.9	11092.7	11251.8	-1.9358	0	0
SOX8	0	0	0	0	0	0	0	0	669.761	553.211	606.461	649.037	514.735	515.764	605.008	553.869	-12.196	0	0
SOX7	3254.83	3198.47	3342.21	3648.7	3407.51	3344.11	3147.33	2998.69	19.1408	28.8516	26.0194	25.1324	9.93525	30.1972	28.8078	28.1016	7.06195	0	0
TFDP1	8546.71	9095.87	8714.67	8147.28	7921.03	7794.56	9183.46	8804.63	1554.98	1533.37	1518.16	1623.46	1547.25	1548.41	1632.23	1620.63	2.43888	0	0
FXYD3	13884.6	14070	12993.2	15516.7	16195.7	15790.1	14654.3	16711.7	3.52476	0	0.000619657	0.0711331	4.98141	0.0651806	13.122	5.17964	12.0611	0	0
BLCAP	10514.8	10580.3	10276.8	10935.7	11155.4	10827.5	11909.4	10873.2	1769.26	1637.38	1812.38	1811.53	1825.05	1793.51	1806.65	1652.08	2.62583	0	0
MYL9	700.493	774.141	840.848	1008.23	1130.49	1062.79	1001.77	1029.38	27814.8	26699.6	27179.7	26768.7	26405.8	25711.1	24267.8	22734.6	-4.78088	0	0
INHBB	2004.85	1949.43	2049.35	2318	2553.71	2440.86	2239.89	2424.85	96.2386	100.731	114.082	82.1978	111.536	76.2503	76.5816	68.0186	4.62733	0	0
PLCB3	12499	11792.3	12156.4	15766.8	15706.4	15846.6	14426.9	14944.2	1220.43	1243.25	1205.92	1078.19	1028.5	1207.42	965.746	1097.19	3.64434	0	0
PNMAL1	0.0237172	2.05653	0.000869503	0	0	0.00195135	4.37848	0.00891882	887.681	927.271	917.698	818.111	936.922	829.209	910.963	908.344	-9.9628	0	0
MALL	1874.83	1274.5	1254.75	1930.9	1640.44	1805.37	1622.76	1454.36	0	15.1958	2.002	2.23497	1.9886	0.0627549	3.58783	0.0325907	8.90166	0	0
GBP2	15.7372	12.4864	19.0735	16.1215	8.4845	2.05515	11.9528	14.6379	922.448	778.755	850.648	838.66	800.497	885.284	903.048	874.966	-6.07762	0	0
MAL2	19054.1	19688.5	19658.5	16066.9	17179.9	16156.9	18064.9	17061.2	59.8704	61.0979	52.0418	63.3757	59.7366	62.9101	70.049	64.6274	8.17422	0	0
MB21D1	1850.18	1786.84	1797.17	1469.68	1624.16	1601.36	1595.86	1677.48	0	4.78968	4.0037	2.31688	17.9505	2.28967	12.9203	2.14854	8.14465	0	0
DMRT2	6.19139	17.6765	8.05201	21.4665	24.9162	28.238	14.4766	14.7285	1027.12	1020.08	1005.77	1073.37	1038.48	945.256	959.921	926.229	-5.85687	0	0
STAT3	14204.8	13925.4	14585.4	14232.2	14323.8	13895.8	14032.4	14544.8	4757.96	4395.88	4408.36	4833.28	4413.74	4316.43	4494.44	4457.41	1.65662	0	0
CRYAB	0.0393412	0.0123296	0.00144157	0	1.91517	0.00323527	8.68954	0.0147894	522.096	446.088	456.35	438.817	482.889	576.724	516.439	529.692	-8.46014	0	0
POLE2	3564.52	3504.07	3652.6	2815	3002.67	2924.88	3112.79	3275.26	418.577	442.011	479.362	416.69	348.45	440.481	488.137	432.812	2.89791	0	0
PDE4B	0	0	0	0	0	0	0	0	7235.53	7439.55	7195.48	7541.68	7148.81	7337.09	7734.6	8202.28	-15.8757	0	0
PDE4D	368.856	364.923	383.719	259.613	275.849	358.624	276.775	319.805	11055.9	11390.2	11207.5	11889.9	11434.1	12142.6	12798.3	13749.4	-5.1971	0	0
ELF3	6528.56	6489.67	6775.87	8422.56	8431.69	8439.05	8016.24	8198.56	353.651	310.879	389.293	298.867	384.343	342.857	361.713	280.796	4.49222	0	0
PDPN	674.657	619.879	584.667	537.145	654.224	596.086	529.904	621.662	0	0	0	0	0	0	0	0	12.2415	0	0
ABCC6	30.1815	12.6066	24.1042	19.4042	13.1857	25.2403	28.0073	15.8243	829.588	802.92	886.673	850.463	864.24	712.212	833.105	764.563	-5.27865	0	0
ABCC2	4824.22	5017.39	5166.49	4006.4	3989.9	4249.37	4229.23	4043.97	180.5	222.674	193.147	132.013	186.184	213.467	163.278	241.612	4.53327	0	0
ABCC3	7028.34	6670.6	6901.44	8251.56	7988.88	8529.97	7524.49	7782.43	123.713	92.9793	127.094	119.04	107.526	84.0459	109.999	133.293	6.07817	0	0
DNAH11	739.455	671.905	750.392	613.466	608.221	627.421	633.977	641.695	5.38688	1.44533	2.00211	4.34957	9.97139	2.227	0	4.1644	7.46029	0	0
APLP1	50.71	66.6098	50.2527	76.3656	72.3841	82.8088	61.0941	99.1946	9277.79	9440.35	8725.65	8620.79	8765.77	8210.62	7841.44	7557.12	-6.92887	0	0
ZNF71	0	0	0	0	0	0	0	0	734.679	725.253	671.512	633.288	735.804	658.731	645.811	643.567	-12.4193	0	0
OCIAD2	1449.61	1581.28	1548.08	2130.69	2206.27	1987.25	2211.18	2046.37	3.62385	3.39178	0.000359993	3.22763	3.98699	0.0378322	0	1.06179	9.84878	0	0
SLCO3A1	1357.69	1368.9	1425.49	1497.91	1557.75	1449.79	1509.48	1306.52	5.48026	3.33472	6.00315	0.0513238	1.99011	0.0470316	0	2.09568	9.14206	0	0
ELFN1	33.7889	27.0539	34.144	36.7305	23.73	26.2737	25.1441	12.8175	2907.52	2522.92	2345.79	2412.94	2254.16	2300.43	2232.15	2225.7	-6.44002	0	0
ELFN2	2131.65	2434.1	2292.47	3088.16	3179.28	3186.43	2785.4	2761.54	65.4013	56.8553	65.0486	88.8412	64.7228	46.9827	54.3843	41.938	5.49423	0	0
PLPPR3	12.6018	10.4638	8.0477	8.5922	13.3081	16.1567	16.4736	27.9946	3047.74	2763.07	2549.94	2465.48	2560.83	2316.81	2199.74	2048.58	-7.45083	0	0
KIAA0040	1918.48	1873.18	1803.21	1798.05	1568.78	1594.31	1798.63	1747.75	134.617	98.951	137.1	113.665	87.5958	91.5032	110.935	115.725	3.98356	0	0
ETV1	139.483	92.6037	88.4105	83.8138	81.7186	103.034	99.7004	77.7845	2805.33	3230.26	3116.37	3320.27	3079.56	3489.16	3236.44	3364.33	-5.06622	0	0
ETV7	680.314	635.755	750.416	877.617	757.863	858.701	728.989	697.336	7.77111	7.90509	11.0084	7.77522	9.95465	12.9454	6.98161	22.6958	6.0999	0	0
BTBD6	1403.55	1289.04	1432.54	1909.59	1788.2	1631.64	1693.73	1682.63	3.44842	8.51414	3.00291	9.61299	0	2.25956	3.51316	7.24998	8.37438	0	0
IKZF3	2.41627	6.21811	6.02527	12.9003	1.84304	2.03295	4.77919	2.15249	734.581	861.865	786.601	872.375	819.42	907.948	958.845	852.053	-7.41224	0	0
IKZF2	1200.79	1222.92	1135.15	925.036	930.914	908.319	991.899	1022.26	10.3538	13.7641	10.0091	23.6858	5.95977	23.5416	19.9239	11.5315	6.12787	0	0
PSPH	1215.12	1185.75	1184.39	1202.86	1227.29	1097.22	1049.43	1272.64	4842.98	4996.87	4807.66	5141.81	5135.6	5073.62	5122.65	5306.22	-2.0987	0	0
HMX3	2.41105	6.2158	8.02936	0.715551	1.84496	11.0795	5.86355	2.15059	623.29	629.545	681.516	554.669	583.446	627.103	539.048	694.37	-6.98381	0	0
VCAN	2.20446	0.00989248	0.00115671	0	0	0.00259594	6.53388	0.0118659	2334.06	2265.91	2213.69	2435.96	2447.32	2614.72	2640.81	2733.26	-11.0617	0	0
CBX8	249.58	245.67	251.163	353.383	277.938	285.921	316.834	330.024	2362.69	2334.35	2342.78	2217.37	2418.46	2429.18	2167.81	2025.53	-2.98418	0	0
UPK3B	1255.32	1206.69	1225.59	1361.48	1392.99	1438.64	1312.54	1309.49	20.3122	20.4521	23.0164	9.08727	27.894	3.65074	26.2556	22.8852	6.07276	0	0
PLEKHG6	1023.99	1075.68	1068.89	1363.68	1291.13	1227.52	1287.07	1335.49	18.4594	16.9208	25.0173	13.3369	21.9087	29.9983	19.6918	9.53898	5.95686	0	0
PLEKHG4	781.758	814.593	764.509	1015.53	998.901	1048.64	837.57	1015.7	1.58639	1.33647	4.00352	2.29912	11.9631	2.27345	8.20638	10.3198	7.41557	0	0
COQ8A	3357.7	3509.53	3431.64	4037.34	4030.23	4188.68	3766.38	3797.39	654.558	629.818	628.477	540.422	683.046	546.038	562.593	509.169	2.66248	1.11507852301123e-310	0
C11orf45	257.525	317.152	320.447	344.273	257.798	310.149	290.241	275.854	0	0	0	0	0	0	0	0	11.2207	1.76964127968502e-310	0
KCNH2	62.263	33.5331	47.2267	67.7448	75.5155	61.6106	43.467	52.4716	1258.51	1332.75	1096.84	1080.37	1081.28	1101.4	1077.11	1008.68	-4.34125	2.43886639696037e-310	0
BCL6	312.018	354.675	325.493	353.411	374.27	393.976	351.905	340.791	1702.14	1789.78	1698.29	1707.84	1627.89	1724.16	1847.08	1825	-2.30946	2.51930747901541e-310	0
CD36	2.46124	10.3157	10.0366	7.14637	3.76021	6.06191	4.85537	2.16878	370.451	461.769	444.338	387.441	474.941	404.971	479.035	502.462	-6.1956	2.59794179684865e-310	0
VAV2	4108.92	3839.36	3996.21	4992.43	4637.61	4602.94	4524.67	4546.97	907.532	909.741	774.592	766.704	860.253	819.258	790.773	820.793	2.40555	4.1085758847514e-310	0
LUM	0	0	0	0	0	0	0	0	420.714	444.429	435.335	437.734	449.026	578.884	586.799	621.164	-11.9638	0	0
SIK1	1653.35	1653.93	1606.33	1876.16	1909.04	1944.8	1803.42	1759.28	7507.57	7096.43	6982.32	7279.17	7095.05	6917.17	6733	6560.01	-1.98295	0	0
SMAD9	119.823	158.971	114.541	134.558	139.976	151.518	145.93	132.153	889.146	971.132	1003.76	1010.02	923.964	981.869	937.642	921.992	-2.79804	0	4.07e-308
HK1	9573.48	8887.09	8820.17	10521.5	10771.8	10687	10105.3	9754.6	2241.05	2142.51	2225.69	2114.57	2209.37	2354.22	2159.08	1871.22	2.19176	0	6.02e-308
PCDHA11	2.13994	0.00249126	0.000291364	0	0	0.000653867	0.0105991	0.00298808	301.836	319.073	336.257	406.155	380.356	399.924	324.563	307.825	-9.83118	0	6.37e-308
SLCO4A1	2099.31	2119.99	2179.94	2791.62	2525.93	2542.92	2452.49	2479.47	407.371	414.445	391.299	386.042	405.235	393.901	408.112	371.377	2.59364	0	9.57e-308
POSTN	0	0	0	0	0	0	0	0	315.831	341.732	263.203	314.702	256.86	269.361	317.883	299.309	-11.2242	0	9.76e-308
MICAL2	3160.01	2923.84	3124.21	3052.25	2840.88	2854.13	2823.95	2869.61	656.183	606.496	610.465	673.137	564.524	514.814	629.127	646.515	2.27001	0	1.08e-307
GSTP1	45524.9	46647	47710.2	52353.7	51317.3	50724.5	47669.5	50714.5	15783.4	15344.1	15330.7	14242.9	15346.1	14718.6	14850.5	14987.6	1.70298	0	1.27e-307
SH2D3A	3551.34	3686.48	3611.47	5200.05	4839.6	4670.61	4327.5	4595.12	467.325	514.527	503.381	404.902	458.003	432.007	435.584	423.531	3.2433	3.28e-308	4.68e-307
CDK19	472.406	427.498	407.865	402.747	393.062	455.624	464.272	395.389	2040.34	2053.92	2201.68	2251.12	2292.01	2244.93	2475.43	2320.4	-2.38753	7.41e-308	1.06e-306
SLC45A1	2.25632	4.11436	0.00200451	1.75987	0	0.00449876	1.24789	5.15654	619.628	577.888	519.396	524.818	606.38	518.707	472.027	380.044	-8.10142	1.48e-307	2.11e-306
TGFA	2307.66	2374.55	2449.13	2083.66	2243.05	2068.14	2234.01	2319.07	355.722	387.01	317.242	266.196	264.82	352.342	313.091	297.332	2.82138	3.71e-307	5.28e-306
NBPF1	917.688	1024.43	996.531	962.741	899.573	1018.37	889.856	991.758	4065.94	3754.22	3816.91	3730.54	4104.11	3555.95	4003.39	3851.46	-2.00335	5.64e-307	8.02e-306
UTF1	0	0	0	0	0	0	0	0	431.827	396.763	379.288	360.855	386.323	274.15	363.236	339.06	-11.5252	1.25e-306	1.77e-305
LPCAT2	1915.02	1832.64	1958.89	1568.08	1649.82	1548.85	1720.44	1784.38	129.128	146.619	121.096	146.572	197.179	179.652	116.582	165.702	3.53961	1.49e-306	2.11e-305
HOXB5	175.827	149.851	167.757	124.183	168.589	165.68	155.879	169.762	1237.16	1209.45	1260.96	1067.36	1132.06	1149.07	1103.07	1050.36	-2.85072	2.11e-306	2.99e-305
ACCS	325.59	409.618	348.592	333.609	345.53	460.596	340.384	313.695	0	0	0	0	0	0	0	0	11.4982	3.06e-306	4.34e-305
ATP5G1	6808.82	6696.51	6616.14	8114.47	7896.62	7659.11	6845.97	6964.77	1563.02	1622.82	1678.28	1529.6	1600.03	1456.32	1362.23	1547.67	2.22043	3.95e-306	5.6e-305
AMMECR1L	1324.29	1325.1	1287.86	1219.33	1252.85	1278.04	1305.33	1353.43	4375.83	4355.88	4273.26	4536.15	4399.8	4562.53	4851.83	4624.2	-1.79834	4.96e-306	7.02e-305
CNN3	1675.72	1644.49	1606.32	1659.73	1838.62	1648.83	1688.18	1670.16	5313.71	5468.06	5454.16	5466.67	5763.87	5893.71	5582.52	5579.55	-1.72861	5.17e-306	7.31e-305
METTL7A	727.783	626.147	603.753	610.173	555.819	600.135	581.8	645.755	6.73132	16.5621	4.00559	19.4348	9.95008	19.312	24.7274	6.37317	5.51662	1.2e-305	1.7e-304
TNFAIP3	1510.13	1561.31	1580.2	1739.83	1736.7	1621.54	1689.11	1573.76	281.104	256.123	322.242	268.085	277.783	335.89	292.637	273.319	2.49653	2.44e-305	3.45e-304
ABCG2	2514.07	2426.53	2507.4	2152.86	2160.13	2035.81	2277.89	2112.73	333.686	366.805	382.29	371.725	336.518	347.402	392.123	433.589	2.61701	3e-305	4.24e-304
ISG15	258.591	261.219	241.124	340.746	325.788	322.253	302.958	287.303	1972.01	2205.5	1987.51	1970.16	1948.5	1810.13	2010.65	1838.76	-2.74863	9.77e-305	1.38e-303
ZNF708	0	0	0	0	0	0	0	0	249.331	229.226	276.209	242.904	264.848	280.791	235.917	289.76	-11.0217	1.08e-304	1.52e-303
KCNN1	5.91295	18.5581	14.0557	9.71977	8.53428	15.1303	0.375612	6.36553	721.626	750.407	561.432	614.63	680.042	630.496	677.529	538.411	-6.00264	1.78e-304	2.51e-303
S100A6	9177.9	9422.96	9254.17	14143.6	13755.7	13995.7	13199.4	14104.1	655.918	686.904	717.543	736.404	680.042	588.388	519.085	595.633	4.22755	3.16e-303	4.44e-302
HAX1	2848.39	3052.88	2909.26	3530	3559.05	3255.2	3175.56	3227.04	12283.4	12307.7	13007.9	12308.6	12907.7	12025.6	11988.9	12667.1	-1.96056	5.26e-303	7.39e-302
NCEH1	1064.56	1064.91	1022.64	844.443	910.089	835.573	940.499	924.769	4415.18	4868.96	4434.38	4842.33	4925.52	5004.09	5154.18	5274.87	-2.35536	7.83e-303	1.1e-301
WNT5A	1423.95	1411.33	1412.41	1241.51	1153.68	1148.77	1265.22	1389.04	59.1501	55.3584	49.0391	67.4796	54.7585	39.4745	89.7281	35.7098	4.52838	1.25e-302	1.75e-301
CD55	2453.16	2619.94	2614.89	2362.96	2173.38	2101.49	2448.92	2374.71	9297.35	9527.33	9533.26	9877.02	9410.94	10242.6	9983.98	10763.7	-2.03795	1.56e-302	2.18e-301
NSUN7	465.204	405.896	481.193	485.333	553.39	455.674	587.054	466.63	1.64463	14.1576	2.00217	2.25588	3.98253	0.0739076	5.44536	0.0383757	6.9433	2.19e-302	3.07e-301
EME1	2627.24	2599.32	2601.85	2774.25	2496.21	2732.86	2610.85	2590.7	484.164	377.898	518.392	493.952	504.813	378.145	463.495	478.642	2.50757	3.7e-302	5.18e-301
GCNT1	1796.51	1704.64	1673.61	1413.1	1534.68	1348.82	1422.62	1645.93	47.4387	89.0401	69.0556	102.366	109.55	89.9619	89.5898	85.5179	4.19955	6.38e-302	8.93e-301
HABP4	483.305	459.853	421.946	527.238	502.706	471.833	521.59	588.881	2684.55	2616.48	2635.01	2379.33	2440.35	2578.01	2556.38	2512.39	-2.35877	4.14e-301	5.78e-300
ITGA7	46.7903	51.9957	32.1715	79.0386	44.6509	59.5799	56.7356	34.8288	1187.7	1265.46	1114.85	1139.2	1116.13	1098.15	1141.79	936.814	-4.46553	5.91e-301	8.25e-300
MKI67	26723.1	27238.9	28198.3	23626.5	23625.4	23455.3	25090.1	22057.1	6301.42	5951.46	5878.48	6188.14	6048.62	5912.49	6200.86	6451.32	2.0312	8.25e-301	1.15e-299
TXNL4A	1070.91	1077.57	982.488	1061.01	1168.36	1078	1000.35	1123.82	4723.65	4436.06	4787.64	4268.46	4637.78	4303.35	4068.19	4137.33	-2.04576	1.49e-300	2.08e-299
VILL	1019.04	924.941	856.941	1307.25	1325.66	1225.46	1077.34	1113.42	30.0936	35.6781	23.0188	22.0497	25.8844	35.5398	13.8182	32.2515	5.33489	4.02e-300	5.6e-299
KRT16	342.77	340.305	303.416	420.13	396.082	462.651	402.824	450.554	0	0	0	0	0	0	0	0	11.6142	8.94e-300	1.24e-298
ASCC1	1619.62	1765.88	1493.8	1488.75	1439.42	1316.49	1596.27	1422.84	6329.95	6773.36	6519.97	6962.21	6789.38	6984.33	7298.96	7443.08	-2.18216	2.08e-299	2.89e-298
DSCC1	4553.23	4610.62	4771.68	3423.47	3385.26	3388.63	3627.9	3717.84	450.463	418.581	437.334	428.747	451.033	441.674	497.903	474.441	3.12778	2.92e-299	4.06e-298
RTKN2	499.27	457.533	480.162	348.269	422.723	364.769	410.336	379.699	5.50093	0	4.00239	0.0463156	0	0.0424428	5.55984	2.09115	7.51683	4.5e-299	6.25e-298
FAM184A	52.1093	68.3694	50.2252	50.5877	47.5989	27.3401	57.6579	27.5451	925.075	991.007	1042.79	985.299	1105.19	1056.79	1084.62	1170.98	-4.45198	6.24e-299	8.66e-298
AFAP1L1	2398.84	2410.02	2450.15	2469.35	2543.99	2464.14	2398.14	2440.75	575.673	566.56	609.462	648.951	563.539	507.071	578.065	520.555	2.09862	1.19e-298	1.65e-297
AMPD3	984.543	1063.94	1091.95	950.155	982.511	984.043	899.488	968.793	30.2881	71.0075	32.0276	41.6617	35.8303	50.848	61.4311	37.6516	4.44926	1.38e-298	1.91e-297
CYP27C1	0	0	0	0	0	0	0	0	227.952	260.271	297.222	238.507	259.871	259.249	233.28	237.862	-10.9836	2.17e-298	3e-297
KIAA1211L	1326.58	1151.61	1146.24	1401.53	1334.85	1375	1277	1375.42	235.205	209.058	189.145	189.257	182.195	196.403	185.931	185.713	2.72125	4.39e-298	6.07e-297
PDIA2	2.27948	0.0207065	2.00989	7.42696	0	1.01597	2.3776	2.10273	939.159	624.988	683.52	634.248	656.138	552.786	618.052	534.266	-8.15558	5.59e-298	7.73e-297
NPTXR	78.4719	63.6065	83.3747	59.6573	109.894	80.8205	81.9079	74.4985	1189.86	1101.04	1068.81	967.868	1118.13	973.516	967.829	976.277	-3.72407	9.33e-298	1.29e-296
FBLN5	85.7051	95.3682	75.3334	47.1883	71.4521	60.6393	50.7784	55.7269	992.777	943.988	963.734	961.025	988.693	971.071	922.348	926.162	-3.82123	4.1e-297	5.66e-296
KCNG3	4.72663	4.22144	8.03647	15.5045	12.4842	8.08197	3.86311	4.26629	545.434	497.628	452.346	485.374	500.824	377.136	438.127	510.912	-5.91263	8.9e-296	1.23e-294
TMEM59L	55.4555	13.8829	53.2372	68.9502	82.4226	49.5057	48.7979	21.3416	7816.2	7286.42	7363.61	7055.26	7499.3	7094.02	6792.89	6587.15	-7.18653	2.22e-295	3.06e-294
ZBED6CL	341.112	328.75	269.259	401.887	361.864	400.024	356.458	297.979	0	0	0	0	0	0	0	0	11.4367	2.3e-295	3.17e-294
TBC1D4	3796.62	3840.04	3419.57	3474.48	3405.45	3353.23	3568.97	3492.34	831.051	833.691	945.718	906.237	795.514	876.71	938.919	873.962	2.01759	5.86e-295	8.06e-294
WDR72	649.712	648.883	744.341	432.012	524.396	455.732	683.598	553.674	0	0	0	0	0	0	0	0	12.2036	6.1e-295	8.38e-294
RAB36	925.563	1019.23	992.512	918.28	897.679	989.077	911.041	989.65	127.048	118.881	117.09	95.6183	152.363	111.946	114.347	141.664	2.96287	1.01e-294	1.39e-293
ELOVL2	7.92363	5.23725	12.0442	8.94601	4.70561	7.07349	4.94318	6.31307	265.848	301.828	306.232	277.873	281.765	297.269	323.375	292.024	-5.32922	4.08e-294	5.6e-293
NRN1	2.25627	0.0171398	2.00908	3.64815	0	0.00449692	2.34618	4.13743	301.001	263.098	292.221	275.499	270.817	227.235	284.676	271.17	-7.15453	4.27e-294	5.85e-293
DTL	9281.67	9622.05	9799.58	7827.4	7511.56	7713.73	8254.58	7606.55	1476.31	1458.05	1593.21	1589.62	1483.52	1560.29	1630.47	1708.12	2.43556	4.66e-294	6.38e-293
ATP8B2	645.044	639.829	572.639	803.945	792.346	727.41	733.27	731.737	4204.55	3777.94	3884.96	3793.87	3916.92	3577.62	3976.53	3625.25	-2.44491	9.8e-294	1.34e-292
BRSK2	43.4648	49.9253	42.2029	60.6412	56.273	45.4778	64.4938	33.7789	1080.8	999.473	918.7	880.243	914.014	881.157	802.126	790.742	-4.19299	1.72e-293	2.35e-292
LIX1L	2091.39	1966.89	1989.05	1753.18	1987.94	1979.19	1903.62	1983.6	6549.06	6444.12	6446.91	6866.87	6222.85	6413.67	6348.37	6219.96	-1.7185	1.82e-293	2.48e-292
CAPG	3243.32	3053.19	3264.9	4862.66	4504.48	4563.49	4165.5	4301.54	317.186	353.467	335.255	324.775	372.395	305.12	324.736	307.76	3.59657	6.78e-293	9.27e-292
SCFD2	1200.33	1237.66	1193.43	1182.47	1159.61	1108.33	1200.54	1022.45	166.241	154.461	160.12	164.724	118.463	134.693	141.318	108.734	3.01536	6.17e-292	8.42e-291
DUSP8	29.5403	27.0746	20.106	34.7953	27.5812	32.3175	30.8001	29.353	944.44	880.92	770.587	662.993	718.856	733.588	678.716	653.084	-4.69972	6.51e-292	8.88e-291
DLC1	846.687	725.134	857.895	826.453	867.47	738.569	731.85	860.635	68.7644	65.0342	70.0531	52.868	61.7225	88.4867	64.2953	76.0426	3.55898	8.84e-292	1.21e-290
TEAD1	5046.85	5044.45	4889.24	4110.07	4301.33	4383.73	4243.59	4057.62	18392.3	18494.8	18357	18924.3	18676.5	19443.8	20165.8	20647.3	-2.08539	1.97e-291	2.68e-290
SLC35E1	1965.79	2101.02	2080.47	1986.49	2041.23	2010.52	2040.11	2054.9	6318.2	6205.38	5846.46	6090.88	6302.52	6001.39	5868.67	6062.43	-1.58065	4.01e-291	5.46e-290
ITGB1	14449.5	14409.8	14139.3	11456	11495	11285.2	12816.1	12013	64175.9	67013.2	66025.3	69196.1	67353.2	69639.8	73115.1	80944.9	-2.44943	1.33e-290	1.81e-289
ESPNL	4.43162	2.09221	0.00283981	0	3.83518	6.04336	2.4078	2.11086	484.468	475.967	416.318	467.683	478.927	453.413	359.052	335.114	-7.33311	4.57e-290	6.21e-289
ARNT	2606.2	2466.1	2442.11	2378.09	2245.81	2212.6	2405.01	2232.23	7649.03	7537.95	7585.78	7901.38	8100.67	7775.4	7951.95	8114.79	-1.72159	4.58e-290	6.22e-289
RGS9	7.00439	12.4427	14.056	4.15106	14.3737	17.1412	9.57175	2.22688	365.24	332.459	338.258	318.377	327.565	336.411	344.514	368.033	-5.05805	2.18e-289	2.95e-288
HDX	0	0	0	0	0	0	0	0	347.874	282.404	255.199	315.88	290.724	353.281	267.984	339.831	-11.2678	4.33e-289	5.87e-288
TSEN15	2115.08	2077.02	2069.41	1742.6	1993.69	1659.99	1815.87	1914.44	7950.35	8107.84	8149.21	8369.38	7934.38	8938.31	8649.03	9252.49	-2.12991	2.73e-288	3.7e-287
ZBTB10	746.44	747.719	655.994	680.168	681.663	614.308	701.29	659.536	2661.97	2911.67	2872.19	2892.83	2645.45	2755	2935.93	2902.36	-2.04111	2.93e-288	3.96e-287
ADAMTS1	1970.17	1978.34	1969.97	2023.02	1961.23	2038.79	2017.39	1872.6	384.746	452.769	465.353	404.759	493.868	443.718	432.152	394.362	2.18866	3.51e-288	4.74e-287
ZNF501	368.844	402.199	349.58	296.355	295.943	285.959	288.433	314.586	3.75909	0	9.15e-05	0.010482	0	0.00960651	0	0.00499328	9.06578	4.12e-288	5.57e-287
DACT3	0.0470163	2.07339	2.0085	0	1.90869	2.0191	0.0627621	4.12958	534.491	496.049	446.339	401.429	368.373	397.317	387.107	354.835	-7.99241	9.35e-288	1.26e-286
EBF4	27.5714	17.8858	21.1152	41.0599	43.9812	38.3741	36.6613	40.7634	810.635	822.721	711.543	721.647	733.799	702.157	709.426	639.51	-4.44368	1.63e-287	2.21e-286
ZNF773	19.0496	10.4651	13.0621	17.8954	8.45563	24.2005	9.84364	10.5594	455.274	490.517	445.343	476.923	525.711	539.097	584.858	572.366	-5.15608	1.86e-287	2.51e-286
KCNN4	1933.79	1950.59	1974.02	2779.96	2834.62	2920.71	2524.94	2664.92	140.234	153.893	165.122	121.634	142.383	98.2567	142.375	129.386	4.1606	2.26e-287	3.04e-286
CEL	762.491	935.022	754.463	915.88	988.43	1127.4	835.136	877.585	40.3171	45.6089	46.0352	48.0561	44.8023	61.4163	41.9003	41.7794	4.2809	3.99e-287	5.38e-286
ZDHHC7	6376.57	6188.88	5885.81	6633.99	6598.81	6683.16	6573.15	6549.49	2099.04	2016.06	2076.58	2147.12	2068.98	2072.4	2017.62	1982.64	1.64361	5.19e-287	6.98e-286
SNCA	278.884	250.898	274.263	341.498	322.858	293	334.591	320.722	0	0.753636	0.000249642	4.23201	1.99236	4.21221	0	0.0136275	7.69747	7.57e-287	1.02e-285
SIPA1L2	1596.05	1494.76	1592.25	1540.11	1729.14	1482.15	1630.88	1534.95	229.863	169.683	189.145	217.245	185.186	243.476	145.071	177.408	3.0176	3.74e-286	5.02e-285
DNAH5	2254.69	2250.62	2179.9	1880.97	1655.32	1748.89	2060.03	1822.33	282.976	273.74	297.225	302.632	275.793	272.448	288.184	264.988	2.81097	3.82e-286	5.13e-285
COL23A1	4.44976	0.0266608	0.00311582	1.70542	1.88018	4.03589	4.6071	6.20785	553.193	609.757	508.387	447.529	515.755	507.756	499.271	356.065	-7.4044	3.36e-285	4.51e-284
SLC4A5	206.148	231.921	209.966	224.938	243.844	223.283	232.861	235.835	1183.07	1127.26	1098.84	1208.01	1077.29	1269.21	1175.74	1232.63	-2.37207	6.19e-285	8.29e-284
KLF6	1726.6	1628.88	1625.4	1585.2	1686.15	1635.69	1666.75	1649.18	4787.33	5058.01	5213.97	5305.73	5024.08	5249.31	5268.57	5008.08	-1.63176	6.51e-285	8.71e-284
RNF41	1452.17	1503.07	1515.91	1720.46	1476.53	1591.23	1787	1525.52	5774.11	5692.31	5762.39	5565.13	5915.2	5926.37	5931.6	5499.33	-1.87352	2.11e-284	2.82e-283
ZNF32	30.5183	40.3507	13.081	23.7681	22.7718	21.2386	40.6057	24.1668	832.453	944.011	847.649	906.557	979.731	872.665	1086.84	1176	-5.14181	2.81e-284	3.76e-283
LRRK2	61.8612	85.1845	85.3763	53.3797	63.6403	48.5634	111.065	94.1084	1461.12	1541.35	1420.09	1681.38	1630.89	1643.79	1696.7	1886.32	-4.42615	4.92e-284	6.57e-283
ANXA2	38716.1	38747.2	39725.8	38905	38990.8	38746.3	40589.2	40133.8	14601.8	15094.6	14686.2	14688.8	14626.2	14675.1	14438.9	15339	1.41267	5.27e-284	7.03e-283
PRDX1	34558.2	34678	33075.6	30229.3	31535.2	31415.5	32917.6	31534.7	9778.84	9606.35	10188.8	9713.15	9852.03	9774.09	9921.25	11103.6	1.70125	1.04e-283	1.38e-282
SLC25A33	621.686	568.002	575.628	643.31	617.936	621.327	581.613	582.986	2182.48	2379.37	2202.68	2258.84	2298.97	2347.92	2207.27	2347.53	-1.92026	1.26e-283	1.67e-282
UHRF1BP1	3620.22	3198.46	3270.89	3221.18	3321.78	3120.86	3264.71	3222.91	9792.04	9882.9	9940.57	10386.4	10031.2	9626.6	10378.7	10425.9	-1.61662	1.54e-283	2.05e-282
CHAF1B	2360.05	2313.29	2112.64	2478.43	2362.08	2421.69	2298.29	2443.81	477.171	505.51	429.328	369.043	449.041	401.793	497.906	466.126	2.38335	3.67e-283	4.89e-282
HOXC11	230.027	232.054	217.008	258.714	257.085	271.747	253.216	295.385	1.82359	1.7152	0.00013685	0.0156803	1.99388	0.0143704	0	0.0074689	8.2145	6.53e-283	8.68e-282
TUBA1C	27455.3	27397.1	27108.4	25694.9	24559.4	25263.7	24901.3	23999.7	8434.69	8074.51	8476.46	8036.01	8396.38	7949.12	8206.85	8647.7	1.6399	7.84e-283	1.04e-281
ONECUT3	0.132973	7.22918	0.0048577	10.0817	1.84946	6.05479	6.92719	3.17672	822.859	752.036	672.511	626.6	674.066	590.553	556.88	491.592	-7.13886	1.35e-282	1.79e-281
CTNNA1	7471.63	7012.49	6948.62	6243.88	6037.82	6131.58	6618.48	6347.26	22589.4	22564.8	23207.7	23972	22940.9	23159	23435.1	24577	-1.81992	1.38e-281	1.83e-280
EHHADH	794.502	799.811	772.517	832.902	737.764	698.161	764.534	774.785	21.7136	31.9984	22.0187	10.3743	41.8393	42.9438	23.9535	37.4091	4.72706	1.42e-281	1.88e-280
SEC61A2	281.865	297.03	228.034	207.923	194.998	211.169	150.355	194.14	2286.25	2433.38	2560.95	2397.85	2502.08	2639.73	2748.25	2611.38	-3.51384	1.67e-281	2.21e-280
PCDH7	2193.58	2335.19	2359.75	2604.21	2769.81	2667.17	2329.45	2447.05	9780.06	9932.45	9217.02	9199.25	9493.59	9176.23	9348.62	8705.27	-1.925	1.92e-281	2.54e-280
CA12	125.827	92.7472	118.535	104.28	90.2103	140.371	138.085	97.6667	978.683	921.924	956.728	898.886	925.958	989.392	926.909	944.874	-3.05626	3.8e-281	5.02e-280
SPTSSB	823.638	803.901	724.302	725.263	661.478	709.255	776.035	728.699	36.9703	16.6827	40.03	55.1863	45.8119	32.7092	39.4127	39.6108	4.28335	3.82e-281	5.05e-280
HORMAD1	697.838	661.244	706.168	462.491	464.309	441.583	556.435	479.386	0	0	0	0	0	0	0	0	12.1334	2.64e-280	3.48e-279
ZNF91	0.01584	2.04995	2.00578	0	0	0.00130357	0.0211376	0.00595759	488.639	477.485	526.403	440.274	538.642	610.638	746.651	712.923	-9.79949	3.23e-280	4.26e-279
AKIRIN1	2894.32	3011.11	3061.93	2878.53	2854.28	2749.06	2702.77	2735.44	8280.13	8759.69	8872.76	8571.64	8439.19	8480.71	8785.89	8765.6	-1.59095	4.07e-280	5.36e-279
EFTUD2	10241.7	9930.23	10110	10395.5	10380.4	10241.5	10155.5	10389.9	3868.32	3813.2	3846.93	3790.53	3778.52	3767.27	3672.92	3714.87	1.43579	5.06e-280	6.66e-279
NQO1	39178.5	38709.7	38030.1	37801.4	37578.9	36766.1	38727.6	38048.5	13404.6	13729.6	13498.3	13490.5	13703.2	13694.2	13137.8	14820.6	1.47741	6.27e-280	8.25e-279
TUBB	87542.9	90196.3	89751.6	88026.6	84948	85224.4	83521.3	81306.7	31149.3	30270.2	31573.1	31009.8	31758.5	30694.7	31523	31997.4	1.4659	7.08e-280	9.31e-279
SEMA4G	32.733	20.9066	8.06436	30.2046	38.2766	32.3134	34.0591	27.2754	748.36	889.95	765.583	780.529	756.699	744.402	644.526	735.303	-4.75499	1.68e-279	2.21e-278
DUSP23	558.609	602.256	527.424	570.111	704.823	696.044	568.752	633.177	7.48556	17.9552	14.0118	11.1633	25.9028	27.8336	21.6558	14.6535	5.10426	2.45e-279	3.21e-278
SRSF6	15106.9	15350.2	14688.9	12625.1	13311.7	13336.1	14530.2	13366.5	3760.49	3886.51	3847.93	3725.11	3823.32	3812.89	4027.54	4219.45	1.85231	3.3e-279	4.33e-278
BMP7	164.52	228.698	165.781	216.272	233.45	231.322	176.762	231.522	1808.34	1938.21	1817.38	1528.86	1656.77	1654.79	1660.58	1571.8	-3.04629	4.04e-279	5.3e-278
LRRC8A	7012.36	7193.64	7098.32	8363.31	8067.96	7598.51	7239.35	7230.03	1854.9	1982.76	1787.36	1787.61	1987.35	1653.89	1759.92	1603.14	2.05211	6.2e-279	8.12e-278
FAXDC2	83.4906	114.279	121.53	93.7165	85.5278	95.9887	115.812	87.16	849.622	952.019	866.661	916.069	835.347	827.015	929.888	886.468	-3.14646	8.75e-279	1.15e-277
NTS	17.8088	8.3766	9.04634	10.5695	9.47415	9.10418	7.44861	20.7599	685.145	704.312	745.57	754.632	811.461	751.081	868.241	1139.17	-6.11153	1.18e-278	1.55e-277
SLC4A4	337.237	351.383	279.287	292.049	336.216	243.557	332.433	307.207	1.77212	3.45494	4.00204	0.0311166	0	0.0285159	0	2.07643	7.6233	2.29e-278	3e-277
MCM6	11702.5	12352.5	12071.9	10883.1	11553.3	10963.9	11677.1	11135.4	3469.59	3520.31	3496.66	3435.37	3683.94	3438.63	3668.69	3934.71	1.68846	2.37e-278	3.09e-277
DDX18	10377.6	10170.3	10217.5	8568.62	9071.18	8826.07	9671.37	8920.14	2130.26	2215.59	2298.75	2243.64	2396.55	2296	2535.29	2533.07	2.02348	4.84e-278	6.32e-277
ACACB	193.892	207.103	254.141	209.613	239.039	234.383	227.112	257.715	1329.59	1315.34	1153.88	1249.73	1219.67	1238.12	1303.8	1339	-2.47611	4.97e-278	6.49e-277
TRPV6	296.392	298.751	338.551	382.878	369.445	423.254	324.021	438.908	0	3.61139	9.15e-05	0.0104767	0	0.00960165	0	0.00499076	9.21018	1.1e-277	1.43e-276
PRR13	4032.11	3798.61	4124.77	3841.22	3612.95	3848.26	3939.8	3726.19	11364.8	10824.2	11488.8	11747.6	11591.4	11595.8	11628.6	12004.8	-1.57679	1.93e-277	2.52e-276
KCNK10	3.19608	0.00373212	0.000436472	0	0	0.000979518	0.0158805	0.00447644	377.823	332.576	260.204	336.735	307.646	344.963	409.742	310.896	-9.36211	2.46e-277	3.21e-276
OAT	8927.22	9090.65	8987.9	7571.3	8051.52	7713.73	8654.83	8461.85	1912.72	1986.81	1865.42	1957.13	1810.09	2047.39	2219.52	2221.2	2.07396	2.6e-277	3.38e-276
PRKCB	0	0	0	0	0	0	0	0	215.979	195.959	203.156	214.312	252.921	209.49	225.633	205.516	-10.7584	6.76e-277	8.78e-276
ALS2CL	8464.77	8522.13	8537.9	12009.9	11524	11891.2	10462	11345.9	1209.69	1045.31	1303.99	1230.84	1163.92	1179.37	1158.74	958.721	3.16124	1.09e-276	1.42e-275
PLCD4	92.0543	83.2865	118.508	65.7452	90.4378	105.036	88.1141	83.9577	976.4	869.026	870.664	880.116	846.302	894.012	818.437	861.475	-3.27011	2.51e-276	3.26e-275
FTH1	141610	139792	139190	154539	150110	152976	147240	157728	50556.4	50824	52683.1	51353.1	52410.4	52261.8	50416.1	50576.8	1.52519	1.16e-275	1.5e-274
RGMB	673.575	632.341	657.981	582.605	540.573	545.605	591.073	632.129	2511.43	2524.06	2470.88	2532.16	2490.13	2604.02	2564.44	2731.25	-2.07319	1.53e-275	1.98e-274
LIG1	5530.19	5406.84	5675.86	7071.19	6575.08	6639.71	6227.32	6475	1253.48	1386.69	1258.96	1366.37	1289.38	1132.07	1176.31	1302.55	2.28653	2.4e-275	3.11e-274
KCNQ5	355.964	346.117	278.275	272.521	286.533	266.752	294.814	242.46	0	0	4.59e-05	0.00525613	0	0.00481717	1.88231	0.00250407	9.64537	2.49e-275	3.22e-274
PODXL	3386.59	3378.35	3300.03	3222.84	3373.17	3329.98	3394.17	3474.42	1056.61	951.441	931.71	964.263	909.027	936.445	1002.37	856.397	1.81892	2.22e-274	2.88e-273
FA2H	775.177	923.694	903.121	1088.28	862.387	1123.39	938.163	1014.76	60.477	70.9102	80.0591	77.4679	64.7099	83.2646	61.457	70.9224	3.74453	3.84e-274	4.97e-273
ZCCHC24	100.344	106.134	122.546	128.901	84.4677	157.496	88.8351	92.4495	1329.48	1367.65	1251.95	1408.96	1334.19	1294.46	1186.1	1207.81	-3.55482	7.67e-274	9.91e-273
USP12	1382.08	1526.64	1480.72	1181.95	1208.97	1143.72	1248.68	1285.41	6350.3	6466.56	6259.77	6674.78	6486.7	7010.3	7342.01	7718.3	-2.37662	8.35e-274	1.08e-272
EPPK1	2776.3	2670.45	2802.8	4766.66	4412.33	4048.25	3551.32	3825.59	169.6	178.592	135.105	159.531	137.388	175.441	150.251	121.22	4.55405	1.04e-273	1.34e-272
HYOU1	10670.6	10630.3	10211.5	12212.4	11559.1	12156	11495.1	11211.9	37584.8	37071.8	36442.8	36446.8	36953.8	35688	35447.4	34561	-1.68663	1.39e-273	1.8e-272
PUDP	2102.09	2125	2133.71	2109.67	2131.67	2194.37	2121.01	2122.03	479.107	517.496	593.449	515.078	529.688	497.165	543.195	591.155	1.99802	2.89e-273	3.73e-272
IRF1	2038.52	1810.06	1826.34	2282.85	2270.84	2239.82	2168.27	2160.75	388.407	309.978	306.236	340.07	359.438	318.144	351.716	381.545	2.60745	4.32e-273	5.55e-272
IL7	392.54	363.933	370.671	335.669	262.419	315.238	346.95	298.984	0	5.22754	0.000359706	0.0412507	3.98699	0.037802	3.66832	2.08643	7.35457	5.83e-273	7.49e-272
EXO1	4988.94	4913.45	4981.66	4077.27	4180.37	4091.78	4422.79	4380.39	908.69	837.302	926.707	979.476	902.058	933.173	1050.05	1007.33	2.25597	6.34e-273	8.15e-272
GRID1	0.0546564	0.0171233	0.00200176	5.55271	1.90254	2.0204	2.34603	2.0942	434.139	402.879	431.326	455.401	412.209	290.467	395.49	335.001	-7.68718	8.78e-273	1.13e-271
TOB1	5385	5598.92	5542.22	4805.39	5068.73	4783.84	5374.68	5127.89	1364.35	1398.8	1442.1	1496.62	1347.11	1475.58	1532.11	1498.59	1.85106	1.18e-272	1.51e-271
GRB7	1519.67	1486.63	1575.19	1943.6	2030.06	2101.36	1786.94	1918.49	158.232	171.589	136.104	148.533	96.545	117.532	136.843	146.989	3.68814	1.67e-272	2.15e-271
ANKRD6	73.8474	78.9794	74.3362	66.2296	84.9005	62.6661	63.4582	73.3792	576.507	602.792	615.467	568.591	602.379	548.115	565.403	545.534	-2.99802	3.42e-272	4.38e-271
IRS2	2154.75	2115.8	2123.69	2649.76	2698.47	2470.18	2333.79	2147.35	228.672	273.308	299.225	194.29	257.871	301.258	309.286	253.489	3.14123	5.39e-272	6.9e-271
LAMC2	9274.2	9013.84	9028.1	9375.21	8992.22	9189.75	9308.76	8776.47	3301.32	3368.89	3225.46	3352.1	3273.72	3335.4	3328.56	3479.06	1.45214	1.15e-271	1.47e-270
BMF	28.8049	35.3924	30.1484	51.0713	26.4837	49.4596	22.2794	52.1594	618.564	643.097	696.529	666.882	647.174	662.938	654.951	672.641	-4.14225	1.99e-271	2.54e-270
GAS6	3801.11	3762.38	3706.9	4765.57	4908.19	4937.3	4155.41	4355.14	570.57	694.177	521.398	540.13	547.612	492.905	463.815	517.362	2.98281	3.45e-271	4.4e-270
ERN1	339.458	309.958	264.225	279.508	320.907	346.493	303.29	306.158	1524.15	1580.27	1473.12	1516.48	1692.64	1446.56	1538.13	1493.49	-2.31245	3.83e-271	4.89e-270
JAKMIP1	0	0	0	0	0	0	0	0	223.814	253.357	244.185	184.237	243.945	218.226	227.235	237.736	-10.8482	4.59e-271	5.86e-270
PIP5K1A	5151.89	5155.88	5137.38	4781.7	4963.12	4631.27	4755.82	4942.29	14199.6	14511.3	14081.7	15298.7	15091.2	15578.8	15675.8	15276.5	-1.59893	5.36e-271	6.84e-270
HOXB8	65.3291	55.0815	46.2178	59.6482	47.5444	35.4095	57.8788	43.1082	804.462	785.714	680.52	630.225	743.76	790.703	702.256	671.759	-3.82265	6.99e-271	8.91e-270
SHANK1	0.0470077	0.0147296	0.00172206	2.71885	1.90869	0.00386481	2.32396	5.14792	307.874	314.369	254.197	317.879	291.727	331.631	272.671	242.193	-7.45525	1.31e-270	1.67e-269
ENTPD2	291.193	260.217	280.287	337.023	283.617	347.492	321.769	288.391	4.53247	0	10.0043	2.20376	1.9901	0.0470942	0.819631	0.0244638	6.88941	3.72e-270	4.73e-269
WWC2	3218.89	2941.48	2904.22	2775.55	2687.53	2904.63	2934.08	2860.14	8875.21	8831.84	8802.71	9571.82	8907.14	9397.41	9593.11	9274.55	-1.65734	5.62e-270	7.14e-269
NFATC4	22.8747	51.5603	2.03608	30.3342	21.829	33.3081	26.1193	14.8587	2539.18	2365.96	2527.92	2451.1	2555.87	2240.8	2304.81	2003.7	-6.54068	2.73e-269	3.47e-268
PARP1	20656.7	21415.4	21137.2	23573.9	23247.6	23452.2	22505.4	22754	7590.09	7410.08	7584.78	7687.06	7768.12	7590.91	7660.23	7237.86	1.56221	2.94e-269	3.73e-268
SPOP	1534.87	1629.84	1534.99	1608.52	1602.36	1508.41	1707.76	1454.32	4985.96	5002.63	5273.02	5092.62	4880.71	4936.98	4827.14	5171.72	-1.6749	4.36e-268	5.53e-267
LDLR	6526.86	6279.45	6399.15	7403.02	7047.24	7613.62	7086.65	6552.77	2051.59	1961.62	1969.5	1967.95	1916.64	2002.9	1917.42	1847.09	1.81223	4.58e-268	5.81e-267
BICC1	0	0	0	0	0	0	0	0	258.524	207.852	206.161	253.532	246.925	245.204	240.649	288.626	-10.9348	7.32e-268	9.28e-267
MLLT10	1342.2	1424.76	1448.57	1105.69	1173.77	1105.32	1249.54	1160.75	5265.1	5527.52	5679.33	5618.6	5724.03	5871	5593.19	6027.89	-2.1784	7.76e-268	9.82e-267
ZNF182	603.424	466.017	583.618	471.132	426.339	369.854	469.722	423.762	0	6.01019	0.000534213	3.27179	2.98678	5.327	4.55589	1.07623	7.30272	1.31e-267	1.66e-266
GRIN1	44.7665	20.9434	17.0991	38.4042	35.3005	29.3061	25.3481	36.5976	560.758	577.6	586.445	523.858	585.457	512.347	508.842	525.693	-4.13768	3.19e-267	4.03e-266
HAPLN1	0	0	0	0	0	0	0	0	252.451	236.542	260.195	222.074	208.078	239.709	190.901	245.009	-10.8649	3.91e-267	4.94e-266
MMP11	40.584	45.949	67.3	75.7441	71.5337	62.6388	60.7315	72.2034	1048.89	923.021	1025.78	894.399	893.101	834.669	835.381	811.563	-3.86467	1.44e-266	1.81e-265
CAND2	100.711	73.9775	76.3596	78.5831	79.8873	94.9485	76.5659	113.941	1040.74	991.823	938.715	922.824	971.768	962.342	885.592	781.415	-3.4303	1.57e-266	1.97e-265
LYPD5	524.179	452.682	698.124	542.106	479.659	550.606	477.476	540.967	7.20202	4.90524	2.00238	14.7923	5.9765	2.25622	0	0.045428	6.81904	1.75e-266	2.2e-265
LTBP4	2512.08	2561.02	2392.93	3592.61	3141.01	3366.28	2828.63	3030.94	22739.1	22554.4	21889.7	20080	20842.1	19297.6	18903.6	18306.3	-2.81272	1.83e-266	2.31e-265
GALNT4	0.10746	4.15325	6.02215	3.53001	0	4.0399	4.67591	6.22969	431.803	385.933	358.274	348.948	429.154	347.387	357.795	287.121	-6.63208	2.85e-266	3.58e-265
UGDH	4893.69	4734.65	4869.16	3992.97	4408.93	4235.24	4762.36	4847.82	924.98	1060.62	1012.77	1092.15	1093.24	1125.01	1079.13	1172.06	2.10203	2.26e-265	2.84e-264
ENHO	0.122158	6.20238	2.01343	7.26692	0	2.03019	6.89152	8.2863	441.336	453.591	437.33	361.041	372.369	378.767	349.47	320.437	-6.52584	1.81e-264	2.27e-263
MLKL	1173.15	1195.07	1164.3	1250.97	1064.25	1082.07	1193.42	1141.77	216.61	196.862	162.126	181.535	166.262	201.582	147.933	199.094	2.65303	2e-264	2.51e-263
ATP8A2	6.76158	2.13702	2.01583	8.10427	10.5917	5.05511	3.72966	6.28014	406.462	431.832	397.303	426.173	346.468	402.528	470.443	309.033	-6.11563	2.12e-264	2.66e-263
WNK2	183.419	168.701	204.931	209.134	208.544	232.324	159.289	250.218	1789.12	1742.8	1677.28	1512.34	1759.34	1551.78	1641.04	1382.12	-3.01168	2.58e-264	3.23e-263
USP9X	8212.06	8542.43	8245.52	6977.07	7029.88	7163.1	7635	7344.32	25571.6	26481.7	25725.6	26736	26362	26044.2	27696.2	27368.9	-1.79364	5.46e-264	6.84e-263
DDIT3	735.581	711.517	609.807	801.025	811.335	695.117	788.952	773.66	3006.74	3119.3	3283.5	3167.3	3221.95	3219.2	2958.78	3039.08	-2.0771	7.97e-264	9.98e-263
NT5C2	4875.39	4942.55	4786.78	4157.08	4309.91	4223.11	4459.56	4205.38	14888.1	15184.6	15875.1	15880.4	15443.6	15781.9	16420.2	17329.8	-1.81822	8.05e-264	1.01e-262
CKAP2L	9492.91	9623.08	9310.36	7366.62	7737.27	7218.7	8475.43	7839.23	1297.08	1433.12	1439.1	1365.82	1389.93	1511.35	1654.11	1626.74	2.51678	1.02e-263	1.28e-262
FAT4	355.394	323.491	317.449	323.251	345.703	303.116	344.398	285.372	1630.98	1503.81	1534.17	1681.3	1452.65	1539.78	1780.24	1587.31	-2.29056	1.74e-263	2.17e-262
NHSL2	0	0	0	0	0	0	0	0	238.337	232.71	233.176	218.677	213.067	175.204	209.221	231.453	-10.783	2.55e-263	3.19e-262
RBM4B	1521.86	1403.17	1411.43	1491.71	1365.17	1461.9	1457.42	1306.51	247.576	297.764	272.206	263.411	217.032	275.397	209.662	265.891	2.47802	4.62e-263	5.77e-262
ELOVL4	890.703	840.361	856.889	740.969	748.19	799.156	778.959	777.998	2862.07	3015.71	3015.3	2926.96	2958.09	3071.71	3242.96	3226.64	-1.91892	6.93e-263	8.65e-262
AOX1	307.126	308.966	342.548	360.998	322.766	337.423	310.48	259.263	0	1.39265	8.00473	4.38063	2.984	11.6121	1.66596	6.22198	6.14867	1.07e-262	1.33e-261
KLF5	13057.1	13210.6	13125.7	11377.4	10995.2	10921.5	11771.2	11404.9	3251.05	3331.37	3275.5	3311.65	3224.93	3250.83	3202.27	3558.26	1.86009	2.04e-262	2.54e-261
STS	523.296	602.13	619.804	641.869	498.681	551.635	531.809	518.065	45.7369	54.1683	40.0325	51.3006	50.7818	49.8728	47.3876	45.922	3.53845	4.02e-262	5e-261
PALM3	7.31026	8.45605	8.05264	29.864	32.6997	13.1528	10.037	29.112	1994.77	1900.33	1784.36	1694.76	1937.57	1789.14	1557.34	1283.22	-6.6309	4.49e-262	5.58e-261
FHL2	4227.68	4093.97	4060.49	4121.18	3965.29	3892.73	4152.62	4115.06	1393.1	1321.6	1268.97	1236.79	1378.99	1351.88	1303.63	1299.49	1.62787	6.67e-262	8.28e-261
MECOM	1117.82	1104.4	1054.79	897.741	813.709	836.591	1071.6	880.861	27.9565	31.6401	38.0278	42.3518	48.8118	29.4293	36.7973	14.853	4.84391	7.41e-262	9.2e-261
RAPGEFL1	2542.23	2562.96	2389.9	2924.15	2608.61	2810.65	2765.03	2679.77	631.09	602.042	612.468	638.531	725.856	660.705	625.329	649.718	2.04867	7.79e-262	9.66e-261
CIART	2.49284	9.3134	8.034	1.54681	19.3695	5.05957	2.6677	4.24647	424.306	425.23	420.319	388.21	333.521	385.285	369.273	430.594	-5.87357	9.42e-262	1.17e-260
IL7R	319.864	303.587	293.326	302.385	272.267	212.24	263.04	239.251	0	0	4.59e-05	0.00525843	0	0.00481929	0	2.04503	9.55721	1.27e-261	1.58e-260
TMEM9	3253.16	3228.79	3277.94	3906.19	3949.31	3973.5	3867.05	4062.45	16511.6	15790	16188.3	15209.2	15366	15534.5	15036.6	14228.5	-2.06897	1.37e-261	1.69e-260
KCNH4	290.87	282.195	370.687	432.038	414.358	388.949	402.431	364.873	3.69542	0	1.00086	4.21648	0	0.0214917	0	0.0111688	8.24729	1.95e-261	2.41e-260
KIAA1462	36.0388	28.1036	30.136	31.9984	22.7334	28.293	21.8892	34.505	683.196	663.142	532.408	526.174	604.373	530.82	499.676	539.28	-4.28641	2.24e-261	2.77e-260
BCORL1	598.345	623.092	611.794	635.869	648.367	666.789	757.211	605.055	2845.15	2665.32	2679.04	2539.91	2684.3	2528.27	2492.62	2567.68	-2.02937	2.5e-261	3.08e-260
ARMCX4	116.185	78.3602	107.505	153.044	132.417	155.519	133.976	114.377	1372.62	1417.33	1326.01	1439.66	1489.52	1401.75	1196.71	1184.96	-3.44681	2.81e-261	3.47e-260
HERPUD1	2248.62	2245.64	2154.82	2095.26	2243.07	2348.94	2323.93	2172.4	6058.52	6621.21	6371.85	6559.86	6534.5	6621.9	6505.94	6495.22	-1.53774	4.74e-261	5.85e-260
MAGEE1	0	0	0	0	0	0	0	0	211.359	233.421	195.152	228.447	270.848	201.001	215.514	232.518	-10.8122	1.02e-260	1.26e-259
PMEPA1	22.7302	31.063	26.1124	27.702	20.9136	24.2406	14.7891	10.6825	412.579	415.883	391.299	431.691	420.171	406.919	442.313	358.95	-4.18778	1.07e-260	1.31e-259
ARHGEF11	2006.47	1951.33	2070.42	1989.26	1934.54	2039.8	2075.45	1838.05	5925.87	5717.62	5780.4	5586.98	5929.14	5596.73	5805.34	5750.59	-1.53516	1.38e-260	1.69e-259
DKK1	14496.8	13856.7	14358.4	14576.9	14259.1	14310	14083.6	14414.8	5313.79	5337.56	5376.1	5496.09	5502	5501.12	5464.39	5739.03	1.38693	3.58e-260	4.41e-259
RANBP17	0	0	0	0	0	0	0	0	254.556	198.21	297.224	262.471	271.816	281.975	311.045	271.145	-11.0765	1.38e-259	1.7e-258
UAP1L1	468.343	431.761	438.004	489.121	452.182	517.234	433.22	483.256	2123.94	2107.14	2058.57	2105.53	1954.47	1891.41	1900.29	1840.87	-2.10509	2.13e-259	2.61e-258
ZNF100	763.703	720.522	773.472	447.066	504.293	538.537	595.766	508.778	0	0	2.00124	0.0234671	2.99112	4.19804	0	0.0111764	8.96375	3.06e-259	3.75e-258
LAMC3	70.2014	89.5386	98.4488	137.498	102.867	107.073	90.7084	90.2617	1302.33	1466.59	1190.91	1172.21	1285.4	1137.37	1224.04	1031.71	-3.6358	1.21e-258	1.49e-257
CNTFR	0	0	0	0	0	0	0	0	348.947	296.785	341.256	255.164	255.865	342.414	263.576	257.78	-11.2133	1.46e-258	1.78e-257
FOXC1	1290.4	1233.7	1255.72	1429.05	1404.44	1321.48	1232.14	1306.35	4739.52	4697.4	4388.34	4312.16	4395.82	4395.52	4310.01	4195.71	-1.75788	1.48e-258	1.81e-257
SRSF2	8550.76	8583.04	8731.73	7280.92	7352.66	7344.96	7721.93	7435.57	2061.74	2082.87	2246.71	2041.41	2100.83	2086.62	2243.41	2247.38	1.88034	2.27e-258	2.77e-257
CCDC180	0	0	0	0	0	0	0	0	262.411	257.068	289.22	257.21	346.522	337.971	276.401	234.89	-11.1507	4.6e-258	5.63e-257
FLVCR2	4.85502	2.19499	13.0551	16.236	13.3831	10.1068	18.3701	7.40919	387.52	404.084	442.336	452.401	391.282	390.845	508.126	402.637	-5.28009	7.73e-258	9.46e-257
DAPP1	569.132	608.24	501.29	469.854	474.909	459.737	554.819	562.878	3.27228	2.8325	9.00675	11.8864	20.9365	13.8922	3.35719	4.24671	5.92452	9.13e-258	1.12e-256
PACSIN1	21.4335	58.1036	40.1932	57.0634	42.7728	60.5724	31.7711	62.6557	1208.94	1192.39	1214.92	1115.23	1234.63	1025.67	1068.13	959.728	-4.58143	1.05e-257	1.29e-256
ASAP2	6704.49	6323.97	6364.97	5598.06	6022.73	5789.08	6569.15	5583.06	1751.56	1758.53	1696.29	1736.27	1734.43	1865	1855.07	1770.86	1.7886	1.1e-257	1.34e-256
ADAM23	676.062	592.975	674.057	594.922	617.845	592.065	711.239	599.798	50.0055	51.0391	77.0538	50.4655	57.7494	46.8999	67.4639	51.1737	3.48079	1.17e-257	1.42e-256
P2RY2	2763.19	2878.2	2870.08	3433.41	3453.34	3446.11	3104.25	3131.66	380.364	394.723	462.343	301.072	282.74	296.624	296.553	345.206	3.18296	3.16e-257	3.85e-256
TRAM1L1	0	0	0	0	0	0	0	0	230.732	262.952	234.18	315.092	239.95	216.242	231.552	230.567	-10.9452	5.05e-257	6.15e-256
MAP3K14	4179.71	4360.39	4557.76	5218.98	5156.55	5185.87	4776.9	4633.06	1044.29	950.736	977.744	831.336	883.138	1043.42	968.283	791.826	2.345	5.39e-257	6.55e-256
RBMS2	3299.71	3172.33	3050.89	2894.23	2902.76	2937.99	3055.36	2902.13	8455.62	8562.15	8626.57	8687.5	8639.32	8679.21	8787.65	8963.73	-1.51926	6.28e-257	7.64e-256
CDCA5	7753.75	7809.49	7908.02	9401.26	8959.03	9150.32	8719.08	8640.07	2494.43	2338.57	2110.61	2263.15	2285.04	2215.7	2235.12	2048.43	1.92524	1.53e-256	1.86e-255
GSTO2	1194.57	1111.95	1259.72	1080.29	1122.45	1130.54	1160.25	1087.32	134.882	126.058	130.1	122.666	113.487	143.084	193.684	108.673	3.08937	1.71e-256	2.08e-255
CDC42EP1	1773.38	1731.13	1931.82	2682.99	2541.39	2366.1	2226.65	2266.63	173.612	181.991	144.114	204.015	202.137	146.878	199.049	153.465	3.63882	1.85e-256	2.25e-255
COL27A1	2519.61	2350.92	2162.88	2972.88	3000.18	3031.88	2699.95	2852.66	413.058	395.882	359.274	324.021	361.42	385.067	406.602	306.865	2.86926	3.04e-256	3.69e-255
BRD9	6312.92	6234.62	6292.65	6788.26	6474.06	6414.44	6364.11	6258.11	2151.22	2161.79	2014.54	1845.9	1965.42	1946.73	2070.56	2199.36	1.64421	3.36e-256	4.08e-255
LMNB1	12516.3	12457.6	11728.4	11867.3	12028.4	11597.3	11902	12106.2	4171.23	4263	4209.21	4327.39	4347.04	4599.28	4525.94	4485.5	1.46174	4.14e-256	5.01e-255
ISG20	77.7152	74.0055	57.2951	131.434	80.8135	104.027	96.0445	98.4565	1730.53	1524.14	1540.17	1398.51	1487.52	1365.19	1359.77	1229.85	-4.01176	7.07e-256	8.55e-255
SNRPD3	7717.94	7793.71	8071.74	7133.04	7666.97	7433.85	7661.15	7871.54	2618.23	2604.92	2689.05	2390.29	2633.52	2488.13	2534.8	2740.65	1.56724	7.46e-256	9.02e-255
HYLS1	307.894	248.8	344.543	251.863	278.863	328.311	329.772	271.673	0	6.19055	0.000315502	0.0361752	0.994029	2.15858	3.68517	0.0172248	7.34991	1.35e-255	1.64e-254
JUP	24958.9	25775.8	26133	33805.1	31771.5	31740.8	29076.4	29308.8	6560.25	6227.04	5809.43	5573.88	5868.41	5604.33	5361.17	5259.55	2.32962	1.37e-255	1.65e-254
GNG11	0.00794166	0.00249072	0.000291301	0	0	0.000653725	0.0105968	2.05126	209.79	199.441	258.191	203.456	205.102	211.572	190.275	204.449	-9.10958	2.33e-255	2.82e-254
TMEM52B	823.841	852.744	904.084	606.665	712.955	702.199	782.183	778.964	15.5652	9.76446	16.014	22.9332	21.9039	36.3791	24.2482	31.1273	5.11733	2.39e-255	2.88e-254
C1QTNF1	266.605	251.947	335.513	362.09	356.344	322.27	272.935	275.897	1.8141	0	0.000159623	4.2	0.995577	0.0167631	0	0.00871212	8.29786	6.29e-255	7.58e-254
TLE3	566.932	538.044	600.753	715.053	744.723	757.677	645.825	781.809	4400.24	4352.69	4008.05	3882.52	4136.96	3850.96	3970.05	3630.54	-2.58997	1.76e-254	2.12e-253
CECR2	153.834	172.644	171.781	170.961	152.189	157.629	195.343	181.284	1109.96	1117.16	967.741	1085.67	1187.84	929.276	1165.31	1117.95	-2.67918	3.18e-254	3.82e-253
PPIF	4253.15	4282.3	4345.79	4721.06	4550.92	4556.47	4187.69	4592.04	1504.44	1332.87	1413.08	1324.11	1316.25	1313.01	1301.72	1345.37	1.70944	4.66e-254	5.6e-253
CDH5	290.163	226.835	203.951	247.17	286.856	230.367	234.422	220.313	0	0	2.00081	0.00525784	0	0.00481875	0	0.00250489	9.37231	5.96e-254	7.16e-253
YME1L1	4357.1	4410.04	4278.47	3809.04	3939.57	3809.9	4122.97	3948.45	12241.8	12634.6	12144.3	12917.5	12603	12953.1	13373.5	13616.1	-1.64924	6.71e-254	8.06e-253
IL20RB	1822.41	1921.06	1767.05	1923.94	1722.16	1802.4	1995.46	1754.11	412.627	464.056	384.294	394.783	357.423	378.882	407.129	444.134	2.17948	7.12e-254	8.54e-253
CFL2	2416.94	2360.83	2313.51	1768.12	1887.8	1791.32	1834.01	1877.89	12769.5	13447.1	13497.3	14117	12995.3	14639.2	15287.6	17667.4	-2.81581	1.29e-253	1.54e-252
NADSYN1	2394.45	2290.53	2267.34	2833.96	2683.05	2633.85	2513.3	2476.42	538.582	602.46	581.441	519.479	517.734	492.898	574.676	510.079	2.21068	1.6e-253	1.92e-252
ARHGEF2	1787.42	1669.61	1845.41	1973.53	2001.36	2016.54	1762.45	2056.84	6760.7	6771.3	6667.08	6240.86	6939.74	6470.13	6402.01	6241.89	-1.79595	1.96e-253	2.35e-252
FGFR1	594.357	580.696	707.224	779.744	818.065	834.452	748.764	731.788	4446.95	4324.8	3907.98	3964.49	4203.67	4097.09	4075.69	3636.81	-2.49381	3.02e-253	3.61e-252
LRFN1	13.6761	2.22649	10.0535	15.0996	26.9491	21.1839	12.0571	10.5568	698.08	593.489	597.455	657.815	533.655	635.624	540.065	514.374	-5.39518	1.9e-252	2.27e-251
ATP1B2	3.42486	5.17003	4.01746	3.53749	1.86775	5.04428	4.66483	0.0389544	265.542	329.551	319.243	284.617	394.315	292.132	359.245	317.062	-6.48074	2.35e-252	2.81e-251
TOR1AIP2	2177.28	2008.39	2094.51	1803.95	1765	1662.01	1810.98	1747.88	7210.63	7622.03	7485.7	7589.93	7726.3	8175.58	8092.52	8561.04	-2.05143	2.6e-252	3.1e-251
DMTN	897.817	959.168	980.479	1313.69	1124.49	1070.92	1139.63	1047.42	84.3009	96.2157	119.086	94.0678	102.56	101.875	92.0631	75.2911	3.47766	2.91e-252	3.48e-251
ZNF385D	0	0	0	0	0	0	0	0	189.638	179.219	197.149	164.287	182.204	209.066	175.226	172.161	-10.5285	3.02e-252	3.61e-251
SQLE	6510.42	6523.66	6532.73	6168.79	6011.26	5899.21	6172.77	6204.61	1626	1790.4	1687.29	1779.94	1818.07	1635.45	1933.07	2024.04	1.80706	6.24e-252	7.44e-251
SF3B3	14819.6	14409	14818.5	14645	13993.4	14328.2	14575.6	14240.8	5625.99	5699.83	5638.3	5756.24	5433.29	5579.3	5579.77	5792.26	1.36063	7.9e-252	9.41e-251
CHRD	9.13444	4.24567	5.03155	9.74009	18.293	9.09597	12.8209	8.41644	529.638	500.44	500.378	427.701	481.907	360.857	394.08	448.478	-5.5489	1.26e-251	1.5e-250
JAKMIP3	11.315	8.35631	6.03555	14.3906	23.1609	4.06582	5.12897	8.42843	479.252	546.674	500.382	467.166	603.397	591.95	493.752	432.014	-5.63822	2.73e-251	3.25e-250
MLXIPL	97.8375	83.3614	99.4534	99.1742	100.929	132.269	71.3087	112.045	1119.16	1044.59	1020.78	977.576	1018.56	986.405	1101.82	861.699	-3.34841	4.34e-251	5.16e-250
DCBLD2	8294.8	8294.88	7883.88	6919.58	7107.07	6873.15	7371.13	6761.5	1580.19	1766.1	1531.17	1871.44	1672.7	1847.57	1658.74	1878.12	2.10787	6.26e-251	7.44e-250
ZNF888	0.0197686	2.05331	0.000724834	0	2.91549	0.00162667	0.0263812	0.00743455	259.269	236.035	216.168	306.566	268.836	228.123	226.925	278.315	-8.36712	7.76e-251	9.22e-250
RNF150	10.8642	2.11249	6.02282	0	5.75454	0.00943571	4.69819	2.13527	301.717	296.19	274.21	281.03	289.738	237.002	327.121	269.151	-6.16073	7.77e-251	9.22e-250
CEBPG	3245.2	2937.38	3219.64	2909.35	2847.52	2644.02	3148.96	3063.47	9414.57	9922.92	9845.5	9625.73	9779.34	10324	10513.9	10630.2	-1.73723	1.25e-250	1.49e-249
CREB3L1	2.37478	14.3305	7.02523	3.5082	0	2.02971	2.50697	0.0444766	431.7	371.684	358.274	369.606	334.524	326.984	447.21	367.143	-6.51935	2.49e-250	2.95e-249
MNS1	1045.15	1161.4	1129.1	755.586	857.678	758.811	858.879	798.106	31.8176	19.6953	30.0229	23.1829	31.864	35.6268	28.5758	38.4486	4.94119	3.07e-250	3.64e-249
GPRASP1	11.3524	10.4129	8.04239	19.9937	7.54566	10.1074	11.8285	7.41141	391.89	382.132	379.287	358.544	333.537	342.944	329.947	287.065	-4.99524	4.71e-250	5.57e-249
GJB5	877.741	940.202	726.34	1046.8	794.765	993.086	909.373	857.693	20.7236	41.535	26.0212	24.2744	52.8076	34.6113	26.6725	19.9768	4.84976	8.99e-250	1.06e-248
PIGC	1134.17	1178.29	1156.25	984.567	954.732	995.178	999.091	1064.15	4017.03	4048.59	4310.28	4172.08	3918.9	3867.31	4256.57	4527.09	-1.96796	1.72e-249	2.03e-248
PTPRJ	820.992	797.884	812.708	859.159	878.815	843.611	926.669	865.971	2871.31	2762.13	2760.1	2739.94	2853.56	2712.7	2904.61	2753.3	-1.71612	2.03e-249	2.4e-248
PLCB1	1017.7	988.959	1044.72	741.536	790.031	824.434	788.95	794.882	46.7213	27.4367	43.0337	50.1885	47.793	48.7711	50.2308	59.2651	4.22686	2.48e-249	2.93e-248
TREX1	1148.21	1394.89	1390.34	1595.59	1656.87	1552.81	1501.32	1401.82	214.566	237.685	192.147	173.062	201.126	184.6	172.317	184.667	2.89731	3.36e-249	3.96e-248
TMPRSS3	273.711	297.643	334.525	325.785	346.591	325.333	421.594	378.283	0	1.47261	4.00284	6.4166	7.976	2.21543	2.6452	2.11063	6.63734	3.62e-249	4.26e-248
YLPM1	5110.98	5083.09	4814.92	4789.7	4864.08	4923.23	4923.14	4798.7	1765.81	1726.75	1784.36	1639.1	1710.54	1692.75	1783.4	1781.24	1.50103	3.74e-249	4.4e-248
RXRA	8716.9	8351.54	8688.58	11271	11567.9	11122.4	10269.4	10735.8	1921.52	1772.76	1754.34	1630.31	1645.82	1779.31	1657.9	1459.28	2.56693	8.74e-249	1.03e-247
NR1D1	1224.22	1152.52	1273.79	1237.49	1194.85	1152.77	1165.27	1117.74	224.625	216.402	275.205	204.822	268.848	221.502	226.252	238.804	2.3426	1.04e-248	1.22e-247
TNNC1	43.7267	52.0698	44.2186	84.2563	77.4233	51.5435	66.0847	35.9331	1144.48	1032.59	1222.93	1098.76	1153.98	1134.81	949.714	975.298	-4.25238	1.05e-248	1.23e-247
ITGB2	496.177	497.334	437.024	618.737	605.688	609.175	556.353	593.276	23.277	12.7436	24.0158	21.6651	5.9577	15.2394	12.3421	16.6859	5.05672	2.15e-248	2.53e-247
RFC2	3449.29	3232.88	3473.82	3633.26	3526.45	3739.12	3617.55	3509.1	1169.21	1128.53	1058.81	1094.45	1106.18	1046.16	1133.79	1087.78	1.67449	3.88e-248	4.56e-247
RALB	5747.74	6367.49	5929.99	5511.55	5641.93	5076.84	5598.52	5340.81	1578.5	1731.85	1730.32	1720.83	1765.31	1691.59	1669.58	1673.89	1.73724	6.77e-248	7.94e-247
ZNF341	1685.04	1474.14	1589.25	1915.28	1896.66	2036.71	1715.76	1769.74	265.259	249.818	253.195	276.549	279.784	313.134	298.315	228.612	2.70167	1.63e-247	1.91e-246
ALOX15B	235.865	225.596	176.825	186.541	223.858	215.183	199.921	186.761	0	1.74807	9.15e-05	0.0104831	1.99458	0.00960751	0	0.0049938	8.40885	2.64e-247	3.09e-246
HJURP	4679.2	4869.84	4928.43	4403.4	4641.3	4415.07	4688.9	4673.89	1506.44	1574.49	1518.16	1532.86	1617.95	1617.62	1508.49	1454.96	1.59677	2.73e-247	3.19e-246
SNAP91	20.42	27.9405	24.1011	8.39112	17.0883	12.1525	21.2763	25.0517	475.341	390.394	431.33	484.125	411.191	502.051	496.957	446.396	-4.53929	3.15e-247	3.69e-246
MYEOV	2553.53	2847.11	2791.74	4137.34	3908.56	3712.83	3591.07	3353.93	348.365	339.231	368.278	336.733	328.564	265.339	348.204	344.122	3.32699	6.64e-247	7.76e-246
TM7SF3	12553.7	12587.6	12491.9	11241	11859.9	11214.4	11777.1	11494	3766.7	3906.17	3716.83	3893.28	3611.24	3938.62	3783.02	4279.89	1.62387	7.74e-247	9.04e-246
DLK2	1987.9	2071.06	1937.85	2653.46	2555.59	2472.18	2375.05	2152.53	244.528	301.324	197.153	192.823	212.068	256.763	183.741	200.379	3.34577	9.02e-247	1.05e-245
TRIM59	1049.37	923.562	1003.54	746.855	811.011	740.618	871.525	885.91	31.464	41.831	33.0265	38.2621	19.8885	34.8164	51.5267	51.9302	4.53227	9.11e-247	1.06e-245
AHCY	26557	26934.4	27408.8	31784.5	31215.5	30806.3	29293.9	29075	9452.28	9088.39	9166.98	8721.44	8583.56	8687.93	8460.83	8205.72	1.72778	9.48e-247	1.11e-245
ARF6	20595.7	20795.7	21297	27766.5	27143.7	24730.3	24646.4	24240.7	5426.4	5287.78	4927.75	4930.87	4912.57	4833.91	4742.14	4391.88	2.2769	1.17e-246	1.37e-245
TONSL	4545.78	4570.56	4781.78	6058.09	5810.7	5641.52	4939	5181.34	999.86	1078.75	998.76	852.109	994.668	1011.08	877.413	862.657	2.43545	2.23e-246	2.6e-245
NOTCH3	1163.51	1047.71	1079.95	1480.71	1413.06	1506.29	1268.64	1315.73	8537.45	8497.1	7558.76	7502.44	7532.14	7674.46	7290.42	6680.05	-2.57564	3.44e-246	4e-245
FAT3	655.23	633.29	640.898	523.944	554.033	507.22	534.315	550.505	2419.68	2474.35	2349.79	2484.04	2529.97	2573.6	2660.46	2468.58	-2.1179	4.64e-246	5.4e-245
CCDC184	0.0470074	0.0147295	0.00172205	0	5.82845	4.02808	2.32396	0.0176684	441.225	519.81	434.328	391.474	392.286	363.753	323.213	319.425	-7.90484	4.94e-246	5.74e-245
GRB14	450.859	498.953	494.216	376.062	352.974	362.744	343.487	412.033	10.9243	8.44063	3.00308	4.41761	3.97973	3.3321	2.55424	5.21989	6.24661	5.04e-246	5.85e-245
SSBP3	384.123	530.331	341.602	480.89	502.753	567.727	445.21	623.288	4381.47	4571.24	4192.19	4112.07	4393.84	4261.98	3969.86	3791.15	-3.11844	6.94e-246	8.05e-245
PDZD2	1241.03	1132.75	1263.74	1098.9	1301.71	1200.23	1074.12	951.265	147.714	154.321	126.096	122.549	109.507	101.343	147.171	107.589	3.18392	8.11e-246	9.4e-245
CERS2	4729.57	4795.1	4774.75	5449.21	5188.82	4889.9	5269.9	5020.92	14589.7	14491.3	14450	14183.6	13641.5	13942.8	14156.2	14250.3	-1.50288	1.14e-245	1.32e-244
TRIB1	1708.65	1905.33	1870.5	1553.98	1651.77	1768.02	1629.1	1516.24	359.298	290.481	283.219	314.927	327.575	300.728	318.523	359.618	2.4125	1.24e-245	1.43e-244
CD70	0.125641	8.24114	0.00459095	12.9583	0	4.04297	6.90311	1.10591	462.817	359.116	368.282	339.308	432.135	402.407	350.425	353.666	-6.46503	1.29e-245	1.49e-244
LOXL4	319.028	266.665	371.694	434.632	403.8	407.124	396.728	404.564	5.32985	4.02165	3.00284	4.38501	5.97678	4.3521	3.52464	5.20333	6.35305	1.55e-245	1.8e-244
RBP4	279.52	347.445	263.238	432.2	427.818	361.686	337.997	401.336	0	0	0	0	0	0	0	0	11.4847	2.13e-245	2.47e-244
SPTAN1	11348.1	11204.4	11904.2	11921.5	11878	12350	12456.7	11766.5	31659	31525.3	31142.7	30952.9	31237.8	30089.2	30650.5	30194.3	-1.38375	2.33e-245	2.69e-244
HMGN2	22926.7	22781.1	22936.4	23660.4	23524.6	23750.3	25272.6	24798.4	8262.38	8856.62	9116.94	8981.53	8831.48	8769.28	8804.59	8869.91	1.42781	3.43e-245	3.96e-244
TPX2	23826.4	24401.4	24926.4	20436.2	20421.6	20203.1	21201.6	20449.7	5549.88	5690.48	5839.45	5848.21	5862.43	6204.06	6232.36	6078.01	1.89443	4.84e-245	5.58e-244
C22orf23	1556.86	1548.93	1665.59	1832.81	1852.87	1806.41	1875.35	1611.56	283.227	294.16	290.219	276.492	288.753	251.877	245.8	193.302	2.69332	5.36e-245	6.18e-244
IL36RN	265.626	221.664	182.867	249.857	263.85	232.386	259.965	270.323	0	0	9.16e-05	0.0104921	0	0.00961578	0	4.08105	8.64477	1.44e-244	1.66e-243
ASNS	3852.61	4062.64	4308.59	3550.46	3710.16	3251.23	3752.15	3659.07	13755.2	14550.5	14251.9	14532.5	14534.6	14789.1	15122.7	17216	-1.97788	6.52e-244	7.51e-243
S100A16	6071.11	6040.2	6133.94	6900.72	6966.4	7112.52	6617.2	6366.11	1812.69	1810.33	1886.43	1553.99	1718.5	1629.92	1561.86	1834.36	1.91856	7.28e-244	8.37e-243
CHODL	13.0787	32.1415	21.1039	28.4696	27.6467	27.272	32.7705	21.0519	465.332	425.656	497.378	421.33	461.979	493.594	486.824	570.16	-4.22195	8.74e-244	1e-242
NBDY	1411.16	1372.8	1246.67	988.415	1228.15	1268.94	1226.99	1146.08	4967.04	5278.79	5237.99	5603.15	5374.55	5603.03	5618.43	5961.09	-2.14223	8.84e-244	1.02e-242
FST	1203.19	975.783	1101.01	1133.09	1105.42	1042.65	982.603	973.109	78.8269	110.663	90.0699	80.1778	81.6281	87.0081	112.225	136.209	3.45211	1.3e-243	1.49e-242
CARD10	8268.33	8755.12	8571.06	13252.1	12738.1	11889.2	10349.4	11495.8	1095.58	1008.93	1047.8	1025.26	953.839	888.884	854.067	766.864	3.48077	1.31e-243	1.5e-242
CLPB	2340.99	2221.88	2436.09	2522.6	2606.89	2476.26	2364.95	2579.02	653.522	674.973	632.481	625.309	592.41	562.315	614.72	540.416	1.99622	4.08e-243	4.67e-242
ATP8A1	42.4751	49.9605	70.2939	54.0771	47.5265	48.5081	66.9205	40.0216	564.534	628.452	652.497	640.689	588.42	632.621	731.614	681.956	-3.60597	4.09e-243	4.69e-242
NDNF	11.0017	12.3419	0.00591019	5.29275	3.7676	3.04233	0.216441	8.32481	436.476	484.498	488.374	648.637	440.053	554.316	574.773	617.136	-6.55536	6.12e-243	7e-242
FANCI	8098.13	8003.67	7927.07	6968.43	6896.65	6628.66	7264.06	6373.64	1911.95	1885.51	1967.5	1976.68	1973.39	1870.76	2048.35	1991.92	1.89597	6.23e-243	7.12e-242
PLA2R1	194.306	296.244	315.402	259.524	252.26	233.413	252.189	257.916	0	0	1.00048	0.00263217	0	0.00241237	0	0.00125405	10.0379	6.29e-243	7.19e-242
RHOBTB2	3849.87	3921.44	3777.22	4795.78	4551.96	4323.1	4233.64	4550.03	938.713	985.853	938.716	968.667	1081.3	887.828	1038.26	867.869	2.14104	7.35e-243	8.4e-242
SERPINE1	2971.47	2767.86	3019.74	2823.52	2681.84	2946.04	2804.73	2868.5	876.308	846.11	843.643	818.005	896.097	832.353	853.556	949.922	1.72609	1.19e-242	1.36e-241
CLCN4	113.515	138.459	190.839	187.563	146.54	177.772	174.139	111.494	1537.6	1500.25	1422.08	1501.07	1405.86	1464.84	1670.22	1324.67	-3.25103	1.51e-242	1.73e-241
DERL1	6820.92	6909.57	6866.25	6470.7	6545.39	6395.26	7052.02	6613.51	2117.23	2059.69	2080.59	2335.13	2274.09	2313.16	2206.48	2386.04	1.59489	2.7e-242	3.08e-241
LMX1B	171.826	120.774	105.506	159.066	125.573	157.564	117.184	129.024	1314.92	1205.14	1248.95	1213.49	1084.26	1242.2	1159.54	993.121	-3.12087	2.73e-242	3.11e-241
TMEM125	466.47	490.981	461.113	602.247	531.351	532.41	454.814	478.173	0	24.271	12.0083	10.8841	9.95707	4.50918	7.03594	7.34334	5.70669	5.06e-242	5.77e-241
PRKCDBP	309.645	311.12	256.204	401.056	360.931	419.193	347.037	314.656	0.859516	0	0.000204675	2.14515	5.98642	0.0214977	0	0.0111719	8.13087	5.53e-242	6.29e-241
PTK2B	1584.38	1735.04	1618.39	1912.4	1938.51	2144.81	1852.22	1910.16	279.355	306.178	337.252	304.832	250.888	244.534	258.251	302.361	2.68549	2.31e-241	2.63e-240
KLK6	357.441	359.682	284.309	322.505	310.356	329.342	250.891	287.405	3.4419	4.88133	12.0063	4.39939	1.98608	4.36524	5.38843	2.13496	5.98025	2.61e-241	2.96e-240
MICB	777.579	760.369	774.526	851.601	743.486	769.857	784.572	727.724	2680.17	2522.49	2481.89	2538.68	2526.98	2577.99	2499.04	2433.18	-1.71028	5.48e-241	6.23e-240
SLC2A1	8678.03	8634.34	8849.3	10468.5	10514.8	10064.7	9653.67	10037.6	2827.39	2837.71	2669.03	2513.78	2737.07	2552.17	2698.68	2559.37	1.84547	7.59e-241	8.62e-240
SNAI2	1195.76	1341.51	1246.66	1052.68	1080.47	998.239	1186.3	1127.11	60.6252	16.43	50.0367	37.3818	33.8378	51.8704	42.8947	62.3081	4.69866	9.01e-241	1.02e-239
RAB27B	1105.61	1004.48	1054.76	641.948	724.244	623.463	898.388	756.128	8.80413	7.18421	10.0073	10.8552	10.9562	6.59689	3.34488	13.4665	6.56704	1.49e-240	1.69e-239
GLIPR2	77.8309	82.2867	73.3562	105.709	125.088	96.9838	90.5382	101.617	1013.17	1009.75	922.704	941.407	971.764	1067.28	917.87	796.017	-3.3381	1.49e-240	1.69e-239
MCC	3556.05	3822.38	3787.23	3437.2	3535.95	3403.74	3474.12	3519.6	1177.75	1201.1	1199.91	1187.3	1116.12	1177.26	1172.15	1151.4	1.60445	1.68e-240	1.91e-239
SLC44A5	517.382	510.433	509.288	363.384	377.758	316.32	464.325	386.002	0	0.734285	4.0021	2.16821	0	2.15384	0	4.11605	7.98519	2.17e-240	2.45e-239
GALNT12	2248.77	2311.17	2094.55	2283.3	2367.85	2482.29	2217.52	2319.1	485.75	429.729	551.416	441.991	458.99	584.163	441.687	467.275	2.24747	2.26e-240	2.55e-239
MYO15B	131.559	153.006	123.596	227.051	193.475	173.764	176.888	165.678	1722.01	1615.97	1531.17	1624.62	1738.43	1576.62	1699.44	1310.21	-3.2501	6.19e-240	7e-239
IGF2BP3	717.043	606.288	767.429	434.806	525.414	533.464	475.455	453.269	5102.68	5606.6	5522.21	5851.37	5512.95	5838.53	6110.71	6463.71	-3.34957	8.7e-240	9.83e-239
HOXC9	197.908	230.738	187.865	212.741	206.626	207.106	190.559	183.611	978.398	1029.1	959.732	1013.47	1114.16	975.539	923.977	1011.6	-2.30592	9.68e-240	1.09e-238
FOXN3	1028.72	1087.85	1029.68	982.121	1018.73	969.91	937.353	986.61	3321.38	3273.71	3259.49	3586	3502.72	3656.43	3894.56	3581.31	-1.80353	1.04e-239	1.17e-238
PIANP	6.18013	10.5006	37.1258	12.1765	17.1402	15.1623	23.2741	12.6637	640.497	573.923	561.429	547.933	517.725	622.559	565.413	582.971	-5.09114	2.19e-239	2.47e-238
RPL12	66635.7	68428.4	66976.9	68906.2	68203	68472.5	71001.9	72471.4	23515.8	22862	25195.2	23997.4	26477.5	25112	25034.1	26275.9	1.47341	2.19e-239	2.47e-238
SWAP70	2735.79	2476.57	2619.92	2438.21	2452.49	2223.73	2513.22	2444.97	7231.94	7513.71	7307.57	8007.24	7313.1	7740.58	7732.75	7784.21	-1.60704	2.31e-239	2.6e-238
KIF3B	5543.22	5677.02	5959.11	5312.18	5221.95	5174.82	5845.29	5632.12	1661.42	1791.32	1661.27	1804.98	1747.38	1699.3	1895.46	1845.86	1.6528	3.94e-239	4.43e-238
ADGRB1	15.7975	49.8382	40.1877	36.0374	65.1151	50.4902	49.5459	36.7973	1453.73	1352.6	1248.95	1236.49	1197.77	1152.5	1115.43	980.662	-4.81762	3.96e-239	4.45e-238
RTFDC1	5951.25	6015.06	5717.03	5772.87	5822.81	5901.2	6055.9	5701.41	2202.01	2223.26	2183.66	2299.14	2205.38	2220.02	2307.76	2242.25	1.39201	6.2e-239	6.96e-238
NIPAL1	1268.73	1052.63	1196.42	862.725	971.901	1013.36	1054.57	1040.08	131.155	92.3551	89.0708	117.84	97.5657	103.143	111.061	107.411	3.31411	8.32e-239	9.34e-238
HCAR3	210.816	295.089	262.179	249.034	238.967	190.003	214.598	246.334	0	0	0	0	0	0	0	0	10.905	9.1e-239	1.02e-237
ZBED9	138.275	142.34	120.552	104.059	131.465	130.315	116.768	101.906	771.402	908.797	958.73	1067.67	900.066	937.488	963.771	1016.7	-2.93164	9.19e-239	1.03e-237
KCTD20	2940.45	2786.46	2976.53	2631.29	2395.18	2490.44	2560.04	2702.84	8595.87	8610.29	8584.54	8659.1	8381.44	8530.62	8960.43	9162.88	-1.69359	1.4e-238	1.57e-237
EXOSC2	3879.94	3699.82	3591.36	3784.51	3681.55	3878.56	4287.31	3812.09	1101.09	1104	1173.89	1039.92	1057.38	1186.73	1068.27	982.588	1.81251	1.61e-238	1.8e-237
CNRIP1	0	0	0	0	0	0	0	0	290.575	226.805	280.211	196.369	282.782	237.809	231.431	290.774	-10.9998	1.71e-238	1.91e-237
MYLK	189.809	196.53	192.874	166.122	188.514	183.882	220.152	161.653	1051.7	1087.9	991.757	1090.98	904.033	1121.68	1047.78	1068.94	-2.48078	2.01e-238	2.25e-237
HIST1H1C	361.569	371.307	355.623	357.732	333.074	365.731	390.688	384.684	1628.49	1580.25	1475.13	1559.02	1488.5	1513.68	1362.25	1686.21	-2.07408	2.06e-238	2.3e-237
LRRK1	153.882	167.493	172.786	230.581	130.108	212.093	153.926	151.141	1594.13	1559.95	1523.16	1563.29	1610.99	1517.93	1303.13	1331.99	-3.1268	3.27e-238	3.66e-237
PRDM15	2448.64	2291.5	2343.67	2563.52	2260.08	2537.87	2452.5	2319.19	712.489	714.539	689.525	687.671	704.931	631.732	679.114	629.001	1.81741	6.63e-238	7.4e-237
ERGIC1	7316.87	7417.25	7429.83	8185.98	7724.14	7584.37	7734.68	7214.33	2712.72	2677.67	2711.06	2425.24	2695.25	2416.63	2575.12	2558.28	1.54457	6.65e-238	7.42e-237
ZNF85	1.08247	0.00124722	0.000145874	0	0	0.000327362	0.0053056	0.00149594	239.815	230.037	336.254	312.628	303.674	375.838	332.266	320.108	-10.2441	6.67e-238	7.44e-237
MYF5	0	0	0	0	0	0	0	0	174.836	157.223	151.116	170.407	145.354	167.009	168.353	151.295	-10.3365	7.73e-238	8.62e-237
SYDE1	276.142	356.766	353.611	392.776	379.028	362.694	387.01	337.683	2460.94	2527.71	2412.84	2177.96	2129.7	2140.9	2028.98	1838.94	-2.63742	1.1e-237	1.22e-236
MTSS1	2070.83	1942.95	2028.22	1837.63	1911.75	1871.1	1801.59	1792.93	497.924	507.006	538.409	479.113	496.827	535.88	529.82	527.672	1.89109	1.21e-237	1.35e-236
COASY	7575.12	7759.49	7754.31	8813.08	8765.82	8524.95	7692.48	8081.29	2493.25	2532.83	2542.93	2417.26	2150.6	2342.64	2328.12	2172.53	1.77506	1.31e-237	1.45e-236
RCOR2	191.84	192.673	195.918	344.437	279.204	256.597	233.214	226.552	2715.94	2438.03	2381.81	2341.9	2299.96	2216.93	2267.21	2108.94	-3.28694	1.52e-237	1.69e-236
ZNF367	2395.25	2427.64	2630.96	2330.18	2284.88	2299.47	2309.01	2255.27	701.635	724.922	709.541	704.141	715.878	697.748	714.038	723.752	1.73364	1.58e-237	1.76e-236
FAM24B	219.631	190.562	193.906	262.663	235.183	269.697	260.797	216.078	0	0	0	0	0	0	0	0	10.86	1.63e-237	1.8e-236
NME4	1726.46	1753.86	1689.72	2254.73	2332.91	2178.18	1928.61	2044.38	12004.6	11026.3	11487.7	10721.1	10940.3	10289.5	9844.86	9278.98	-2.42734	3.48e-237	3.87e-236
C6orf141	458.904	422.612	405.889	577.762	604.775	637.434	556.207	660.1	3.59668	0	3.00209	0.0488985	0	0.0448094	1.75457	10.2332	7.80061	3.81e-237	4.22e-236
FAM110D	0.0622459	0.0194976	0.00227916	5.53022	5.80975	4.03138	0.083106	0.0233886	302.928	308.374	259.198	250.543	277.795	260.464	246.712	213.021	-6.93356	3.98e-237	4.41e-236
PTHLH	852.616	798.92	799.651	925.954	970.426	830.482	844.164	771.818	81.0769	100.4	53.0457	76.6556	99.5862	69.6997	83.2519	87.5414	3.37862	8.79e-237	9.74e-236
NAB1	5489.42	5600.99	5761.21	4739.82	4782.06	4744.44	5230.99	5052.42	1419.13	1455.26	1491.14	1365.81	1422.79	1511.34	1498.85	1531.95	1.82342	2.88e-236	3.19e-235
ARL14EPL	144.733	96.9079	140.618	109.616	121.901	81.9095	129.155	119.508	872.143	938.791	1037.79	1045.03	943.874	1037.16	1056.98	1034.5	-3.07652	3.07e-236	3.39e-235
ANTXR1	3253.12	3357.35	3335.16	2752.35	2833.23	2722.82	2858.43	2827.72	688.375	664.052	708.54	782.415	677.04	698.794	702.383	710.208	2.08798	4.51e-236	4.98e-235
PPP1R14C	637.767	670.808	593.715	605.593	713.317	679.91	592.569	599.811	79.7172	77.9516	54.0442	72.0731	81.66	67.3064	58.7647	55.4273	3.21499	7.72e-236	8.53e-235
AQP3	1200.79	1108.99	1205.5	1385.66	1306.29	1237.64	1337.07	1348.15	32.723	29.2721	9.01173	24.2542	30.8661	62.8852	21.1272	32.2999	5.38125	8.81e-236	9.72e-235
DIRAS2	0	0	0	0	0	0	0	0	247.622	236.855	212.166	295.777	261.862	276.435	198.822	296.985	-10.9923	9.15e-236	1.01e-234
ABCG4	16.5339	6.28318	2.01987	16.3893	2.7481	8.08562	6.14727	10.4469	401.333	413.941	424.32	339.28	355.44	320.547	407.389	374.429	-5.44649	1.01e-235	1.12e-234
DIAPH1	12980.5	12919.6	12894.7	13812.6	13228	13452.2	13194.2	12913.5	5324.58	5441.58	5159.93	5274.16	5242.13	5140.98	5227.26	5206.21	1.32669	1.35e-235	1.48e-234
ZNF514	1380.89	1241.99	1308.96	1199.77	1245.22	1358.84	1295.88	1325.17	239.395	225.751	288.217	273.246	247.909	251.874	309.278	287.726	2.28638	1.47e-235	1.62e-234
PLPPR4	0	0	0	0	0	0	0	0	191.146	211.512	179.139	213.003	214.076	161.06	192.263	228.205	-10.6432	1.88e-235	2.07e-234
TK1	9404.93	9361.53	9757.45	13663.7	12943.6	13298.6	11926.5	11563.1	1680.82	1658.32	1682.28	1410.61	1362.04	1456.22	1453.88	1276.77	2.93938	6.4e-235	7.04e-234
MARVELD2	758.921	669.905	717.26	566.044	757.057	600.176	776.667	711.839	16.1461	10.5386	0.0018719	4.60131	10.9516	4.54961	22.0439	18.6224	5.96059	6.61e-235	7.27e-234
TIAM1	2096.15	2193.51	2092.52	1996.26	1940.22	1899.41	2121.81	1910.36	530.839	516.946	454.349	506.255	511.767	487.341	510.897	580.686	1.98647	6.96e-235	7.64e-234
FAM83E	259.365	250.763	255.17	273.739	272.307	318.184	236.142	284.037	13.5298	4.58802	10.0071	10.8282	3.97496	6.57686	8.03546	8.34448	5.01036	9.78e-235	1.07e-233
FANCD2	5115.36	4913.56	4899.3	4452.04	4696.49	4576.71	4784.06	4855.24	1433.07	1487.68	1476.13	1446.68	1584.1	1573.22	1640.42	1622.66	1.64253	1.13e-234	1.24e-233
STARD13	595.004	488.964	488.234	488.613	484.466	547.569	507.874	587.946	2043.17	2246.5	2046.56	2163.65	2007.23	2179.79	2204.84	2269.26	-2.03516	1.25e-234	1.37e-233
PTDSS1	4283.64	4211.55	4370.9	4516.38	4218.55	4298.86	4411.76	4193.77	1445.42	1545.81	1590.21	1566.67	1553.23	1495.29	1583.86	1558.09	1.48368	1.51e-234	1.66e-233
RBL2	10784.5	11046	10814.2	8798.02	8804.5	9033.19	9513.59	9041.79	2281.18	2297.98	2433.85	2396.57	2197.4	2523.62	2527.08	2546.67	2.01901	1.69e-234	1.85e-233
PRSS16	708.623	834.041	819.718	809.802	668.121	740.567	773.856	737.108	2688.68	2616.86	2675.04	2711.42	2700.22	2634.56	2739.87	2820.98	-1.82489	1.77e-234	1.94e-233
PRKAA2	27.1798	32.1324	38.1492	24.7819	16.9934	32.3002	12.6659	14.853	616.505	606.401	718.547	655.158	677.04	805.712	723.974	841.3	-4.81522	2.84e-234	3.1e-233
SLC12A3	0.00397573	0.00124701	1.00289	0	0	0.000327306	0.0053047	0.00149568	181.776	231.706	233.177	261.915	258.891	226.759	189.171	218.012	-9.80056	5.08e-234	5.55e-233
WDHD1	9918.17	9627.35	10132.1	7859.99	8215.22	7946.11	8866.66	8306.82	1877.19	1949.69	2050.56	2153.71	2064.99	2093.03	2257.88	2233.78	2.08707	7.36e-234	8.04e-233
ARHGEF35	188.376	209.196	197.922	261.733	281.182	235.399	253.891	232.755	0	0	0	0	0	0	0	0	10.8694	9.29e-234	1.01e-232
MTHFR	359.932	384.972	395.812	467.226	387.354	502.049	461.806	399.538	2160.96	2156.92	1973.5	1941.91	2129.72	1971.63	2010.5	1925.3	-2.27575	1.49e-233	1.63e-232
CDC6	6394.34	6459.12	6322.77	5851.63	5552.28	5549.65	6104.8	5980.25	1921	1754.03	1928.47	1996.14	1834.99	1830.54	1737.34	1968.92	1.68743	4.43e-233	4.84e-232
TESC	0	0	0	0	0	0	0	0	180.236	147.947	146.113	169.335	172.257	161.667	151.025	159.579	-10.3389	1.14e-232	1.24e-231
CCDC114	25.9422	22.8719	24.1062	19.3571	10.2716	30.2743	23.669	19.9618	510.163	480.736	477.362	404.839	462.986	389.911	454.616	381.924	-4.33338	1.65e-232	1.8e-231
ADGRG5	298.255	306.924	295.36	386.01	382.063	298.071	270.944	369.873	1.66097	5.02384	2.00207	1.18041	0	2.22292	9.27992	6.20182	6.49374	2.88e-232	3.14e-231
INF2	5454	5391.22	5736.12	6880.72	6832.27	6670	5803.29	5882.8	1510.69	1437.89	1420.08	1273.92	1328.2	1341.12	1190.46	1247.44	2.17791	4.53e-232	4.93e-231
MAMDC2	258.661	225.735	246.11	194.299	218.9	222.279	260.759	212.944	1.70903	0.664201	8.00381	0.0538612	1.98988	0.0493564	5.5326	2.09793	6.43368	5.03e-232	5.47e-231
HECW2	62.663	79.9309	67.3051	54.5378	43.5043	85.8165	74.4637	60.8816	749.103	773.618	728.557	696.843	741.755	817.974	862.086	892.492	-3.56525	5.99e-232	6.51e-231
BARHL2	0	0	0	0	0	0	0	0	210.952	225.038	200.152	209.731	159.281	207.107	170.485	186.746	-10.6241	8.17e-232	8.87e-231
RIMKLA	112.174	170.372	183.801	134.432	105.351	158.588	140.393	138.437	1093.51	1309.94	1091.83	1329.13	1261.5	1279.09	1170.2	1199.37	-3.08833	1.23e-231	1.33e-230
MCAM	266.829	310.024	334.518	334.911	282.552	348.53	381.672	336.487	8.05073	5.67093	3.00325	2.32026	1.98452	10.6561	12.9117	2.15011	5.75059	1.39e-231	1.5e-230
RENBP	9.14855	8.35058	6.03496	10.6608	10.482	11.1085	10.6525	12.5263	399.306	344.282	390.293	285.796	300.674	314.816	313.862	304.652	-5.05357	1.44e-231	1.56e-230
SARS	6211.85	6081.76	6341.87	6881.32	6323.58	6172.99	6805.83	6426.86	17962.5	17398.5	18063.8	17177.1	17329.4	16941.8	16527.2	16921.2	-1.43249	1.53e-231	1.65e-230
TNC	248.123	221.76	241.111	267.504	330.766	232.412	295.339	284.014	1.77202	0	0.000271695	2.16262	5.98509	0.0285438	1.79883	0.014832	7.39596	1.78e-231	1.93e-230
SOX13	4053.01	3871.52	4148.89	4384.41	4464.36	4370.57	4144.53	4072.15	1195.97	1048.36	983.752	969.014	1197.8	1161.76	980.341	969.014	1.97783	2.4e-231	2.59e-230
CCNJ	685.878	608.455	606.76	608.543	553.012	570.842	555.714	591.336	2058.11	2195.63	2050.56	2186.64	2237.25	2195.01	2299.81	2235.95	-1.86876	3.24e-231	3.5e-230
COL4A6	891.984	844.867	964.401	1111.04	1210.43	1048.69	1033.09	1097.57	59.378	25.5256	29.0235	25.4193	48.8115	36.8098	24.7096	21.0421	4.91501	3.98e-231	4.3e-230
TEF	2390.14	2286.43	2368.8	3075.97	2848.75	2704.58	2629.8	2700.69	575.377	521.173	449.345	523.584	543.641	502.399	464.063	465.265	2.37619	4.2e-231	4.54e-230
IRF5	669.087	664.84	775.527	895.365	786.469	741.575	740.864	798.807	49.3189	40.593	31.0238	43.3239	18.8987	20.9249	20.1562	27.1854	4.58561	1.26e-230	1.35e-229
BOC	21.3092	39.567	61.2489	45.2709	49.6218	40.4202	29.3043	51.2319	719.138	780.518	778.592	703.236	835.376	786.498	767.806	631.219	-4.14089	1.32e-230	1.42e-229
GRAMD1A	1012.23	1053.73	1020.66	1329.52	1148.27	1113.35	1013.54	1118.65	5086.23	4853.18	4735.61	4450.99	4278.33	4267.67	4341.25	4347.96	-2.04441	1.37e-230	1.47e-229
PTPN13	6487.23	6007.77	6487.51	5393.52	5375.2	5216.26	6019.02	5528.46	1428.65	1556.52	1473.12	1556.82	1406.85	1540.73	1664.66	1611.2	1.92605	2.79e-230	3.01e-229
DAP3	3559.36	3840.02	3550.16	3294.48	3440.72	3453.24	3566.52	3380.21	9496.6	9884.58	10007.6	9478.18	10117.9	10286	9890.81	10793.9	-1.5095	3.96e-230	4.26e-229
SPG20	0.0547159	0.0171419	0.00200394	0	7.78323	0.00449748	4.50353	2.09424	232.074	297.162	266.204	247.438	255.872	277.788	334.462	319.963	-7.18337	6.85e-230	7.37e-229
TTC12	1219.56	1154.57	1124.12	1133.56	1204.43	1169.93	1192.27	1104.1	232.99	226.06	165.131	265.03	222.034	195.57	212.883	217.967	2.41954	7.95e-230	8.54e-229
SRSF4	5929.82	5420.32	5645.71	6276.23	5722.76	6083.05	6851.57	6233.88	1595.83	1544.28	1557.19	1574.25	1590.07	1654.38	1286.93	1365.35	1.98482	9.03e-230	9.7e-229
CEND1	10.8634	0.0358985	0.00419425	9.18453	1.86072	4.04115	0.153286	4.19001	372.577	306.124	369.278	292.26	374.389	324.46	298.531	281.788	-6.36826	1.25e-229	1.35e-228
SERPINB3	606.638	550.998	578.592	441.741	422.554	299.176	410.964	413.278	0	0	0	0	0	0	0	0	11.8702	1.55e-229	1.66e-228
RCSD1	168.732	190.355	169.788	179.575	212.467	203.054	194.892	212.672	7.52633	0	0.000204396	0.0234258	0	1.09234	0	0.0111567	7.3064	1.63e-229	1.75e-228
DENND5A	3168.12	3100.61	3060.93	3084.94	2881.79	3110.73	3119.41	2766.98	8402.06	8320.98	8440.43	8107.04	8471.06	7959.97	8464.69	7982.48	-1.44528	1.74e-229	1.87e-228
CCDC84	406.806	385.913	364.671	374.464	385.557	402.093	397.005	415.076	1420.94	1397.14	1449.1	1512.99	1481.54	1523.22	1482.74	1325.69	-1.88853	2.78e-229	2.98e-228
TMEM246	1110.1	1047.35	987.499	1023.06	934.796	978.998	963.298	974.047	3314.68	3124.7	3280.5	3255.91	3287.66	2994.99	3399.44	3423.77	-1.70163	4.42e-229	4.73e-228
C5orf63	258.832	297.156	258.163	234.644	179.577	227.335	218.075	232.79	0	0	4.59e-05	0.00525843	0	0.00481929	0	2.04503	9.34675	2.17e-228	2.32e-227
ARL4D	4060.69	3812.48	3749.11	5859.75	5693.64	5635.43	5094.17	5938.94	415.18	382.252	401.301	282.647	327.563	350.428	338.143	261.075	3.85166	3.76e-228	4.02e-227
ARX	0.073816	0.0231156	2.01042	0.802463	3.83868	2.02342	6.71778	4.15557	229.764	292.918	237.182	251.456	293.744	245.278	242.37	207.768	-6.60913	6.79e-228	7.25e-227
MROH6	1982.23	1956.73	1990.08	2664.11	2574.65	2603.5	2087.14	2350.51	337.001	295.903	268.204	252.681	258.868	249.703	224.989	214.05	3.1139	7.94e-228	8.48e-227
DCAF8	2998	3005	2982.58	3178.9	3108.5	3223.87	3178.83	3006.95	7789.21	7945.08	8018.11	8103.6	8222.14	7875.23	7976.05	7627.9	-1.36446	1.27e-227	1.36e-226
MDK	3748.02	3803.01	3946.99	5375.28	5184.28	5001.99	4327.93	5067.87	631.966	740.54	731.553	637.453	617.3	634.804	544.298	620.594	2.82085	1.59e-227	1.69e-226
MXRA5	233.804	183.24	265.173	190.926	215.172	237.387	196.638	188.891	0	0	4.59e-05	0.00525777	1.99535	0.00481868	0	0.00250485	9.19135	2e-227	2.13e-226
ATXN3L	0.0158334	0.00496488	0.000580621	0	3.90441	0.00130302	0.0211287	0.00595509	193.926	158.794	204.154	188.144	221.054	217.785	195.068	175.334	-8.25357	4.98e-227	5.31e-226
ZFHX2	98.8338	126.6	93.4287	93.8071	74.014	99.0042	88.3349	96.4572	722.912	701.833	727.554	800.963	698.947	669.677	706.823	685.26	-2.88981	5.61e-227	5.98e-226
HSPA1A	622.09	798.922	746.42	923.277	897.9	960.749	861.852	990.446	45.0843	48.5303	37.0295	33.0667	50.7917	49.6896	24.4733	45.8328	4.34208	5.9e-227	6.28e-226
SKP2	8607.71	8399.03	8138.05	7634.42	7686.87	7952.13	8272.02	7817.14	2571.18	2674.86	2594.98	2838.09	2584.72	2726.69	2723.7	3035.69	1.56854	7.36e-227	7.83e-226
GNPDA1	6069.49	5550.29	5633.66	6153.04	6040.86	6035.57	6197.36	6281.03	2171.67	1945.09	1946.48	2060.79	1933.56	1845.92	1943.33	2122.2	1.58646	7.99e-227	8.49e-226
CXXC4	63.6419	72.6958	74.3231	64.7107	55.1105	34.4274	75.4114	62.9083	646.433	806.074	764.582	667.312	743.755	805.927	773.221	771.7	-3.56975	9.24e-227	9.81e-226
ZIC3	0	0	0	0	0	0	0	0	254.578	185.093	169.134	199.197	224.028	231.993	223.825	230.389	-10.7545	1.28e-226	1.36e-225
APH1B	303.501	314.063	315.429	306.518	281.707	278.87	294.974	309.243	1111.39	1182.27	1166.89	1118.63	1174.88	1165.34	1135.35	1279.48	-1.95643	1.67e-226	1.77e-225
VAV1	923.979	1022.57	965.417	1237.89	1125.38	1224.45	1213.08	1096.67	75.5777	72.5821	68.0496	35.5625	63.7291	65.9926	34.1874	48.101	4.24291	1.79e-226	1.9e-225
DMRTA1	104.427	111.182	124.539	92.824	95.1599	74.8189	102.123	87.1535	744.522	801.344	715.549	838.454	775.609	869.958	861.029	875.907	-3.03167	3.8e-226	4.03e-225
MAP1LC3A	372.466	354.953	327.531	471.51	525.9	498.029	429.323	516.552	9.25203	0.648015	0.000512569	3.26657	1.98944	3.2438	3.61484	0.0279938	7.23694	4.46e-226	4.73e-225
MYLK3	69.6027	38.6231	51.2315	51.4229	59.1725	34.3983	45.4405	48.2545	786.567	829.125	786.598	704.314	649.146	660.089	887.503	678.046	-3.90626	7.45e-226	7.89e-225
CSRNP2	748.701	822.809	915.154	1007.86	833.959	804.229	851.283	853.427	3310.17	3686.01	3309.52	3363	3118.39	3374.41	3302.59	3094.43	-1.95683	8.21e-226	8.69e-225
EDIL3	6.80024	1.11107	10.0376	11.8369	3.75299	5.05792	2.64622	8.34366	378.472	382.322	415.318	442.773	449.045	371.549	480.856	593.886	-6.1051	1.06e-225	1.12e-224
ARHGAP21	1778.41	1664.12	1694.7	1436.18	1538.49	1536.69	1545.69	1388.35	5154.91	5434.63	5332.06	5514.72	5548.8	5458.87	5755.38	6081.01	-1.81542	1.68e-225	1.77e-224
FERMT1	4223.05	4051.32	4345.77	3615.81	3809.1	4082.64	3942.48	4056.35	1119.17	1317.33	1138.87	1197.25	1283.41	1220.66	1219.59	1227.49	1.72379	3.02e-225	3.18e-224
SLC52A1	385.853	320.705	357.654	446.582	529.781	449.567	402.23	514.409	4.42331	6.7831	4.00311	2.26045	0	6.41486	0	8.25133	6.69497	9.33e-225	9.84e-224
PYROXD2	442.157	369.464	318.492	537.74	444.65	474.81	416.408	473.734	3.43538	3.97642	0.000893152	9.62628	4.97796	0.0940403	7.27335	10.3134	6.41818	1.87e-224	1.98e-223
TCIRG1	4952.74	4928.37	5088.18	6572.69	6127.67	6196.17	5422.77	5693.99	1160.92	1257.7	1336.01	1199.3	1210.72	1118.85	1094.01	1033.73	2.25679	2.29e-224	2.41e-223
PROS1	1594.49	1604.77	1625.38	1417.84	1295.53	1347.78	1477.72	1356.81	5086.74	5942.85	5470.17	5994.56	5564.72	6027.26	6183.17	6403.27	-1.9937	2.94e-224	3.1e-223
GGT5	215.203	182.293	191.899	264.422	268.714	242.462	230.725	270.251	0	0	0	0	0	0	0	0	10.8735	3.03e-224	3.19e-223
FGF21	2.4398	0.0495492	2.01547	1.59407	7.66665	4.04818	11.3392	14.4472	445.93	391.544	386.294	356.623	347.471	431.43	361.306	312.092	-6.10059	3.14e-224	3.3e-223
KCMF1	1976.13	2091.71	2219.09	2015.67	2230.82	1999.42	1976.35	2198.45	5769.59	5896.24	5773.4	5967.28	5602.55	6001.27	6008.51	6059.24	-1.49423	3.97e-224	4.17e-223
ALX1	0.00794166	0.00249072	0.000291301	0	0	0.000653725	0.0105968	2.05126	343.773	297.876	262.202	239.909	261.846	214.415	306.286	342.816	-9.54118	4.37e-224	4.59e-223
SECTM1	888.117	1000.88	1096.01	1458.86	1457.08	1324.47	1077.92	1320.83	71.0026	54.4133	65.048	46.2363	63.7294	71.2715	41.5502	50.1596	4.37359	7.78e-224	8.17e-223
RHBDL2	388.174	435.811	399.833	400.011	526.876	406.167	396.478	511.313	25.2579	11.1084	12.0101	12.1354	8.95063	9.93387	19.9202	18.7033	4.85798	8.52e-224	8.94e-223
DUSP16	1583.23	1550.77	1507.86	1475.54	1414.68	1342.74	1497.92	1482.48	4504.6	4207.12	4376.34	4685.87	4673.62	4467.18	4819.51	4838.98	-1.62538	1.19e-223	1.25e-222
GNE	1055.77	1073.29	1126.1	901.22	945.309	955.766	925.454	945.773	3539.46	3268.03	3484.65	3658.05	3337.43	3438.54	3499.48	3670.94	-1.81493	2.65e-223	2.78e-222
NGEF	434.019	580.249	503.299	551.081	567.562	565.745	486.805	533.634	2244.58	2216.96	2215.69	2127.67	2204.39	2264.32	2099.9	1960.84	-2.03614	3.04e-223	3.18e-222
COLEC12	0	0	0	0	0	0	0	0	130.708	156.335	160.122	174.732	166.278	162.753	174.709	172.009	-10.3491	3.33e-223	3.49e-222
SLF1	1661.97	1517.38	1638.42	1115.13	1146.93	1189.19	1358.96	1324.23	7993.38	8434.77	8021.11	8710.5	8481	8951.48	9216.43	10355.7	-2.6797	3.58e-223	3.75e-222
KDM6B	1905.86	1718.6	1913.73	2282.85	2394.73	2313.56	2111.42	2148.18	10255.4	10658.6	9533.26	9139.2	9669.83	9217.5	9196.36	8336.18	-2.17838	3.68e-223	3.85e-222
EFNB1	3191.97	3209.07	3239.78	4557.93	4259.8	4150.3	3663.18	3918.95	584.549	659.016	633.48	565.297	539.637	575.061	541.116	479.994	2.72076	4.61e-223	4.81e-222
IL4R	3513.45	3484.65	3400.51	4492.92	4404.49	4272.55	3859.29	4125.47	734.305	755.964	744.567	774.977	820.441	612.503	794.885	648.884	2.42185	4.8e-223	5.02e-222
MRPS2	4796.47	4794.03	4992.73	5132.79	4886.93	5237.4	4831.77	4756.79	1598.54	1693.53	1579.2	1489.14	1481.54	1460.56	1343.5	1369.49	1.7139	4.82e-223	5.03e-222
NCAPG2	7225.33	6817.04	6914.47	6439.64	6622.52	6498.31	7046.16	6586.28	2455.84	2432.56	2524.92	2584.52	2448.32	2563.89	2584.21	2596.79	1.42325	5.69e-223	5.94e-222
HSPB8	16.2715	20.8437	38.1453	32.3117	12.184	20.2191	25.9763	19.9849	372.967	359.421	391.296	370.598	374.37	344.136	351.496	360.869	-3.96527	7.15e-223	7.45e-222
MGLL	755.896	826.061	942.29	981.539	914.878	936.557	1113.77	1055.53	76.8937	67.4899	90.0644	69.9973	84.6477	72.6584	47.6763	56.4808	3.73186	7.42e-223	7.74e-222
CDK2	6973.37	7158.18	6902.43	6761.22	7137.67	6716.54	7546.36	6765.57	2516.58	2646.49	2590.97	2666.56	2651.44	2729.83	2565.2	2697.96	1.40963	1.06e-222	1.11e-221
CDH10	4.51728	6.19705	0.00420845	0	0	0.00944601	9.02194	12.3564	247.321	258.07	293.222	240.904	275.797	284.187	288.287	308.525	-6.10527	1.25e-222	1.3e-221
COA4	4930.04	4802.23	5027.87	4124.18	4545.13	4455.47	4437.19	4474.75	1283.14	1504.83	1334.02	1399.44	1388.94	1409.43	1353.67	1466.24	1.7237	1.49e-222	1.55e-221
NPL	148.464	127.966	98.4769	152.839	133.305	123.274	137.686	127.944	947.534	1053.99	948.723	785.694	922.965	1059.77	982.505	1067.77	-2.88645	1.73e-222	1.79e-221
SYBU	1144.88	1106.78	1116.09	1199.38	1186.31	1168.92	1240.67	1117.7	305.826	324.769	322.245	331.071	296.699	302.802	293.282	306.636	1.9016	1.79e-222	1.86e-221
PHEX	488.828	443.969	448.019	320.739	354.938	365.761	380.729	375.434	1.67191	0	4.00284	13.6651	0	4.30512	3.58666	0.0327945	6.86598	2.03e-222	2.1e-221
SPTLC3	222.398	221.43	249.101	181.212	196.082	188.948	189.384	163.823	0	0	0	0	0	0	0	0	10.6628	3.38e-221	3.51e-220
KCNIP3	6.92161	9.34849	11.0451	1.48485	12.466	13.1117	5.02508	8.39305	431.071	347.12	332.255	355.353	346.484	366.67	401.317	275.657	-5.37799	1.02e-220	1.06e-219
ZWINT	6796.49	6528.1	6815.04	8241.93	8022.26	7580.32	7847.33	7574.85	2173.97	2199.09	2164.65	2260.75	2129.71	2149.44	2017.48	1966.02	1.79992	1.16e-220	1.2e-219
CYSRT1	1018.39	975.971	1000.59	1382.27	1313.03	1441.63	1274.2	1412.98	104.678	79.6933	81.0623	105.527	65.6939	83.5578	69.4082	80.3435	3.87194	4.94e-220	5.11e-219
MLLT11	598.055	767.203	637.895	534.445	608.372	531.469	609.867	563.138	2660.1	2775.79	2663.03	2915.84	2826.67	3040.08	3110.59	3082.71	-2.25018	5.06e-220	5.24e-219
PLEKHG2	1530.72	1688.15	1616.37	1807.13	1650.83	1830.64	1708.37	1716.25	5351.16	5457.26	5061.86	5248.95	5230.19	4951.17	5176.3	4730.78	-1.60456	9.88e-220	1.02e-218
SIGIRR	435.498	488.059	573.613	647.955	600.816	621.311	547.289	718.77	3878.85	4288.6	3918.98	3858.3	4001.55	3963.52	3585.98	3135.3	-2.72406	1.38e-219	1.42e-218
SOAT1	2339.24	2357.87	2402.92	1944.44	2150.67	2029.74	2288.27	2051.91	7004.36	7326.83	7123.43	7519.87	7555.05	7677.67	7909.13	8389.98	-1.78459	2.37e-219	2.45e-218
KCTD1	2466.69	2325.77	2392.89	2339.95	2360.16	2343.92	2329.15	2357.92	770.816	769.354	734.559	717.218	700.939	737.731	629.431	667.575	1.72309	6.45e-219	6.66e-218
ELMOD1	17.3766	22.8991	30.1257	23.9132	14.1106	18.2076	21.567	41.5743	405.486	391.072	387.296	404.554	434.117	373.504	399.893	458.683	-4.09297	9.03e-219	9.32e-218
NDFIP2	5416.2	5128.78	5019.84	4341.25	4470.77	4352.44	4634.47	4686.5	1252.43	1360.15	1253.96	1324	1212.7	1434.11	1364.68	1333.86	1.85243	1.68e-218	1.73e-217
CITED1	12.7094	35.0167	18.0793	4.8449	15.2066	15.1604	22.1389	8.53047	543.986	536.485	541.412	502.046	578.49	450.776	567.531	549.568	-5.01676	3.12e-218	3.22e-217
MSLN	1884.66	1701.02	1907.71	2596.7	2571.81	2630.77	2366.68	2384.01	227.094	274.55	294.22	223.347	214.047	250.633	257.807	250.295	3.17833	5.83e-218	6.01e-217
RGMA	1.4758	9.36871	10.0452	11.6134	11.4622	10.1016	9.53296	12.52	407.661	449.796	331.255	287.176	363.411	347.419	418.315	374.401	-5.26165	5.99e-218	6.16e-217
DHFR	10538.7	10280.5	11321.5	8286.07	8210.38	8065.33	8280.16	8670.62	1699.21	1359.81	1332.02	1613.58	1445.68	1555.93	1637.68	1745.6	2.57159	8.27e-218	8.51e-217
DDR1	16102	16362.7	15875.3	24070.8	22894.6	22369.1	19705.7	20190.6	2937.78	2674.15	2685.05	2872.96	2804.77	2674.63	2664.61	2124.76	2.87764	4.99e-217	5.13e-216
KHDC1	178.976	139.477	145.669	155.032	142.718	167.684	141.859	152.034	0	1.76607	1.00059	0.00787212	0	0.00721465	0	0.00375019	8.29704	6.31e-217	6.48e-216
EPB41	1884.59	1889.84	1997.07	1695.84	1756.51	1602.39	1775.09	1749.88	5418.39	5698.6	5668.32	6009.93	6121.31	5826.72	6389.04	6433.54	-1.7288	9.34e-217	9.6e-216
GPR17	0.0236944	0.00742851	2.00654	0	0	4.02229	0.0316216	0.00891024	390.833	308.26	305.232	359.123	308.656	278.016	247.201	232.894	-8.41007	1.82e-216	1.87e-215
CALML3	213.8	256.055	241.126	381.103	323.85	312.167	333.295	308.177	0	0	0	0	0	0	0	0	11.2178	2.15e-216	2.21e-215
CDX2	207.958	162.5	238.06	199.201	227.718	218.204	167.426	204.439	0	0	9.15e-05	0.0104863	1.99458	0.00961038	1.86218	0.0049953	8.38674	2.24e-216	2.3e-215
PAX1	0	0	0	0	0	0	0	0	237.853	167.055	197.15	215.16	220.054	195.359	159.545	200.233	-10.6446	2.61e-216	2.67e-215
RAB39A	0	0	0	0	0	0	0	0	161.101	148.469	144.113	181.348	172.249	187.492	183.635	196.928	-10.433	2.79e-216	2.86e-215
POGZ	3138.18	3059.94	2949.42	2603.55	2683.76	2894.52	2712.18	2614.94	8529.76	8412.88	8474.46	8339.96	8584.56	8345.13	9258.6	8895.94	-1.60352	2.98e-216	3.05e-215
CCDC122	268.17	361.436	281.269	246.01	234.049	201.125	244.109	246.467	0	0	0	0	0	0	0	0	11.0319	3.96e-216	4.06e-215
SEZ6L2	1677.75	1728.93	1789.17	2306.18	2183.26	2284.24	1999.74	2088.39	9356.14	9240.99	9127.95	9013.22	8731.91	8478.61	8440.24	7989.88	-2.13152	1.05e-215	1.08e-214
SRRM3	43.6334	41.7555	33.1785	75.1744	58.1295	53.5495	55.8079	72.0706	828.289	756.701	732.559	747.821	780.603	786.47	648.186	674.917	-3.7754	1.5e-215	1.53e-214
C15orf52	493.888	476.575	373.753	523.248	625.766	621.286	611.45	653.86	14.3683	9.78059	12.0084	4.56071	11.9522	2.38281	10.7846	10.4179	5.8131	2.67e-215	2.73e-214
SBK1	61.7525	55.3005	78.3485	75.3972	78.1535	92.8864	64.5626	65.0905	1008.47	937.495	871.663	804.896	941.909	840.958	703.474	716.743	-3.57408	3.36e-215	3.43e-214
ORC1	2607.65	2579.48	2622.93	2378.74	2493.45	2326.77	2378.14	2576.97	664.603	602.553	610.468	763.757	695.969	665.182	737.669	661.24	1.88633	7.77e-215	7.93e-214
PLCD3	5836.05	5522.36	5738.15	7619.5	7391.12	7389.33	6755.05	6659.6	1318.53	1122.36	1296.98	1257.03	1175.87	1077.71	1151.51	948.321	2.50062	1.28e-214	1.31e-213
PLD1	313.133	359.852	352.605	321.17	335.051	372.781	399.729	349.136	1617.58	1498.7	1525.16	1755.58	1508.41	1579.93	1669.74	1907.17	-2.22026	1.61e-214	1.64e-213
P2RX5	601.083	600.405	760.451	767.323	784.678	864.738	696.892	651.244	68.8177	63.3946	81.0587	65.6385	62.721	70.4486	63.4178	59.5356	3.41828	2.5e-214	2.54e-213
NELFCD	8033	8142.2	8005.45	8283.05	8251.55	8518.89	8113.01	8337.07	3392.35	3322.45	3276.5	3371.68	3345.41	3276.81	3092.99	3105.87	1.32685	2.87e-214	2.92e-213
COL14A1	6.58416	0.0289646	6.02076	7.34705	0	0.0075971	2.44534	2.12094	240.857	335.204	288.22	239.979	290.731	287.584	355.114	296.168	-6.51181	3.97e-214	4.04e-213
LMOD1	18.3051	27.9569	12.0691	17.58	16.1027	23.2254	20.2308	27.1241	413.904	394.983	368.281	395.587	415.206	337.73	344.198	312.071	-4.19169	5.71e-214	5.81e-213
PPP1R13L	5728.05	5829.09	5817.5	7367.88	7157.83	7421.65	5999.7	6594.58	1516.68	1514.66	1435.09	1376.54	1178.83	1356.4	1473.04	1301.67	2.21844	7.45e-214	7.57e-213
DTX2	2228.05	2368.6	2490.35	3140.57	2831.53	3158.15	2596.84	2828.57	400.041	497.014	428.326	413.309	419.172	387.575	333.009	454.569	2.69859	7.49e-214	7.6e-213
UPK1A	1.24246	3.12302	2.01164	1.69311	2.84698	6.04667	3.54306	4.17197	212.739	197.304	220.165	183.865	205.111	176.045	167.751	210.579	-5.94193	3.51e-213	3.56e-212
SLC38A3	15.7539	12.491	4.03277	17.9795	12.3629	10.1156	27.2648	3.30244	424.125	480.493	407.311	403.521	375.348	423.099	380.872	410.918	-4.99281	3.93e-213	3.99e-212
NPR3	1792.92	2073.81	2025.2	1784.54	1566.81	1664.02	1918.5	1843.13	320.057	268.946	255.199	291.067	346.503	325.421	359.315	353.368	2.54102	4.08e-213	4.14e-212
RMI2	2433.49	2591.08	2467.25	2978.1	2969.65	2880.37	2726.19	2970.04	567.409	614.805	701.53	623.108	556.558	647.559	631.865	517.52	2.17941	5.52e-213	5.59e-212
SH3BGR	2.39334	8.24446	6.02409	1.63564	5.741	0.0106296	10.1522	1.10791	314.056	262.621	236.185	284.399	302.682	286.553	336.92	350.154	-6.04548	5.83e-213	5.9e-212
SDC4	5224.08	5317.24	5316.21	5892.85	5681.03	5309.18	5674.31	5780.94	1702.75	1741.03	1808.38	2035.37	1920.63	1893.31	1905.11	1774.06	1.58061	6.37e-213	6.44e-212
CHRNB4	233.155	197.557	197.893	167.94	200.035	162.698	160.083	172.054	0	1.78542	4.59e-05	0.00525455	0	0.00481572	0	0.00250332	8.99472	9.02e-213	9.12e-212
GPR173	163.209	186.237	194.887	195.756	187.503	192.972	201.904	231.422	0	1.51102	3.00227	8.46238	1.98943	2.1992	3.6145	2.10233	6.06228	1.02e-212	1.03e-211
RUBCNL	246.339	247.441	273.214	206.027	227.543	175.864	225.932	215.011	1.73564	5.20969	0.000381894	4.27356	0.99343	2.17283	1.76669	0.0208521	6.70731	2.42e-212	2.44e-211
VPS26B	3744.98	3506.47	3636.57	4215.4	4281.63	3965.45	3969.55	3955.7	1134.36	1226.5	1255.95	1226.56	1110.15	1216.22	1115.55	1145.16	1.72982	4.06e-212	4.1e-211
DUSP9	152.837	159.248	154.72	190.715	207.813	211.092	148.243	175.092	1477.87	1476.31	1462.11	1449.5	1452.68	1362.81	1128.48	1093.3	-2.95908	5.18e-212	5.22e-211
TRUB2	2503.88	2804.19	2568.71	2929.24	2909.6	2917.75	2729.82	2871.58	906.563	860.26	825.63	816.836	799.503	836.602	883.327	828.105	1.7179	8.58e-212	8.65e-211
POP1	1775.19	1551.95	1685.67	1535.55	1709.07	1492.26	1547.08	1646	285.779	344.875	262.201	294.968	240.932	253.032	302.797	205.791	2.5605	1.56e-211	1.58e-210
FOXN4	0.0469655	0.0147164	0.00172052	1.77517	7.79421	0.00386135	0.0626943	2.08818	217.344	178.992	168.131	202.115	194.155	217.745	176.92	176.354	-6.85065	1.99e-211	2.01e-210
JAM2	17.2713	30.0207	30.1206	16.6075	15.116	10.1441	22.5166	29.2007	359.847	403.118	438.334	447.054	468.968	411.378	434.881	490.995	-4.33156	2.25e-211	2.26e-210
RANBP1	7004.4	7102.13	7491.1	7603.77	8011.78	7361.1	7225.08	7881.96	2747.96	2604.76	2845.16	2736.44	2590.7	2569.47	2603.73	2429.08	1.49818	2.33e-211	2.34e-210
PKP3	3555.72	3461.85	3438.69	4794.13	4759.67	4821.11	3846.64	4617.05	657.826	600.135	559.425	513.984	466.943	506.868	473.8	475.735	2.96755	2.49e-211	2.5e-210
JAZF1	164.814	174.666	201.888	159.339	148.396	112.23	169.811	174.992	959.499	1022.02	1139.87	1056.21	1124.11	1027.68	1095.29	1153.33	-2.71494	2.69e-211	2.7e-210
RBPMS	937.524	934.98	897.08	826.973	829.142	894.115	843.215	854.521	64.5185	84.5348	111.081	59.6813	86.6185	113.428	106.011	92.7906	3.28632	2.8e-211	2.82e-210
GPC3	57.5387	59.1349	54.2371	44.1536	55.3423	37.4141	41.9444	29.6141	542.476	561.078	624.476	669.914	537.633	646.542	675.025	693.336	-3.70197	3.2e-211	3.21e-210
LGI2	13.595	12.4867	20.0758	7.73424	7.5151	12.1266	15.2546	12.5853	322.099	274.27	305.232	306.04	292.721	236.02	309.739	328.364	-4.54525	4.05e-211	4.07e-210
MAB21L3	196.421	202.711	199.899	173.385	211.568	159.669	175.057	156.43	0	0	0.000182138	4.20838	0	0.019129	3.74158	0.00994138	7.40137	4.1e-211	4.11e-210
KDM4A	2105.38	2031.43	2143.75	2142.61	2077.39	2240.83	2052.16	1922.98	5439.99	5530.28	5535.22	5526.67	5327.76	5315.69	5416.05	5501.32	-1.38262	1.03e-210	1.03e-209
SSBP2	316.783	393.109	363.661	383.58	380.844	436.393	393.227	338.811	1719.89	1654.76	1754.34	1703.43	1806.13	1567.1	1581.62	1959.37	-2.192	1.04e-210	1.04e-209
AIFM2	1946.19	2103.36	1965.98	2653.15	2676.48	2691.41	2741.63	2464.81	249.321	230.511	200.153	270.275	177.207	210.481	190.297	140.155	3.52683	2.01e-210	2.01e-209
SETBP1	261.289	192.47	206.937	192.06	185.549	165.742	218.228	174.223	0	0	0	0	0	0	0	0	10.6484	2.23e-210	2.23e-209
PNN	14215.9	15443.7	14921.9	12853.7	13130.8	13165.3	14477.8	12246.9	4129.07	3939.06	3930	4082.55	4183.75	4261.96	4612.14	4329.05	1.72258	2.55e-210	2.55e-209
ANKRD34A	81.032	59.5717	61.3098	137.822	84.6619	111.081	106.281	80.8443	1367.51	1501.32	1278.97	1218.2	1302.32	1264.17	1260.6	1211.98	-3.8452	2.82e-210	2.81e-209
NETO2	5281.1	5302.42	5176.55	4319.08	4264.08	4475.69	4443.39	4852.09	897.014	858.424	826.634	982.882	1000.64	1025.2	1071.45	1164.6	2.28401	3.27e-210	3.26e-209
TLCD2	267.561	250.865	231.083	303.924	343.019	320.236	272.703	356.112	1647.64	1577.33	1569.2	1653.06	1691.63	1720.68	1716.4	1485.26	-2.47599	4.34e-210	4.33e-209
CLMN	2265.15	2129.11	2135.72	1876.36	1983.07	1944.87	2137.33	2024.55	359.508	403.281	289.226	364.16	452.061	309.733	381.248	424.255	2.46599	8.03e-210	8.01e-209
TSPAN18	0.227759	5.24905	6.03159	9.83769	0	14.1136	4.9927	22.6926	611.455	590.857	541.413	507.543	577.491	473.489	555.727	498.647	-6.07864	8.4e-210	8.37e-209
GSS	7943.25	8374.1	8339.96	8449.67	8313.46	7833.94	7930.1	8426.16	3365.9	3043.82	3248.47	3202.39	3210.99	3364.57	3324.19	3228.85	1.33614	1.06e-209	1.06e-208
LOX	1046.55	978.743	1106.01	887.995	880.496	902.23	900.471	994.895	149.419	201.52	154.12	177.038	179.224	168.234	180.906	160.688	2.48698	2.25e-209	2.24e-208
ACE2	164.374	154.915	143.656	137.993	146.622	127.334	130.134	161.32	1.8667	0	4.59e-05	0.00525588	0	0.00481695	0	0.00250395	8.63929	2.52e-209	2.51e-208
NECTIN3	691.24	663.363	759.399	487.384	484.327	437.551	514.314	541.091	0	6.82878	2.00211	2.2482	0	4.31964	1.69537	12.3092	7.25291	2.71e-209	2.7e-208
MON1B	2939.29	3176.62	3201.58	3527.23	3360.85	3484.52	3156.74	3249.09	1075.97	1002.19	980.747	958.909	1035.49	914.899	936.658	894.956	1.74189	2.84e-209	2.82e-208
WDR45	729.621	554.702	645.954	707.72	695.949	741.541	789.651	722.306	3306.34	3047.76	3030.31	2996.76	3084.55	2865.72	2833.54	2636.67	-2.09113	3.54e-209	3.51e-208
PRICKLE1	547	429.675	502.271	408.722	425.438	373.883	495.249	500.993	23.9555	21.2249	20.0155	24.9905	11.9336	32.1438	15.8993	15.7279	4.46695	3.87e-209	3.84e-208
INSR	477.972	361.137	397.821	496.717	428.446	452.592	349.495	420.435	1973.83	2042.68	1910.46	2043.23	1813.08	2032.13	1953.3	1831.46	-2.20315	4.24e-209	4.21e-208
TMCC2	190.663	123.067	172.789	224.144	145.428	184.871	166.735	197.977	1149.31	1344.5	1191.91	1235.36	1187.82	1142.72	1130.74	1242.05	-2.77389	4.27e-209	4.23e-208
RPE65	172.34	215.26	198.911	180.232	169.206	248.471	232.316	237.77	0	0	0	0	0	0	0	0	10.7	4.54e-209	4.5e-208
TBKBP1	217.625	184.41	216.001	303.813	257.129	260.639	300.591	220.328	2133.46	1859.22	1731.32	1776.65	1738.41	1748.06	1622.74	1612.5	-2.85794	6.99e-209	6.93e-208
NTNG2	18.4243	13.6566	15.082	20.244	28.6734	28.2667	33.6627	25.1226	681.389	639.152	598.455	596.829	498.803	621.474	431.217	537.207	-4.64648	8.02e-209	7.94e-208
ANO9	973.152	1069.48	1064.87	1436.45	1384.53	1472.95	1215.21	1310.43	143.506	160.919	173.129	145.521	153.332	160.456	137.518	138.808	3.03178	9.04e-209	8.95e-208
TBX1	469.321	412.021	350.632	459.748	443.63	496.023	492.758	484.246	2573.74	2534.62	2431.85	2395.36	2249.18	2359.92	2199.1	1908.84	-2.37017	1.17e-208	1.16e-207
MYO1E	4500.58	4489.19	4521.58	4334.52	4307.1	4363.52	4347.81	4231.53	1679.59	1675.81	1486.13	1580.98	1644.83	1613.42	1618.7	1471.68	1.45788	1.95e-208	1.93e-207
POLH	3477.59	3599.85	3890.69	3348.62	3349.28	3307.77	3580.69	3302.65	1018.87	1104.21	1011.77	1062.7	1105.19	987.62	1009.1	1182.46	1.71541	1.98e-208	1.95e-207
NUAK1	124.552	125.002	123.585	187.679	177.32	157.596	125.672	182.145	1267.33	1055.27	1050.8	1114.17	1127.08	1218.25	1181.27	1072.21	-2.91302	2.61e-208	2.58e-207
FCMR	198.636	186.174	158.741	201.369	180.864	174.799	206.206	165.794	3.49578	4.98281	4.00306	3.3109	3.9825	1.17435	5.44464	4.16915	5.5298	3.49e-208	3.45e-207
SOBP	77.8617	77.1416	129.551	104.761	77.8699	105.049	105.385	86.0812	955.99	932.305	871.664	810.446	903.065	972.927	824.713	774.041	-3.20336	3.58e-208	3.53e-207
ADRA2C	24.9039	12.6274	18.0907	34.2145	16.0617	23.2357	33.6502	18.9445	659.584	804.249	704.533	662.386	557.549	608.83	520.961	536.299	-4.79117	4.18e-208	4.12e-207
HMCN1	17.6023	34.2562	35.1506	35.6941	30.4791	32.3199	30.8382	19.0489	402.723	376.854	390.299	476.197	390.288	387.568	476.581	425.473	-3.81003	4.49e-208	4.43e-207
RNF149	4522.1	4625.37	4258.39	4237.03	4324.27	4168.54	4172.1	4442.14	1646.99	1555.56	1530.17	1622.33	1448.67	1523.48	1525.49	1620.61	1.47805	2.4e-207	2.37e-206
KIAA1549L	1079.79	1088.95	1198.43	989.09	1019.62	1014.36	1046.18	880.971	90.2078	84.9858	39.037	107.575	88.6221	80.3092	74.0764	81.3437	3.68438	2.65e-207	2.61e-206
SLCO2A1	37.5126	27.1788	30.1484	32.5771	53.6052	45.4341	49.1482	22.2497	774.651	555.585	709.539	644.15	741.78	750.497	619.727	630.035	-4.18338	2.92e-207	2.87e-206
ZNF681	0	0	0	0	0	0	0	0	175.188	163.155	185.141	176.195	154.304	202.702	228.878	214.654	-10.5588	3.26e-207	3.21e-206
ADSS	6627.36	6601.63	6961.67	5745.13	6132.22	5414.29	6033.8	6176.3	1732.96	1627.47	1806.38	1736.3	1774.26	1733.99	1840.69	2023	1.7996	3.39e-207	3.34e-206
SEL1L	3050.96	3239.82	3489.85	2586.6	2813.29	2605.63	2723.02	2666.31	11011	11154.4	11143.5	12007.9	11627.3	12500.5	13026.6	13051.8	-2.04323	4.28e-207	4.2e-206
KIAA1147	3124.84	3061.06	2812.81	2825.14	2867.55	3100.61	2955.57	2915.71	1064.12	1053.45	1006.77	1049.56	1038.47	1012.44	1081.95	1013.75	1.50727	4.36e-207	4.28e-206
DCP1B	0	0	0	0	0	0	0	0	206.29	202.091	152.122	251.9	235.991	186.861	205.799	201.31	-10.6894	5.29e-207	5.19e-206
RPS6KL1	300.828	341.218	316.458	417.895	384.778	358.655	368.304	342.893	2058.86	1954.56	2057.56	2043.08	1909.67	1674.6	1773.19	1581.33	-2.40941	5.47e-207	5.36e-206
IMP3	2474.03	2471.45	2626.96	2607.5	2600.09	2796.5	2615.49	2571.81	925.95	853.514	892.679	822.359	843.317	823.705	867.044	883.308	1.58645	7.1e-207	6.96e-206
HOXB3	809.07	950.681	920.195	953.917	995.001	1007.25	972.318	967.66	3466.43	3565.85	3181.43	3107.48	3563.47	3468.71	3307.95	2967.27	-1.81315	8.86e-207	8.67e-206
FOS	2465.9	2498.42	2287.43	2678.66	2553.47	2575.26	2661.43	2360.13	742.687	671.717	719.546	589.765	613.309	705.153	656.626	730.953	1.88641	9.32e-207	9.12e-206
ICAM1	888.015	786.558	777.566	1053.81	969.321	1065.8	835.22	911.087	69.4873	47.6496	87.0636	73.278	71.6843	98.1711	80.7174	65.7991	3.61782	3.63e-206	3.55e-205
LTBP2	1089.56	1006.06	1118.1	1353.09	1300.7	1260.84	1245.61	1157.52	49.1208	32.4305	19.0184	17.99	18.8949	52.6095	53.5433	34.4268	5.09225	3.98e-206	3.89e-205
CHST15	1076.84	1147.24	1188.4	1166.61	1180.65	1120.43	1014.87	1124.97	3264.24	3249.57	3317.53	3296.4	3263.76	3203.17	3512.23	3558.28	-1.56292	6.65e-206	6.5e-205
NUDT15	2646.69	3003.73	2855.99	2639.24	2710.53	2461.15	2635.96	2695.52	767.077	667.805	654.502	807.655	784.587	764.864	721.056	785.219	1.86321	6.88e-206	6.72e-205
THY1	0.0158416	4.07696	0.000580922	0	0	0.0013037	0.0211397	0.00595818	190.921	165.465	191.142	164.041	164.282	142.482	146.38	164.794	-8.028	7.13e-206	6.96e-205
TCF19	2728.96	2652.55	2824.87	3219.82	3144.75	3233.96	3108.69	3229.02	700.896	720.219	800.605	632.237	674.056	759.194	621.469	604.046	2.13055	7.51e-206	7.32e-205
PROSER2	3767.15	3855.99	3731.01	5062.49	5036.72	4986.82	4091.49	4634.99	902.918	911.923	746.573	884.403	854.272	880.98	891.335	817.727	2.35137	7.77e-206	7.57e-205
HARS	4453.72	4826.32	4569.82	5678.74	5373.56	5362.69	5272.42	5306.01	1572.93	1473.13	1463.12	1491.29	1614.97	1448.63	1420.69	1450.74	1.77483	8.89e-206	8.66e-205
ENPP5	256.958	229.716	209.952	178.473	208.531	155.659	206.8	186.746	0	0	0	0	0	0	0	0	10.681	9.38e-206	9.14e-205
CACHD1	340.825	385.628	385.726	279.336	260.549	328.346	304.753	311.453	1668.03	1519.25	1609.23	1588.66	1554.21	1576.65	1720.93	1691.52	-2.3162	1.43e-205	1.39e-204
MANEAL	2246.95	2177.21	2299.48	2719.52	2762.16	2733.85	2399.46	2596.87	600.338	482.387	511.389	471.429	532.686	412.855	491.147	504.759	2.31399	1.71e-205	1.67e-204
RPL13	88519	88738.3	91042.5	106112	103688	104106	95299.4	102620	33935.4	33379.6	32910.1	30937.7	32011.4	30459.3	29873.6	30359.1	1.61963	1.76e-205	1.71e-204
TUFT1	1684.67	1480.28	1462.68	1680.25	1715.7	1664.98	1684.48	1801.01	4819.4	4722.88	4767.63	4951.52	4757.25	4882.61	4774.49	4765.06	-1.54488	1.78e-205	1.73e-204
RUFY1	2836.43	2878.04	3028.78	2808.46	2753.3	2682.39	2780.99	3014.11	981.515	913.956	926.706	795.309	890.113	939.544	918.063	925.036	1.64324	2.03e-205	1.97e-204
EIF1	22200.1	21848.1	20991.6	22298.3	21903.2	21818.6	23725.9	22370.3	51061.4	52063.1	54934.8	54391.4	54715.3	53108.2	52801.6	55236.5	-1.27365	2.98e-205	2.89e-204
B4GALT5	7537.97	7534.63	7287.17	6590.99	6849.08	6798.37	7019.22	7045.45	2421.39	2501.26	2344.79	2628.18	2544.9	2478.29	2763.49	2488.4	1.48998	3.34e-205	3.24e-204
FSTL5	0	0	0	0	0	0	0	0	191.763	236.162	203.156	170.055	246.942	180.537	233.806	262.52	-10.7603	4.14e-205	4.02e-204
SLC17A5	532.165	549.182	592.683	492.922	593.296	534.46	535.132	526.375	1768.23	1889.32	1761.34	1799.65	1788.2	1784.96	1827.14	1945.94	-1.74116	5.3e-205	5.14e-204
TCHH	6.83079	9.31625	0.00718356	6.15665	5.68448	14.1065	6.02346	6.3053	230.986	232.432	266.199	223.12	205.091	213.933	247.217	212.851	-5.04929	8.22e-205	7.96e-204
JARID2	3625.18	3669.52	3595.36	3559.67	3351.17	3421.92	3605.66	3256.57	1198.06	1145.23	1175.9	1138.3	1274.45	1235.71	1224.19	1082.69	1.56744	8.77e-205	8.49e-204
ARHGAP1	4864.28	4343.73	4628.07	4863.54	4840.37	4727.22	4527.51	4597.39	1834.86	1753.1	1741.33	1712.12	1636.85	1624.47	1668.66	1658.27	1.45567	9.03e-205	8.73e-204
APEX2	2372.07	2479.8	2659.11	2909.06	2792.5	2915.71	2769.79	2435.67	735.726	702.414	665.507	596.208	698.961	673.749	611.723	598.783	2.01303	1.22e-204	1.18e-203
ZNF280A	0	0	0	0	0	0	0	0	133.189	176.116	171.131	209.386	160.29	181.126	182.656	189.709	-10.4625	2.16e-204	2.09e-203
POM121	7597.55	7487.99	7432.84	8232.86	7860.29	7895.54	7543.61	7569.68	3040.53	3137.67	2824.15	2874.48	3038.75	3143.16	2916.87	2880.57	1.36896	7.78e-204	7.51e-203
SHMT1	7626.66	8025.84	7984.37	9374.5	9659.85	9139.22	9108.92	9557.29	2421.56	2623.4	2614.99	2431.55	2420.44	2413.16	2446.33	2120.46	1.85411	1.12e-203	1.08e-202
ITGA6	12047.7	12244.3	11908.2	10559.9	10711.6	10056.6	10878.5	10919.4	3644.11	3790.33	3607.75	3857.15	3691.89	4090.29	3833.28	3729.46	1.56243	1.36e-203	1.31e-202
PAX8	868.994	804.262	839.844	946.796	1078	1096.12	997.086	945.688	72.9635	89.3623	86.0643	91.5433	95.6019	44.1033	71.3574	82.3584	3.57756	4.52e-203	4.36e-202
DLL1	2205.83	2080.47	2056.39	2544.09	2671.77	2580.28	2150.18	2552.75	482.515	540.304	451.344	399.439	396.253	462.146	421.19	442.222	2.38868	8.74e-203	8.42e-202
SNCB	0.043112	2.07076	2.0082	5.5891	0	0.00354495	1.22087	0.0162056	255.264	283.654	216.166	205.799	227.011	220.328	175.559	216.977	-7.20058	9.84e-203	9.48e-202
ERI1	1569.64	1765.83	1549.04	1340.5	1452.81	1309.41	1363.07	1488.76	5012.02	5295.09	5350.08	5427.28	5759.89	5420.89	5464.38	6118.52	-1.88895	1e-202	9.65e-202
HS3ST3B1	496.734	467.092	396.838	636.358	485.534	492.018	458.173	482.307	15.8638	9.28703	12.0104	16.3833	16.928	31.921	16.1138	8.46333	4.94264	1.6e-202	1.54e-201
ALPK3	368.22	331.91	329.513	355.113	368.491	361.688	382.399	373.176	23.5837	13.7262	27.021	34.7631	39.8459	24.0089	27.7058	37.3957	3.65785	1.64e-202	1.57e-201
RFWD3	9398.22	9572.34	9529.38	9400.75	9350.21	9183.7	9495.5	9270.23	4073.7	4026.81	3830.92	4103.12	3912.93	4068.83	4071.31	3877.58	1.23416	2.05e-202	1.97e-201
GPI	26245.3	26031.6	26884.4	29610	29031.4	29102.9	27652.1	27213	10814.3	10323.6	10175.8	10031.2	10059.1	9227.42	9142.46	9894.07	1.47696	2.43e-202	2.33e-201
GNAI2	7762.61	7893.65	7728.19	9040.81	8267.75	8429.99	8232.94	8038.33	3072.65	2880.64	2798.13	2910.27	2749.01	2479.72	2806.01	2750.18	1.54246	6.98e-202	6.7e-201
GYG1	986.757	1056.66	1052.78	896.809	996.837	915.366	1024.5	926.921	3028.68	3159.13	3251.48	3196.89	2987.95	3240.98	3266.89	3610.32	-1.71232	2.11e-201	2.02e-200
LPAR3	302.039	404.449	331.523	367.614	427.786	330.402	350.937	381.54	12.4174	8.78256	6.0061	3.52546	16.9383	4.54409	15.4324	18.6172	5.04492	2.15e-201	2.06e-200
TOP1	17274.8	17383.6	17122.9	14490.5	14585.5	13676.6	15932.1	15481.1	4524.73	4744.23	4599.5	4624.83	4498.37	4734.02	4946.53	5167.43	1.73478	3.99e-201	3.83e-200
HECW1	176.233	183.026	125.608	176.234	181.881	183.865	177.147	210.463	0	0	0	0	0	0	0	0	10.474	4.8e-201	4.6e-200
DDX10	1868.22	1641.35	1866.47	1569.2	1593.68	1483.17	1660.85	1555.99	5440.6	5231.87	5652.31	5522.52	5850.48	5859.13	6022.05	6458.5	-1.79813	4.83e-201	4.62e-200
SIRPB2	156.044	151.974	167.765	160.136	216.522	179.816	174.592	141.756	0	0	0	0	0	0	0	0	10.4055	6.31e-201	6.04e-200
SHISA7	5.55518	6.18827	2.01234	0	0	8.05791	2.47274	4.18132	186.242	219.127	247.186	254.376	254.906	201.024	207.311	237.715	-5.97504	7.98e-201	7.63e-200
CTF1	233.447	253.808	234.079	261.346	296.338	251.573	224.262	293.332	1190.22	1210.24	1183.9	1065.19	1063.35	1145.83	1250.35	1135.76	-2.17267	9.54e-201	9.12e-200
FAM83H	9459.33	9149.33	9402.84	13006.4	12707.5	12906.6	10514.9	11877.5	2141.83	2141.03	2066.57	1889.33	1859.88	1810.05	1766.82	1708.48	2.5326	2.09e-200	2e-199
HNF4G	50.5262	18.9528	56.2245	26.129	33.2495	47.4479	41.3702	26.3882	666.755	703.864	705.54	726.137	827.406	763.862	835.223	863.302	-4.34029	2.66e-200	2.54e-199
RINL	556.022	597.325	533.475	862.554	883.897	838.499	742.999	874.031	21.1978	19.5	16.0135	19.7051	25.8972	26.895	20.5892	11.6088	5.18026	2.74e-200	2.62e-199
KIRREL2	5.4576	0.0207197	4.01432	3.61996	1.89376	0.00543568	0.0883267	2.10276	404.679	354.28	380.286	300.956	358.449	324.49	305.731	217.398	-7.16727	4.75e-200	4.53e-199
SCN8A	938.799	923.601	886.037	873.153	834.822	915.332	954.227	871.307	82.4692	128.682	115.084	83.3774	107.542	65.6813	74.6263	112.471	3.22126	5.2e-200	4.96e-199
CELA3B	206.502	169.657	155.732	239.224	198.107	178.839	195.931	155.409	0	0	0	0	0	0	0	0	10.5582	6.68e-200	6.36e-199
ARHGAP17	827.179	757.235	810.68	749.204	725.376	717.343	751.503	771.627	2207.28	2222.39	2292.75	2235.87	2321.88	2204.87	2301.46	2220.38	-1.55955	7.05e-200	6.71e-199
SRSF5	9280.05	9305.07	9310.39	8872.61	9484.49	9337.26	10538.4	8979.87	3521.7	3602.07	3681.8	3519.44	3670.99	3622.88	3339.92	3535.47	1.39822	8.32e-200	7.92e-199
LMCD1	421.999	293.557	367.669	358.734	407.732	299.107	327.464	366.899	1745.68	1673.01	1724.31	1748.03	1670.71	1516.11	1627.49	1625.94	-2.22879	1.01e-199	9.63e-199
RTN4RL2	42.2157	55.0022	24.1387	78.4128	36.0308	57.5461	30.5695	37.8635	993.639	1020.37	992.755	907.674	947.863	900.804	1075.11	866.827	-4.40579	1.71e-199	1.63e-198
LRRC4B	20.0379	10.4465	7.04289	4.95909	11.3883	23.1881	8.65196	18.7487	731.499	777.804	635.484	677.621	685.025	473.863	578.561	514.456	-5.59399	2.79e-199	2.65e-198
CNOT6	8945.26	9541.93	8487.63	7184.12	7678.26	7424.79	8547.76	8290.96	2466.66	2339.65	2352.79	2582.15	2327.84	2350.29	2342.39	2557.1	1.7746	3.39e-199	3.22e-198
PTPRH	359.292	355.755	303.407	416.886	400.998	399.035	340.428	322.056	2096.1	1914.59	1962.49	1730.97	1958.47	1686.45	1840.53	1578.17	-2.34832	3.55e-199	3.37e-198
HOXD8	331.071	360.883	323.484	323.87	365.669	334.427	361.206	391.905	1306.06	1396.48	1326.01	1362.43	1369.02	1457.11	1508.86	1620.42	-2.02253	4.45e-199	4.22e-198
PAAF1	2940.26	2928.11	3064.96	3367.72	3291.37	3158.22	3238.32	3300.36	1020.71	941.363	876.668	834.396	857.256	775.112	929.906	796.94	1.84528	4.95e-199	4.69e-198
LUC7L3	11114.2	11349.7	10802.2	8988.42	9226.3	8852.36	10329.9	9319.61	2183.1	2234.96	2286.74	2356.2	2397.54	2410.96	2576.35	2877.03	2.0494	7.03e-199	6.67e-198
MED8	1625.41	1669.29	1489.79	1511.75	1559.49	1512.44	1558.6	1485.71	4199.69	4132.65	4089.12	4168.84	4187.73	4011.53	4123.07	4502.09	-1.42882	4.54e-198	4.3e-197
MAP1LC3B	2279.01	2378.61	2337.63	2026.19	2088.77	2006.5	1951.68	2124.14	6074.39	6173.06	6337.83	6559.86	6541.47	6452.73	6921.4	6785.07	-1.59237	7.35e-198	6.96e-197
SPATS2L	4402.14	4000.3	3975.09	3590.26	3768.22	3672.49	3882.85	3615.11	1241.99	1233.33	1292.98	1328.21	1272.45	1220.8	1224.8	1325.46	1.60784	8.02e-198	7.59e-197
SLC52A3	640.881	525.468	597.724	653.986	625.563	662.725	518.179	618.537	63.1207	47.9935	49.0375	41.7746	63.7421	61.5235	30.717	38.7315	3.60735	1.2e-197	1.14e-196
CCNY	1906.26	1848.31	1869.51	1744.58	1797.45	1781.18	1904.3	1832.66	4692.36	4731.1	4556.47	4810.57	5131.63	4867.41	4777.21	4606.59	-1.37857	1.3e-197	1.23e-196
GPER1	0.136948	2.12351	6.02471	0	3.78599	2.0321	9.10296	14.4208	283.186	257.374	276.21	215.962	299.71	284.12	249.394	279.443	-5.81834	1.66e-197	1.57e-196
BEST1	56.9417	53.1207	34.1867	46.5122	78.3529	93.8453	49.2825	60.7897	876.338	860.956	844.644	856.088	953.858	791.259	886.85	802.11	-3.85733	1.93e-197	1.82e-196
MAN2A2	1756.6	1577.06	1694.73	1970.19	2049.1	1960.97	1629.56	1870.34	6672.84	6322.87	6187.71	6211.1	6129.27	5819.24	5955.49	5814.3	-1.75872	1.97e-197	1.86e-196
AKR1B1	12598.8	12662.7	12070	14260	14606.8	14134.2	13291.8	13821.4	4767.33	4836.39	5018.82	4771.28	4943.44	4901.04	4569.4	4646.21	1.48246	2.35e-197	2.21e-196
FAM210B	3987.8	4002.37	4102.66	3443.08	4112.11	3581.57	3634.84	3861.35	1154.53	1274.6	1165.89	1260.5	1266.48	1149.27	1284.2	1250.41	1.64745	2.51e-197	2.36e-196
ELAC2	5126.19	5184.08	5255.93	5583.67	5519.2	5443.52	5037.7	5310.29	2097.42	2097.3	1993.52	1885.11	1973.39	1976.99	2113.7	1883.6	1.40576	2.81e-197	2.64e-196
JTB	3223.01	3139.2	3113.18	3261.11	3438.96	3281.48	3272.98	3390.54	8198.45	8046.19	8528.49	7903.66	7992.14	8013	7729.8	7806.21	-1.29773	4.18e-197	3.94e-196
STMN3	1599.59	1614.63	1755.02	2370.88	2350.95	2379.2	2078.06	2226.68	192.387	274.127	238.181	257.74	219.035	249.398	247.127	200.435	3.12323	4.32e-197	4.07e-196
AURKB	4317.64	3855.95	4005.25	4608.65	4386.21	4356.44	4328.61	4304.83	1530.59	1435.6	1488.13	1461.77	1557.22	1442.06	1430.65	1332.99	1.54843	4.97e-197	4.67e-196
FGD3	921.514	1019.39	929.252	1201.66	1114.02	1093.14	1087.59	1054.72	217.361	221.87	189.144	180.55	193.159	181.33	157.84	182.566	2.4645	5.05e-197	4.75e-196
CCNJL	1204.74	1261.87	1267.79	1665.93	1568.26	1524.52	1372.23	1482.39	199.108	204.387	160.122	127.383	172.255	151.003	118.212	170.982	3.12	8.86e-197	8.32e-196
ZNF114	55.7918	37.6703	83.3426	49.3049	57.1118	67.6598	53.7303	56.6341	531.542	528.226	483.371	555.272	526.7	507.956	558.516	578.68	-3.20752	1.19e-196	1.12e-195
POLR1E	2189.9	2260.27	2526.49	2258.36	2312.54	2281.28	2352.74	2479.41	719.371	659.849	686.524	748.748	767.664	716.116	647.44	759.131	1.71044	1.85e-196	1.74e-195
SPAG5	10747.5	11180.3	11189.9	9683.8	10211.8	10575.9	10683.1	9783.02	3565.45	3748.5	3882.96	3766.58	3968.69	3994.98	3850.2	4111.02	1.44435	2.15e-196	2.01e-195
YPEL5	1781.13	1889.73	1791.14	1629.49	1606.98	1481.16	1677.59	1681.69	5087.06	5357.21	5165.94	5411.94	5275.98	5495.67	5488.6	6168.54	-1.68234	2.69e-196	2.52e-195
DNAH2	712.851	729.116	668.054	734.326	762.714	721.359	793.42	630.335	47.4619	44.4441	78.0526	59.8757	61.7456	52.0601	27.9231	37.7167	3.81279	4.36e-196	4.09e-195
FHL3	293.873	216.564	231.069	289.147	250.329	294.965	269.675	238.13	1154.66	1222.3	1263.96	1105.62	1202.75	1275.77	1194.52	1124.36	-2.195	5.01e-196	4.69e-195
MESP1	37.6403	35.4307	53.2214	46.297	42.8845	35.378	33.6951	35.7217	375.9	499.286	426.325	386.268	455.025	457.675	434.918	384.988	-3.40935	6.36e-196	5.96e-195
TCF7	51.419	60.3007	43.216	83.3036	49.3853	67.6601	62.7482	43.1892	501.501	540.927	529.402	509.508	520.731	520.768	477.544	492.315	-3.14419	8.65e-196	8.09e-195
DNAJB1	7798.93	7539.03	7740.25	8761.67	8640.11	8261.27	7987.04	8338.09	3147.09	3149.47	3243.47	3145.5	3244.85	3061	3154.97	3101.64	1.36578	1.16e-195	1.08e-194
INCENP	5622.37	5752.13	5735.13	7220.79	7097.86	6798.33	6481.7	6674.21	1822.28	1833.04	1816.38	1669.72	1854.92	1730.72	1854.17	1590.61	1.85802	1.49e-195	1.39e-194
LYPD6	467.57	397.35	419.905	358.262	368.305	353.651	439.265	410.947	28.6458	12.4842	20.0153	18.6459	7.94686	17.4536	26.2197	29.0407	4.31619	1.59e-195	1.48e-194
GDF15	7952.9	8013.41	7725.2	10520.2	10281.6	9955.52	9015.37	9503.91	2365.09	2129.88	2060.57	2048.87	1931.56	2077.79	1872.4	1849.24	2.15914	1.77e-195	1.65e-194
C9orf64	457.378	383.855	326.514	418.277	386.496	368.787	409.933	413.007	17.6323	6.58344	25.0166	17.4978	18.9199	16.3202	29.1935	8.48482	4.49498	2.24e-195	2.09e-194
XIAP	2253.58	2221.53	2200	1782.41	1737.27	1697.38	2019.8	2000.39	6889.75	7831.34	7071.39	7252.09	7686.48	7412.99	7780.27	7720.58	-1.90655	2.44e-195	2.27e-194
RFLNB	433.632	499.213	499.267	534.54	513.278	505.135	466.27	397.657	1878.72	1782.08	1713.31	1825.83	1727.46	1918.16	1906.08	1793.83	-1.91653	5.73e-195	5.34e-194
ASPH	25324.9	25848.3	25715.1	21882.5	22823.8	21174.1	24128.2	23030.9	7069.6	7569.98	7266.54	7366.92	7278.25	8102.82	8140.98	8204.41	1.63856	6.34e-195	5.91e-194
VKORC1L1	1622.34	1596.66	1729.87	1708.69	1538.41	1651.85	1671.44	1624.04	4210.17	4378.34	4176.18	4199.51	4078.2	4347.68	4291.36	4485.45	-1.37819	8.52e-195	7.93e-194
SLC29A4	25.3754	18.9101	59.2229	56.8811	14.9534	28.3067	33.29	26.327	1380.21	1229.45	1258.96	1295.39	1243.58	1197.98	1221.33	1009.84	-5.21699	1.97e-194	1.84e-193
TCTN2	1318.76	1247.22	1345.12	1402.33	1386.3	1197.25	1424.89	1267.64	312.195	308.303	313.238	348.283	327.584	253.266	291.568	259.883	2.13212	2.3e-194	2.14e-193
NUDT5	1490.01	1441.57	1564.1	1381.64	1294.67	1352.81	1268.04	1353.58	3898.81	3998.01	4097.12	4155.66	4156.87	4146.98	4052.38	4333.18	-1.55858	2.37e-194	2.2e-193
POM121C	7166.91	7223.82	7343.44	8021.15	7556.54	8208.71	7431.81	7434.43	2907.67	2908.71	2654.02	2761.66	2653.42	2439.53	2672.62	2739.7	1.4738	2.53e-194	2.35e-193
ARHGAP22	379.285	349.787	400.841	508.995	500.051	443.527	514.889	460.202	12.0577	17.9239	27.0176	11.1739	11.9376	25.76	18.8231	18.7607	4.62447	2.62e-194	2.43e-193
ICAM4	200.763	210.26	198.93	261.624	264.839	267.692	263.33	243.212	5.27789	6.63067	4.00355	2.30234	1.98538	4.38192	11.0511	6.24219	5.46142	4.27e-194	3.96e-193
CLPTM1L	9577.89	9243.76	9646.92	9971.3	9883.43	9878.77	9309.22	9774.47	23346.9	23475.1	23363.8	22556.3	23469.6	22036.1	21890.5	21942.8	-1.23625	7.73e-194	7.17e-193
TMEM238	789.105	741.018	667.098	1142.99	1342.99	1305.21	1074.53	1275.49	1.59715	14.8979	5.00385	1.21989	5.97574	2.26614	1.64417	6.23453	7.69613	7.75e-194	7.18e-193
GAPDH	202769	207124	218540	232911	224193	216350	207030	201195	90136.5	81932.6	83649.7	80620.2	80960.9	78051.2	79443.5	82465.8	1.37955	9.39e-194	8.7e-193
TTC1	2799.96	3012.08	2999.64	2593.9	2679.04	2489.44	2872.03	2670.42	824.166	771.515	852.649	888.643	806.476	818.196	827.617	901.984	1.72505	1.05e-193	9.73e-193
S100P	391.329	407.066	480.207	675.025	600.921	592.01	619.687	624.612	3.32	6.42629	14.0082	4.49021	5.97091	9.68061	12.81	2.16906	6.19537	1.47e-193	1.36e-192
CTNND1	27920.4	28031.6	28361.1	26002.9	25905.6	26472.1	27032.7	25728.5	11247.6	10756.7	11225.6	11196.7	11094.6	11157.5	11646.6	11681.5	1.25927	1.83e-193	1.69e-192
IGSF9B	0.00793941	0.00249001	0.000291218	0	1.94717	0.00065354	0.0105938	0.00298658	217.983	254.179	198.152	209.844	216.065	193.278	198.545	142.21	-9.06542	2.86e-193	2.64e-192
TMEM150A	97.2911	108.284	131.59	114.981	134.371	128.295	127.003	127.845	837.644	884.494	762.583	842.785	897.107	842.924	727.049	647.965	-2.73032	4.12e-193	3.81e-192
LPP	3425.47	3426.97	3252.79	2543.06	2546.5	2691.5	2905.75	2799.41	10980.2	11753.4	11165.5	12135.7	11163.3	11675	12486	12410.5	-1.99102	5.89e-193	5.44e-192
RYR2	725.974	678.145	694.153	524.305	696.993	603.191	738.701	672.03	55.3363	41.3606	60.046	49.5022	64.7224	74.5251	63.6086	79.0266	3.44993	8.15e-193	7.52e-192
FBXO6	338.308	362.081	370.697	438.894	500.315	348.597	401.711	382.725	22.3586	13.644	20.0141	23.7523	17.9246	15.2315	8.63162	8.46934	4.588	1.35e-192	1.25e-191
CLDN3	303.6	373.534	289.363	461.088	511.704	580.763	324.717	422.462	0	0	4.59e-05	0.00525613	0	0.00481717	1.88231	0.00250407	10.1248	2.61e-192	2.4e-191
RALYL	0	0	0	0	0	0	0	0	130.258	136.03	123.096	167.851	153.343	125.01	136.847	140.782	-10.1284	2.74e-192	2.52e-191
CPEB4	244.064	255.701	241.088	182.675	229.474	219.246	195.731	231.661	1079.45	1155.88	1009.77	1317.04	1232.63	1174.05	1313.09	1217.03	-2.3998	4.29e-192	3.96e-191
ADGRA2	90.3346	83.4231	81.3966	159.956	122.014	96.0069	124.165	104.88	1614.28	1436.33	1369.04	1239	1365.05	1277.23	1305.39	1037.02	-3.62341	4.8e-192	4.42e-191
CNKSR1	1128.26	1102.73	1105.05	1485.34	1455.09	1337.62	1198.69	1148.18	131.466	151.821	132.1	81.691	159.335	108.804	136.214	106.547	3.30178	5.7e-192	5.25e-191
SAMD14	21.5399	8.48536	22.0975	19.4393	27.761	27.2485	13.5483	20.9583	672.128	716.978	541.416	587.294	668.099	725.32	617.383	413.498	-4.9271	1.01e-191	9.28e-191
NCAPH	4369.56	4432.9	4239.29	3707.97	3892.9	3948.29	4031.57	3903.38	1191.47	1191.39	1237.94	1241.07	1361.07	1348.55	1377.35	1369.23	1.65651	1.13e-191	1.04e-190
HAND1	0	0	0	0	0	0	0	0	183.556	227.497	241.182	251.139	297.747	207.461	230.919	167.199	-10.827	1.17e-191	1.07e-190
CDH2	3344.07	3099.59	3428.59	2764.65	2959.89	2896.58	3120.7	2994.37	8621.35	8844.35	8593.55	8925.82	8313.73	8708.56	9374.84	9383.96	-1.52412	1.39e-191	1.27e-190
IFFO2	3388.45	3186.22	3416.58	4392.86	4125.44	4128.08	4130.77	4001.77	884.795	1017.3	951.725	904.313	918.988	979.643	938.615	907.388	2.03585	3.01e-191	2.77e-190
PYGL	15119.9	15906.7	15537.7	14945.1	15055.9	14797	14532	14963.2	6624.82	6592.5	6737.13	6538.08	6567.35	6386.64	6464.67	6779.89	1.19767	3.21e-191	2.95e-190
UTS2B	6.63301	2.11052	4.01804	5.40343	0	4.04054	4.68698	3.16157	337.191	364.211	386.294	285.029	320.579	330.217	510.515	476.196	-6.61208	3.29e-191	3.02e-190
SLC9A2	32.0764	18.7024	14.0703	12.1543	27.834	17.1766	5.47847	10.6102	434.755	401.655	447.339	425.256	382.319	390.821	472.032	395.351	-4.58711	4.48e-191	4.11e-190
GAB2	770.16	854.991	817.73	978.478	805.339	849.67	846.551	898.403	2842.19	2754.8	2959.25	2779.23	2846.59	2882.82	2698.5	2511.5	-1.70653	7.5e-191	6.87e-190
ATP2B1	2013.82	2098.72	1985.02	1654.07	1635.46	1624.62	1795.27	1646.21	6387.45	6398.14	6325.82	6514.08	6489.69	6636.1	7011.7	7526.42	-1.88263	7.58e-191	6.94e-190
SYNGR3	161.09	188.344	134.656	266.896	275.712	185.921	180.114	212.749	2258.27	2152.14	2113.61	2018.24	1918.62	1884.92	1971.12	1696.04	-3.31645	1.02e-190	9.3e-190
GGA2	1357.31	1353.2	1171.36	1347.16	1308.09	1487.12	1365.87	1312.67	4067.64	3986.14	3934	3773.18	3970.68	3774.97	3659.35	4086.03	-1.54604	1.34e-190	1.22e-189
LRP4	807.673	912.169	716.296	999.603	898.756	1016.31	842.165	953.942	3970.87	3774.22	3629.77	3899.63	3477.82	3910.24	3441.02	3297.86	-2.03989	1.82e-190	1.67e-189
SLC6A17	15.4522	16.8291	18.1021	38.4153	45.0122	46.4117	35.367	29.3846	977.403	952.252	899.684	860.44	930.954	779.366	694.466	771.922	-4.79999	2.21e-190	2.02e-189
CEP250	6129.57	6637.25	6923.53	7921.22	8146.12	8067.25	7252.17	6950.11	2086.96	2004.22	1822.39	1928.65	2140.68	1921.65	1940.75	1721	1.89816	2.24e-190	2.04e-189
PRR15	191.251	258.082	228.068	333.678	369.892	296.008	309.772	293.517	0	0	6.88e-05	0.00787958	0	3.12284	0	0.00375374	9.19134	2.43e-190	2.22e-189
POLR3C	1075.84	1007.79	1050.76	878.275	930.13	885.056	896.819	848.378	3270.4	3132.68	3212.45	3217.8	3393.2	3279.06	3539.98	3754.24	-1.82337	2.57e-190	2.34e-189
DCUN1D5	2482.61	2310.2	2422.02	2271.58	2289.63	2250.99	2426.37	2610.39	5798.42	6254.16	6092.64	6340.1	6262.68	6491.63	6241.06	6477.43	-1.39003	2.76e-190	2.51e-189
ZNF625	0	0	0	0	0	0	0	0	154.052	168.061	142.111	156.475	130.406	194.854	185.611	182.376	-10.3678	3.45e-190	3.14e-189
EFNA2	17.8917	9.41987	4.03273	15.1705	13.336	17.1558	7.52391	17.7199	351.268	302.966	280.217	361.461	373.397	307.175	287.766	284.869	-4.62345	4.52e-190	4.12e-189
VEPH1	76.3549	53.0654	79.3243	31.1207	34.9563	47.5063	52.4316	61.749	785.177	771.537	864.658	759.092	845.315	852.768	842.918	947.77	-3.93368	4.74e-190	4.31e-189
FAM26E	0.0237007	6.11149	0.000868896	0	0	0.00194999	0.0316299	0.00891259	203.848	157.168	160.126	170.865	194.154	225.246	215.126	210.546	-7.74863	6.16e-190	5.6e-189
APLP2	38682.9	38772.1	38611.8	37932.5	37390.4	36965.1	37896.7	36761.1	16674.3	16865.2	17166.1	16511.4	17396.1	17011.2	17237.9	17482.2	1.15212	7.75e-190	7.05e-189
CYP26A1	173.271	150.052	196.896	165.986	207.634	201.044	238.898	234.557	1283.25	1119.26	1143.87	1061.87	1098.2	1205.28	1116.59	1089.92	-2.53995	9.7e-190	8.82e-189
PHF10	499.995	492.984	514.329	420.19	498.953	440.525	433.41	530.314	1668.7	1724.51	1678.28	1769.9	1606.98	1640.68	1635.51	1769.73	-1.81658	1.11e-189	1.01e-188
RNF157	417.629	373.371	360.643	339.846	369.428	337.468	319.402	384.674	1297.59	1334.79	1252.96	1220.4	1327.21	1350.76	1347.66	1327.6	-1.8495	1.2e-189	1.08e-188
CORO6	1523.98	1735.97	1652.53	1795.53	1794.73	1895.29	1597.19	1699.52	466.738	459.525	444.337	402.535	467.974	411.343	389.791	368.355	2.00463	1.28e-189	1.16e-188
HSPA8	17726.2	18239.6	18561.5	15797	15383.3	15156.7	16268.8	15466.5	4920.55	5046.55	4857.7	4963.8	5078.85	5137.65	5137.8	5935.94	1.69061	3.14e-189	2.85e-188
ATP5S	1200.8	1264.81	1233.62	1254.97	1295.8	1205.32	1313.46	1384.79	345.456	364.62	381.288	349.907	383.34	370.947	318.165	318.238	1.84195	5.57e-189	5.05e-188
CCDC144NL	0.0353994	0.0110952	4.01127	0	0.943523	2.01702	0.0472486	2.07858	137.92	175.764	185.138	151.046	182.221	139.207	159.227	157.509	-6.97852	6.33e-189	5.74e-188
ETS1	3332.88	3254.53	3226.69	3111.37	3167.52	2829.91	3176.65	3153.68	810.309	994.952	867.664	1027.45	1039.48	948.356	970.89	989.662	1.72329	6.37e-189	5.77e-188
KNDC1	47.9354	65.3625	40.1997	39.4026	72.6774	34.4045	53.446	64.8113	944.997	876.33	854.649	665.336	841.339	711.064	803.524	691.671	-3.93069	7.29e-189	6.6e-188
SCG2	6.54284	2.09223	2.01067	1.71824	1.88544	2.024	4.58268	0.0291586	205.255	177.603	227.172	213.203	229.011	189.091	272.05	190.99	-6.30615	9.24e-189	8.36e-188
NPAS1	24.7699	30.3758	42.2008	57.9436	78.5781	54.5354	43.1	50.2932	1065.3	1065.39	969.739	995.971	1042.46	1050.09	918.654	756.488	-4.35764	1.47e-188	1.33e-187
ZNF483	6.64254	6.19691	2.01301	1.65773	1.86059	0.0094312	2.49876	10.3184	228.994	227.098	213.165	226.508	241.945	307.393	273.352	214.99	-5.92498	2.03e-188	1.83e-187
DLL4	24.4803	16.6271	9.05289	14.0914	13.28	19.1803	16.58	11.6121	358.671	305.8	254.198	322.324	265.823	327.445	287.944	294.141	-4.269	2.53e-188	2.28e-187
MIPEP	1819.85	1809.78	1755.99	1774.11	1641.24	1692.28	1669.55	1817.9	482.404	439.12	421.323	411.449	416.169	546.271	459	507.736	1.92438	2.62e-188	2.37e-187
ART3	6.59432	4.14568	5.01906	4.49433	0	0.00790737	1.3359	4.17511	187.995	298.636	242.183	232.83	201.106	221.437	225.429	218.033	-6.10073	3.44e-188	3.11e-187
CMIP	7455.58	7479.68	7626.72	8289.56	7952.65	7964.24	7762.18	7392.56	3097.04	3177.72	2899.21	2996.77	3138.32	2744.35	2963.46	2844.09	1.37558	3.68e-188	3.32e-187
CHML	5802.58	5926.37	5795.35	4140.69	4449.73	4289.82	4751.16	4816.55	792.665	900.593	908.693	1031.73	943.884	936.401	956.588	1040.64	2.41195	4.24e-188	3.83e-187
SP5	209.359	185.035	152.708	164.65	154.113	183.85	168.834	132.391	0	0	9.16e-05	0.0104908	1.99458	0.00961458	0	2.05249	8.11831	8.01e-188	7.22e-187
SQRDL	2586.46	2687.69	2732.43	2703.21	2712.47	2589.43	2629.9	2627.39	870.208	906.309	836.638	903.927	742.739	849.576	744.855	913.453	1.6521	1.18e-187	1.06e-186
MEGF11	1.32916	5.20495	12.0388	6.24636	7.67045	2.0343	5.90502	1.12019	359.595	344.164	270.208	229.217	312.642	293.036	329.622	260.915	-5.80483	1.18e-187	1.06e-186
SIK3	576.288	776.87	704.211	774.399	777.018	724.391	746.407	712.964	2433.76	2407.22	2589.97	2726.42	2539.92	2478.29	2481.14	2504.03	-1.79822	1.22e-187	1.1e-186
TIMP4	176.632	123.954	139.643	166.904	136.033	168.683	140.568	134.325	0	0	2.00081	0.00525784	0	0.00481875	0	0.00250489	8.6637	1.48e-187	1.33e-186
DPYSL5	65.9364	54.2157	62.2882	85.7096	64.724	80.7795	57.4979	52.597	708.619	675.828	664.504	567.682	532.656	594.687	556.194	577.859	-3.21438	1.5e-187	1.34e-186
BTC	192.432	137.446	157.719	128.716	156.115	158.619	147.781	189.496	0	0	0	0	0	0	0	0	10.3166	1.53e-187	1.37e-186
LARP4B	2545.28	2419.41	2659.09	2477.23	2513.46	2549	2506.16	2345.46	5779.2	5998.13	5932.52	6016.53	6083.47	6172.67	6022.75	6033.21	-1.263	1.94e-187	1.74e-186
LINGO3	0.0236948	0.00742864	0.000868682	0	0	6.02901	0.0316221	0.00891039	299.757	283.091	191.151	233.005	243.936	181.855	250.636	257.519	-8.08564	1.95e-187	1.75e-186
ACAD8	1737.37	1529.27	1594.28	1844.93	2074.82	1951.88	1916.11	1983.46	378.204	373.357	397.301	339.246	451.064	371.123	347.789	344.286	2.28448	2.46e-187	2.21e-186
PLIN4	834.646	833.546	876.027	1383.68	1268.41	1334.53	1138.84	1293.46	25.989	34.8882	55.0369	30.8195	33.8469	52.6947	28.3049	37.5436	4.90199	2.5e-187	2.24e-186
AK4	6058.71	5852.73	5728.07	5122.53	5209.6	5399.09	5236.19	5228.6	1792.44	1571.32	1812.38	1620.48	1773.27	1690.51	1472.23	1856.21	1.68979	3.07e-187	2.75e-186
ECH1	2335.81	2318.69	2332.64	2964.02	3031.63	2852.07	3019.96	2671.41	12434.8	11896.6	11700.9	11318	10893.5	10551.1	10182.2	10020.4	-2.04756	3.21e-187	2.87e-186
HDAC9	1028.17	889.085	907.099	667.194	570.765	736.535	759.857	648.233	4981.19	5020.84	5133.91	5417.4	5465.16	5270.13	5882.64	6196.69	-2.8048	4.2e-187	3.76e-186
ZNF585B	954.794	816.421	963.341	644.942	694.817	634.543	735.101	743.411	11.066	13.386	38.0227	13.3458	25.8983	16.3895	13.1478	26.9855	5.2849	4.67e-187	4.18e-186
DUSP10	645.03	633.272	589.679	453.509	579.839	523.37	589.441	537.945	71.6345	61.7851	56.0446	67.7164	77.6774	73.5744	57.9461	52.2959	3.13131	5.15e-187	4.61e-186
DNASE2	1804.42	1787.05	1809.24	2016.15	1985.15	1955.94	1840.6	1916.5	5022.36	4796.35	4675.56	4748.34	4957.38	4840.34	4741.34	4772.36	-1.35045	6.05e-187	5.41e-186
FAM129B	13439.5	13482.5	13612	19745	18890.2	18863.4	16089.2	16573.5	3243.05	2855.23	2939.24	2822.96	3015.86	2647.72	2678.72	2438.56	2.52909	6.91e-187	6.17e-186
ACTN2	0.0469573	0.0147138	0.00172021	7.49217	0	2.01909	2.32381	0.0176496	183.015	153.101	158.12	160.68	161.299	171.241	139.232	136.781	-6.57362	7.28e-187	6.5e-186
SPPL2A	1092.15	1016.23	1207.46	923.32	991.031	1007.28	1048.44	921.765	3374.44	3265.68	3426.61	3276.87	3345.4	3441.74	3587.35	3790.78	-1.74507	1.45e-186	1.29e-185
ACP2	674.997	615.82	644.935	635.004	752.461	625.389	571.425	593.545	2227.85	2120.49	2058.57	2088.34	2147.63	2055.21	2160.91	2290.1	-1.74492	1.63e-186	1.45e-185
MPV17L	199.762	190.311	177.815	197.746	194.292	148.573	136.894	230.293	0	0	0	0	0	0	0	0	10.5352	1.94e-186	1.73e-185
TRABD2A	76.0257	60.1721	50.226	44.1256	28.2762	39.4308	53.2148	35.8315	595.588	654.811	620.474	624.39	581.448	668.256	697.375	694.444	-3.72985	2.55e-186	2.28e-185
NOTUM	0.334528	5.30563	6.03852	25.5577	5.58774	18.1576	11.9223	22.8225	1308.38	1090.95	1133.86	1078.02	1155.97	1081.77	937.18	829.493	-6.46613	2.6e-186	2.31e-185
MRPL16	3834.44	3966.99	3932.9	3612.54	3988.32	3673.49	3558.76	3553.24	1221.64	1322.73	1348.02	1266.07	1134.04	1364.71	1189.79	1290.05	1.57126	2.97e-186	2.64e-185
HOXB4	109.007	141.537	135.631	132.443	168.659	152.556	199.269	178.003	1152.61	1121.49	1141.87	958.092	1037.47	1046.01	987.557	995.034	-2.79367	3.71e-186	3.3e-185
HRNR	223.666	276.682	310.395	224.256	303.86	348.466	303.768	226.745	5.44072	0	2.00189	4.3165	3.98459	6.36289	1.7264	0.0292245	6.51509	4.67e-186	4.15e-185
ZNF425	79.7057	74.9745	68.328	70.4825	78.0032	101.991	102.502	90.0819	550.166	564.503	521.398	535.754	501.8	501.512	557.574	578.697	-2.69598	1.12e-185	9.92e-185
ZNF426	2281.2	2229.97	2268.31	2020.92	1996.36	1914.57	2053.46	2201.62	571.267	563.316	559.427	582.646	468.927	545.896	597.924	643.254	1.90389	1.35e-185	1.2e-184
FADS1	3905.31	4119.97	4193.08	4012.97	4114.83	4181.65	4109.95	4162.23	9652.03	9452.43	9160.98	9910.81	9955.58	9599.33	10002	9206.86	-1.22999	1.84e-185	1.63e-184
CARD16	238.785	204.06	219.01	230.107	247.575	225.32	293.514	270.307	3.36862	1.26765	4.00385	4.45383	11.9601	10.6743	5.31236	10.3469	5.22732	3.44e-185	3.05e-184
TTC19	6876.49	6749.41	6430.28	6526.6	6376.85	6324.54	6813.24	6879.7	2720.59	2671.82	2544.94	2662.2	2712.18	2782.92	2584.02	2415.52	1.32835	3.46e-185	3.07e-184
GRHL3	303.992	325.61	306.409	332.97	364.778	353.59	325.97	378.275	7.66903	7.73696	8.00766	13.1216	3.96863	24.5011	20.0286	19.6866	4.68145	3.93e-185	3.49e-184
PIAS3	2035.08	2135.36	2148.78	2061.83	2071.67	2090.33	2002.4	2148.17	5032.74	4964.27	5179.94	5053.29	5081.84	4978.17	5070.75	4711.96	-1.26318	4.21e-185	3.73e-184
STRIP2	1409.56	1476.88	1510.86	1351.47	1286.11	1240.7	1381.48	1375.55	332.821	375.982	372.283	354.362	364.409	413.034	337.015	394.114	1.90634	4.22e-185	3.74e-184
HOMER2	811.025	861.28	848.872	910.609	920.717	902.198	944.679	891.157	2739.08	2792.75	2809.14	2589.1	2686.28	2489.32	2452.22	2787.61	-1.58979	4.91e-185	4.35e-184
IFI44	508.209	476.177	414.89	398.369	418.912	390.003	361.127	369.246	3.24391	9.82364	14.009	4.54749	11.9531	4.50048	3.33205	22.6524	5.48149	5.29e-185	4.68e-184
MOCS1	0.00793758	0.00248944	0.000291151	1.87019	0	0.000653389	0.0105913	0.0029859	118.582	152.196	162.12	128.083	123.45	129.251	139.632	141.798	-8.49236	5.49e-185	4.85e-184
PIK3AP1	4.52466	2.11432	3.01606	1.65221	5.75118	2.02972	4.70856	8.28263	178.262	179.711	163.125	185.599	158.302	168.193	138.151	177.234	-5.36167	6.74e-185	5.95e-184
CCSER1	161.323	177.711	174.781	138.687	148.45	132.394	189.117	130.227	0	0	0	0	0	0	0	0	10.2987	6.93e-185	6.12e-184
PHYH	777.518	959.635	840.81	712.673	680.52	670.893	673.776	804.051	2865.61	3006.74	3163.41	2989.2	3004.89	3050.02	3070.02	3125.54	-1.9878	7.72e-185	6.81e-184
ZMAT2	4580.55	4484.13	4721.5	5054.94	4805.08	4648.43	5179.26	4724.24	1694.01	1818.96	1808.38	1900	1816.08	1740.54	1823.58	1868.83	1.40049	7.86e-185	6.93e-184
CHST3	1110.63	1022.56	1054.81	1088.48	1143.51	1146.68	1077.27	1124.92	3534.48	3517.74	3285.5	3386.99	3200.04	3172.78	3332.2	2867.18	-1.58448	9.16e-185	8.08e-184
ABHD8	95.0776	87.6404	92.4474	144.034	109.365	156.52	116.706	168.304	1517.96	1396.35	1376.05	1270.53	1265.48	1297.71	1139.42	1130.74	-3.41955	3.79e-184	3.34e-183
UGCG	4032.63	3739.18	3788.23	3235.93	3179.7	3346.16	3319.81	3516.43	10333.2	10943.7	10338.9	10769.3	10442.4	11372.1	11408.6	11970.3	-1.63714	5.7e-184	5.02e-183
MYRF	127.265	110.373	96.4647	130.322	120.871	163.585	124.842	123.728	793.459	848.541	829.63	837.22	722.834	761.78	781.137	665.617	-2.64413	1.03e-183	9.04e-183
GPM6A	4.79123	20.5765	12.0492	5.10854	7.57786	10.0999	6.18901	7.38119	223.145	200.967	223.169	201.369	193.143	234.151	227.441	224.178	-4.52946	1.12e-183	9.85e-183
CRY1	1060.36	1071.23	1000.56	966.121	925.258	948.701	998.697	1045.2	2791.29	3235.33	3020.3	3159.67	2982.98	3168.28	3267.9	3507.08	-1.64881	1.15e-183	1.01e-182
S100A1	20.4857	10.5484	23.1011	26.8643	27.7499	25.2391	10.1963	19.9386	451.065	347.324	340.263	413.135	453.047	410.041	411.742	339.161	-4.25245	1.48e-183	1.3e-182
MOCOS	1496.3	1425.13	1558.09	1676.98	1651.95	1515.47	1531.42	1605.09	301.126	194.092	227.177	227.84	271.817	300.196	338.305	265.944	2.55048	2.02e-183	1.78e-182
VSIR	1784.93	1918.96	1654.55	1826.32	1804.15	1919.56	1900.66	1706.96	543.3	481.427	484.371	492.129	522.723	534.784	449.601	582.761	1.82744	2.1e-183	1.84e-182
ZNF844	416.489	470.743	441.976	303.153	269.977	345.542	345.087	301.176	3.53245	8.71478	0.000597769	4.33294	0	1.15843	3.58748	4.15661	6.74832	2.43e-183	2.13e-182
TBC1D22A	1455.75	1505.21	1549.06	1773.57	1817.72	1792.24	1590.93	1564.34	406.307	467.221	405.309	399.184	426.146	420.946	411.571	370.393	1.97951	2.45e-183	2.15e-182
FLRT2	290.148	330.659	318.444	322.588	296.033	302.088	275.28	316.576	1008.78	1272.66	1111.85	1170.89	1141.02	1146.9	1178.51	1177.41	-1.90767	2.9e-183	2.54e-182
DMBX1	176.252	187.165	174.798	188.858	202.99	162.685	171.404	156.384	815.521	791.583	873.663	806.835	802.5	764.012	831.414	696.873	-2.16592	3.43e-183	3.01e-182
ADPRH	254.452	232.01	308.363	268.756	170.939	199.089	247.194	261.987	0	0	0.000137033	0.0157013	0	0.0143896	0	6.11725	8.15736	3.48e-183	3.05e-182
ZNF429	0	0	0	0	0	0	0	0	188.973	223.397	199.154	160.396	262.878	212.79	297.326	234.585	-10.8049	4.16e-183	3.64e-182
CHEK1	3505.71	3756.75	3626.49	3039.27	3181.71	3180.47	3336	3044.81	1019.25	937.271	898.687	900.101	960.806	1010.06	1026.51	1072.99	1.76869	4.31e-183	3.77e-182
PIDD1	3829.68	3942.31	3722.98	4994.12	4885.23	5233.31	4422.73	4731.43	1087.12	904.266	926.705	847.505	890.117	845.418	844.447	776.139	2.32771	8.94e-183	7.82e-182
FOXP1	867.126	895.419	886.02	782.726	806.357	791.087	823.9	732.012	26.8958	68.2665	44.0318	45.6567	35.8408	15.7383	28.2968	33.4354	4.45793	1.24e-182	1.09e-181
FBXL16	259.973	287.193	240.128	330.569	358.21	336.407	298.722	395.862	2042.8	2192.56	2054.56	1935.18	1871.83	1775.41	1986.51	1613.67	-2.62473	1.71e-182	1.5e-181
BATF3	15.8913	21.7307	14.0667	12.2466	11.3447	30.2374	9.90541	6.44683	359.215	331.117	301.231	305.235	358.452	340.568	285.893	318.121	-4.40221	1.86e-182	1.62e-181
CLCN3	3861.07	3665.32	3964.01	2912.34	3198.8	3140.07	3284.01	3338.25	11227.1	11378	11281.6	11920.4	11484.9	11900.7	12397.3	12990.3	-1.78937	1.94e-182	1.7e-181
AP1S1	8209.89	8228.75	7925.11	10697.1	10940.5	10403.1	9663.11	10240.9	2460.08	2341.19	2341.78	2148.48	2178.5	2128.97	2020.93	2028.6	2.11216	2.12e-182	1.85e-181
ITGB8	429.252	436.69	415.883	371.785	359.743	324.37	427.38	362.881	12.0746	22.4029	20.0145	17.5014	31.8891	17.3726	12.2992	6.42324	4.47133	2.52e-182	2.2e-181
CAPN5	358.27	347.495	381.733	399.763	377.044	393.997	360.423	344.008	1676.32	1535.28	1477.13	1530.62	1580.12	1377.23	1690.73	1268.46	-2.03358	2.93e-182	2.56e-181
ZNF506	792.607	758.075	873.926	597.323	556.635	511.309	663.559	668.924	7.52522	12.7417	15.012	10.0714	11.9397	28.83	22.6533	23.851	5.34754	5.81e-182	5.07e-181
LHX5	201.739	177.102	181.857	263.589	262.99	272.721	209.76	266.058	3.68433	1.65799	0.000226792	2.15107	0	0.0238227	1.81304	0.0123797	7.43185	2.59e-181	2.25e-180
TYW1B	692.933	884.946	868.936	652.92	824.589	768.851	796.42	760.164	131.944	139.216	136.105	151.85	163.303	144.32	146.781	142.895	2.43377	2.69e-181	2.34e-180
TACC3	7194.32	7347.61	7153.58	8074.19	8086.92	8445.12	7423.71	8324.36	2821.05	2884.07	2922.22	2505.15	2714.16	2786.34	2673.46	2717.84	1.49421	3.12e-181	2.71e-180
PSMC6	5832.63	5818.39	5627.61	4859.32	5081.05	5054.59	5594.57	5298.79	1328.71	1512.24	1673.27	1473.96	1487.51	1446.56	1552.47	1824.75	1.81132	4.57e-181	3.98e-180
KIF21B	90.341	104.054	84.4077	143.538	96.0264	109.112	129.874	107.995	855.414	753.721	772.59	802.491	874.203	791.035	860.187	688.55	-2.88429	7.44e-181	6.46e-180
PGGHG	578.577	657.521	558.583	739.605	893.464	865.757	741.757	802.909	4555.35	4520.6	4432.37	4090.22	4316.18	4160.07	3976.14	3580.57	-2.52578	1.4e-180	1.22e-179
HADH	3744.57	3974.2	3996.17	3398.97	3547.34	3330.01	3758.98	3361.42	1085.09	1044.81	1075.82	1148.93	995.64	1065.63	1238.9	1169	1.72195	1.42e-180	1.23e-179
C1orf226	1012.23	1126.43	1136.17	1137.37	1003.3	1172.94	1157.59	1065.27	254.687	301.016	261.199	211.555	280.787	257.183	270.362	235.824	2.08538	1.88e-180	1.63e-179
KLF11	643.022	619.856	559.557	575.562	588.357	612.234	586.219	563.102	1788.53	1686.24	1886.44	1814.95	1960.46	1897.6	1859.41	1746.95	-1.62461	2.96e-180	2.57e-179
CYR61	11723.5	11630.9	11398.9	13328.1	13608	13390.6	13313.9	13704.9	36370.9	35038.3	35924.4	35419.1	35668.4	35012	34470.3	32981	-1.45998	3.15e-180	2.73e-179
ZNF556	350.774	440.454	309.412	308.116	240.495	258.701	266.111	354.17	0	0	2.00181	2.21324	3.98515	5.31559	5.52362	3.12299	6.82285	3.56e-180	3.09e-179
RAB21	1070.99	1146.14	1186.38	1035.15	1027.17	967.919	1079.57	1182.46	3037.4	3453.15	3242.47	3346.6	3107.44	3445.92	3363.55	3395.65	-1.60179	3.63e-180	3.14e-179
ACTN1	15029.5	15474.2	15628.2	18303.3	18159.9	17438.9	16697.8	17054.7	6170.39	5954.55	5649.3	5843.65	5450.22	5548.94	5417.69	5108.33	1.5673	4.33e-180	3.75e-179
VLDLR	461.387	402.673	474.148	436.556	431.226	471.792	458.717	426.787	1392.72	1483.34	1414.08	1304.65	1451.67	1399.76	1451.4	1489.19	-1.67642	8.84e-180	7.65e-179
TGFB3	133.483	96.8594	101.472	129.782	112.351	85.9317	135.714	95.5726	667.992	685.504	740.562	706.258	711.897	746.292	670.906	670.661	-2.65134	1.07e-179	9.22e-179
APOC1	103.202	101.872	79.3783	109.331	75.9487	109.079	83.7298	98.5176	593.576	670.046	742.563	689.845	768.669	715.962	682.716	585.3	-2.8376	1.27e-179	1.1e-178
YBX2	282.878	295.28	257.178	304.265	296.241	217.281	247.81	262.16	4.31128	3.01224	7.00502	16.9527	5.97365	1.22415	0.702579	9.31839	5.47487	1.49e-179	1.29e-178
POLE3	6589.22	6333.49	6465.44	7020.22	6924.42	6731.68	7031.86	6744.53	2541.34	2447.02	2576.96	2759.32	2815.73	2595.44	2740.01	2442.61	1.36405	1.66e-179	1.43e-178
PTGER1	4.58455	9.27714	0.00539045	3.45392	2.80761	9.07219	3.68708	7.28891	441.047	447.085	362.275	291.332	329.555	308.477	318.232	273.547	-6.07735	1.76e-179	1.52e-178
CYBA	4356.18	4470.06	4464.39	9594.72	9835.65	8703.69	7849.35	7813.73	91.0372	81.0498	62.0471	69.7397	64.7221	45.9322	33.2058	38.8472	6.87345	2.45e-179	2.11e-178
NLE1	2561.76	2380.07	2450.18	3179.44	2993.44	3090.48	2765.41	2876.82	554.958	590.703	556.421	394.308	539.658	448.453	495.652	428.862	2.47441	2.56e-179	2.21e-178
[truncated: 12,129 more rows]
